# Supplementary material for: Loss of RANBP3L leads to transformation of renal epithelial cells towards a renal clear cell carcinoma like phenotype
Source: J Exp Clin Cancer Res. 2021 Jul 7;40:226. doi: 10.1186/s13046-021-01982-y (PMC8265145; doi:10.1186/s13046-021-01982-y)
Supplement: Supplementary file 2 — Additional file 2: Table S1. AS sequence of RANBP3L and RNA seq data from murine IMCD cells at 300 and 600 mosmol/kg [file 13046_2021_1982_MOESM2_ESM.xlsx]

## Sheet: description
S1A	AS sequence of RANBP3L and RANB3
S1B	list of significant regulated genes in mpkccd cells under hyperosmolality
S1C	list of significant regulated genes in murine IMCD cells under hyperosmolality

## Sheet: S1 A) AA sequence 
RanBP3-UniProtKB - Q9CT10 (RANB3_MOUSE)
MADLANEEKPAVAPSVFVFQKDKGQKRSAGSSSPEAGEDSDHEDGNYCPPVKRERTSSLTHSEEKSSGFRLKPPTLIHGQAPSAGLPSQKPREQQRGVLRPAVLQAPQPKVLSQTVPSSGTNGVSMPADCTGPATSVSPENLTQRSPSESAEETHTLEEKVPQKTPHGTSEEGHCEEEQAAPQAFVFGQNLRDRVKLMNENASVADVDSAAHPSSETPSATNYFLQYISSSADNATHSADNSTKFVFGQNMSERVLSPPKLNEANSDTSRETTHAQSGSESSSQEAAPKKESLAESAAAYTKATAWTCLLEKVEVITGEEAESNVLQIQCKLFVFDKTSQSWVERGRGLLRLNDMASTDDGTLQSRLVMRTQGSLRLILNTKLWAQMQMDKASEKSIRI…
RanBP3L- UniProtKB - Q6PDH4 (RNB3L_MOUSE)
MSTTQRKDDSHLFTSSCTRQLQVQEDRQQQEKYVIAQPIFVFEKGEHNFKRPAEDSLEETAEPEFTGFLRKRVRSSSVTLHTTDPQSQGVATLSQTRLRSSSFTDVPTFPPCRPVRKNNVFMTSRLLQRSDDMNNVEQGPPMRSSEQVLRPAVLQPSQTQSCQKAGTTFGPGALKSYKKEKAEHEISEVGSSSSLLSENLPNARSSIQLSTDPCISEAPSGCQPKEDKCSFTSCSSDFVFGENMVERVLGTQKLTQPPLQNLSYAKEKTFKSVLKFPNAVSNSDSIENISLVESAAAFSSKPSQKCLLEKIDVITGEETEHNVLKINCKIFVFNKATESWSERGQGILRLNDTAGRECGTLQSRLIMRNQGSLRLVLNSRLWAQMKIQRASQKNLRITA…

## Sheet: S1 B) 600_vs_300-mpkccd
Gene	SCR_600.value	SCR_300.value	log2foldchange	pvalue	padjust	significance	gene_loci	gene_name	gene_description
ENSMUSG00000050092	0.0776734	2.2836	-4.87774	1.71e-09	8.27e-08	TRUE	3:92316620-92318085	Sprr2b	Sprr2b
ENSMUSG00000035357	0.116547	2.91368	-4.64386	2.92e-31	1.34e-28	TRUE	6:101149609-101377897	Pdzrn3	Pdzrn3
ENSMUSG00000096001	0.434374	10.2412	-4.5593	7.09e-08	2.35e-06	TRUE	14:37102140-37114022	2610528A11Rik	2610528A11Rik
ENSMUSG00000061527	0.467147	7.84139	-4.06916	4.64e-08	1.63e-06	TRUE	15:101707070-101712891	Krt5	Krt5
ENSMUSG00000072849	0.127309	2.07937	-4.02975	3.02e-14	2.88e-12	TRUE	12:103946931-103958975	Serpina1e	Serpina1e
ENSMUSG00000093800	0.0135588	0.186433	-3.78136	4.21e-05	0.000637026	TRUE	8:20884608-20888200	Gm20796	Gm20796
ENSMUSG00000021403	0.153503	2.10412	-3.77687	3.56e-22	8.05e-20	TRUE	13:33027416-33041884	Serpinb9b	Serpinb9b
ENSMUSG00000021966	0.057233	0.721136	-3.65535	1.38e-05	0.000244949	TRUE	14:64104286-64113755	Prss52	Prss52
ENSMUSG00000053797	0.0933867	1.08951	-3.54432	1.36e-07	4.17e-06	TRUE	11:100246091-100248902	Krt16	Krt16
ENSMUSG00000040181	0.432594	4.97483	-3.52356	8.22e-05	0.00112871	TRUE	1:162829561-162866610	Fmo1	Fmo1
ENSMUSG00000019890	0.0414258	0.455684	-3.45943	0.000273472	0.00306555	TRUE	10:102481760-102490418	Nts	Nts
ENSMUSG00000030909	0.0419972	0.419972	-3.32193	1.08e-05	0.000196855	TRUE	7:120173858-120183716	Anks4b	Anks4b
ENSMUSG00000037033	0.141323	1.35888	-3.26534	6.21e-17	7.81e-15	TRUE	3:144822623-144849357	Clca3b	Clca3b
ENSMUSG00000024059	0.018021	0.171199	-3.24792	3.88e-05	0.00059173	TRUE	17:71781947-71858351	Clip4	Clip4
ENSMUSG00000052688	0.0707178	0.644318	-3.18763	9.91e-07	2.46e-05	TRUE	1:131688695-131715439	Rab7b	Rab7b
ENSMUSG00000019102	0.134259	1.17956	-3.13516	7.14e-09	2.98e-07	TRUE	11:61207537-61218421	Aldh3a1	Aldh3a1
ENSMUSG00000042751	0.0767999	0.639999	-3.05889	2.33e-07	6.83e-06	TRUE	1:152954993-153119261	Nmnat2	Nmnat2
ENSMUSG00000045545	0.060464	0.49235	-3.02553	0.000529306	0.00521676	TRUE	11:100203162-100207548	Krt14	Krt14
ENSMUSG00000074445	0.0410304	0.300889	-2.87447	0.000535355	0.00526612	TRUE	3:92285417-92291405	Sprr2a3	Sprr2a3
ENSMUSG00000084989	0.0239075	0.170768	-2.8365	2.1e-06	4.77e-05	TRUE	1:93168725-93231072	Crocc2	Crocc2
ENSMUSG00000028444	0.730751	5.19645	-2.83007	1.23e-17	1.71e-15	TRUE	4:41657498-41697089	Cntfr	Cntfr
ENSMUSG00000079852	0.273909	1.93693	-2.822	1.36e-09	6.63e-08	TRUE	6:130043731-130067271	Klra4	Klra4
ENSMUSG00000021294	0.0165793	0.116055	-2.80735	0.00184473	0.0142854	TRUE	12:112146208-112181747	Kif26a	Kif26a
ENSMUSG00000050359	16.1382	112.061	-2.79572	0.00172177	0.01349	TRUE	3:92483952-92485895	Sprr1a	Sprr1a
ENSMUSG00000103440	0.124835	0.866041	-2.79441	1.74e-07	5.26e-06	TRUE	3:65863269-65864829	Gm37131	Gm37131
ENSMUSG00000007655	19.6184	133.471	-2.76625	1.29e-33	7.25e-31	TRUE	6:17306335-17341452	Cav1	Cav1
ENSMUSG00000027962	0.65639	4.44637	-2.76	3.17e-20	6.17e-18	TRUE	3:116109949-116129688	Vcam1	Vcam1
ENSMUSG00000022032	1.11044	7.36964	-2.73046	3.98e-27	1.21e-24	TRUE	14:65666403-65764826	Scara5	Scara5
ENSMUSG00000036731	0.57464	3.79901	-2.72489	1.05e-08	4.21e-07	TRUE	2:25238818-25242452	Cysrt1	Cysrt1
ENSMUSG00000016283	0.042764	0.27369	-2.67807	0.00388813	0.0258607	TRUE	17:37480851-37483552	H2-M2	H2-M2
ENSMUSG00000020598	0.0130485	0.0831845	-2.67242	0.00105947	0.00915931	TRUE	12:44328885-44601846	Nrcam	Nrcam
ENSMUSG00000078606	0.0470037	0.295079	-2.65025	2.77e-07	7.89e-06	TRUE	7:105895139-105953967	Gm4070	Gm4070
ENSMUSG00000063275	0.313358	1.95327	-2.64	2.09e-09	9.76e-08	TRUE	2:13850282-14056135	Hacd1	Hacd1
ENSMUSG00000001493	0.0327985	0.202258	-2.62449	0.00733018	0.0423032	TRUE	11:101877510-101894374	Meox1	Meox1
ENSMUSG00000097789	0.0463339	0.284622	-2.61891	0.00101419	0.00884168	TRUE	7:84528975-84578337	Gm2115	Gm2115
ENSMUSG00000026981	1.37005	8.32959	-2.60401	6.23e-17	7.81e-15	TRUE	2:24336853-24351494	Il1rn	Il1rn
ENSMUSG00000060962	0.16632	0.982802	-2.56294	8.76e-07	2.21e-05	TRUE	7:30763756-30781063	Dmkn	Dmkn
ENSMUSG00000022705	0.184153	1.06306	-2.52925	2.33e-05	0.000384065	TRUE	16:43762221-43822932	Drd3	Drd3
ENSMUSG00000071552	4.27473	24.3078	-2.50751	1.26e-22	2.95e-20	TRUE	16:43648861-43664184	Tigit	Tigit
ENSMUSG00000000197	0.0616234	0.345776	-2.48829	2.53e-09	1.16e-07	TRUE	14:123276641-123627144	Nalcn	Nalcn
ENSMUSG00000026959	0.0788969	0.427704	-2.43857	0.000301981	0.00332135	TRUE	2:25291181-25319187	Grin1	Grin1
ENSMUSG00000024039	2.19029	11.8158	-2.43152	1.65e-06	3.86e-05	TRUE	17:31612623-31637199	Cbs	Cbs
ENSMUSG00000106547	0.0434374	0.233894	-2.42884	0.0001204	0.00154998	TRUE	5:146188620-146194809	B230303O12Rik	B230303O12Rik
ENSMUSG00000015766	1.40092	7.53469	-2.42717	3.01e-17	3.87e-15	TRUE	6:137477245-137654876	Eps8	Eps8
ENSMUSG00000042268	0.328832	1.74963	-2.41163	3.02e-11	2.06e-09	TRUE	1:131744022-131771504	Slc26a9	Slc26a9
ENSMUSG00000029377	0.109164	0.578275	-2.40526	2.39e-09	1.1e-07	TRUE	5:91074622-91093646	Ereg	Ereg
ENSMUSG00000025916	0.0891781	0.47137	-2.4021	0.0042124	0.0275823	TRUE	1:9968624-10009136	Ppp1r42	Ppp1r42
ENSMUSG00000064036	0.0563478	0.297839	-2.4021	0.00697248	0.0406251	TRUE	18:73859385-73881333	Mro	Mro
ENSMUSG00000050953	5.10702	26.9864	-2.40168	2.03e-26	6.03e-24	TRUE	10:56377300-56390419	Gja1	Gja1
ENSMUSG00000026413	1.46421	7.5651	-2.36923	9.43e-21	1.86e-18	TRUE	1:135871395-135919207	Pkp1	Pkp1
ENSMUSG00000044626	0.0584913	0.298955	-2.35364	7.87e-05	0.00108948	TRUE	16:21953826-21995542	Liph	Liph
ENSMUSG00000028445	0.0959747	0.489471	-2.3505	0.000640828	0.00607526	TRUE	4:41638144-41640324	Enho	Enho
ENSMUSG00000006143	9.64011	48.354	-2.32651	1.5e-06	3.54e-05	TRUE	5:136054492-136064326	Upk3bl	Upk3bl
ENSMUSG00000041449	0.0593142	0.296571	-2.32193	0.0076845	0.0438974	TRUE	12:104247905-104253669	Serpina3h	Serpina3h
ENSMUSG00000020159	19.8716	98.812	-2.31397	2.68e-06	5.9e-05	TRUE	11:33550781-33578959	Gabrp	Gabrp
ENSMUSG00000078664	0.0405567	0.198728	-2.29278	0.00258959	0.0186721	TRUE	3:92215799-92221911	Sprr2a1	Sprr2a1
ENSMUSG00000075296	0.233231	1.13771	-2.2863	5.81e-06	0.000115271	TRUE	19:3972328-3981645	Aldh3b2	Aldh3b2
ENSMUSG00000023206	0.22279	1.08212	-2.28011	3.2e-05	0.000498589	TRUE	2:11705290-11734317	Il15ra	Il15ra
ENSMUSG00000056771	0.0363403	0.17651	-2.28011	0.00517365	0.0324218	TRUE	6:128187818-128200623	Gm10010	Gm10010
ENSMUSG00000040118	0.0433938	0.20612	-2.24793	0.0037704	0.0252102	TRUE	5:15934691-16374511	Cacna2d1	Cacna2d1
ENSMUSG00000013483	0.0499011	0.236198	-2.24286	0.000365164	0.00388127	TRUE	11:119307768-119345375	Card14	Card14
ENSMUSG00000045868	0.0451588	0.206636	-2.19401	4.64e-07	1.27e-05	TRUE	7:106156556-106215326	Gvin1	Gvin1
ENSMUSG00000026420	2.18675	9.90554	-2.17945	4.78e-14	4.45e-12	TRUE	1:130882074-130887454	Il24	Il24
ENSMUSG00000042306	31.7365	141.573	-2.15733	9.82e-29	3.47e-26	TRUE	3:90526856-90528837	S100a14	S100a14
ENSMUSG00000104607	0.434971	1.93562	-2.1538	1.87e-05	0.000319029	TRUE	3:116200408-116202713	Gm43202	Gm43202
ENSMUSG00000090509	0.29609	1.28306	-2.11548	0.000418459	0.00432655	TRUE	17:35601549-35650571	Sfta2	Sfta2
ENSMUSG00000027071	0.101663	0.437149	-2.10433	0.00559968	0.0346494	TRUE	2:84998583-85037462	P2rx3	P2rx3
ENSMUSG00000020357	3.85101	16.5029	-2.09941	2.62e-36	1.99e-33	TRUE	11:49609263-49652739	Flt4	Flt4
ENSMUSG00000041798	0.127355	0.542936	-2.09192	0.000350738	0.00374631	TRUE	11:5900820-5950081	Gck	Gck
ENSMUSG00000091412	0.080076	0.33937	-2.08341	0.00241013	0.0176719	TRUE	15:66969323-67013039	Gm2895	Gm2895
ENSMUSG00000018893	0.257142	1.07532	-2.06413	0.000227717	0.00266278	TRUE	15:77015489-77050670	Mb	Mb
ENSMUSG00000022144	0.152717	0.635164	-2.05627	6.07e-08	2.05e-06	TRUE	15:7811011-7837575	Gdnf	Gdnf
ENSMUSG00000097636	3.12338	12.9869	-2.05588	4.96e-15	5.02e-13	TRUE	19:53441212-53464796	Mirt1	Mirt1
ENSMUSG00000001131	5.74892	23.819	-2.05075	7.71e-18	1.09e-15	TRUE	X:20870166-20874735	Timp1	Timp1
ENSMUSG00000021200	0.113119	0.465046	-2.03953	0.000539406	0.00529224	TRUE	12:103321142-103356001	Asb2	Asb2
ENSMUSG00000050762	1.04976	4.31569	-2.03953	0.000498783	0.00498717	TRUE	17:24038144-24045954	Prss27	Prss27
ENSMUSG00000028133	0.277017	1.13672	-2.03684	1.02e-05	0.000187108	TRUE	3:121155398-121171695	Rwdd3	Rwdd3
ENSMUSG00000026255	0.61314	2.5083	-2.03242	2.2e-06	4.95e-05	TRUE	1:87264363-87310839	Efhd1	Efhd1
ENSMUSG00000041046	0.636014	2.60101	-2.03194	8.84e-08	2.85e-06	TRUE	11:6658521-6677475	Ramp3	Ramp3
ENSMUSG00000027377	0.0728565	0.297498	-2.02975	0.00267653	0.0191896	TRUE	2:127704386-127729932	Mall	Mall
ENSMUSG00000076757	0.222564	0.90262	-2.0199	0.00103629	0.00899298	TRUE	13:19344558-19352756	Tcrg-C4	Tcrg-C4
ENSMUSG00000064080	20.0721	80.4892	-2.0036	2.43e-18	3.66e-16	TRUE	6:91212455-91272540	Fbln2	Fbln2
ENSMUSG00000031380	0.172463	0.68164	-1.98272	0.00183434	0.0142267	TRUE	X:164373378-164402650	Figf	Figf
ENSMUSG00000061397	0.0813107	0.319435	-1.974	0.00206521	0.0156651	TRUE	15:101929332-101940324	Krt79	Krt79
ENSMUSG00000028755	3.37533	13.1902	-1.96637	9.69e-13	7.91e-11	TRUE	4:138338424-138367992	Cda	Cda
ENSMUSG00000107768	1.26675	4.94613	-1.96517	1.17e-10	7.22e-09	TRUE	6:135312155-135319561	RP23-200M5.7	RP23-200M5.7
ENSMUSG00000041608	2.35854	9.20117	-1.96392	1.71e-18	2.76e-16	TRUE	9:120539818-120568318	Entpd3	Entpd3
ENSMUSG00000108179	2.14087	8.27804	-1.95109	6.42e-05	0.000919052	TRUE	6:135311456-135311711	RP23-200M5.8	RP23-200M5.8
ENSMUSG00000005611	0.0644174	0.249081	-1.95109	0.00237757	0.0175021	TRUE	7:110868266-110982461	Mrvi1	Mrvi1
ENSMUSG00000055994	0.0585538	0.225432	-1.94486	0.00023166	0.00269838	TRUE	8:88647315-88688474	Nod2	Nod2
ENSMUSG00000003420	0.588637	2.26345	-1.94307	1.74e-06	4.07e-05	TRUE	7:45092993-45103822	Fcgrt	Fcgrt
ENSMUSG00000026251	0.216569	0.832083	-1.9419	0.000268325	0.00303434	TRUE	1:87190607-87200070	Chrnd	Chrnd
ENSMUSG00000022150	7.44319	28.5808	-1.94105	4.47e-21	8.93e-19	TRUE	15:6299788-6440712	Dab2	Dab2
ENSMUSG00000034456	0.156875	0.591846	-1.91561	4.35e-06	8.92e-05	TRUE	6:90333284-90364551	Uroc1	Uroc1
ENSMUSG00000040703	2.99323	11.2643	-1.91198	0.00122383	0.0103484	TRUE	7:25802475-25816913	Cyp2s1	Cyp2s1
ENSMUSG00000021950	0.875576	3.28144	-1.90602	8.86e-07	2.23e-05	TRUE	14:34085981-34100571	Anxa8	Anxa8
ENSMUSG00000044162	0.173575	0.636442	-1.87447	9.59e-05	0.00127797	TRUE	6:65590398-65634040	Tnip3	Tnip3
ENSMUSG00000097252	0.141775	0.519843	-1.87447	0.000368048	0.00390144	TRUE	3:70772379-70807291	Gm6634	Gm6634
ENSMUSG00000012123	1.47626	5.38837	-1.8679	8.36e-11	5.37e-09	TRUE	4:134065912-134092504	Aim1l	Aim1l
ENSMUSG00000035095	2.90309	10.5846	-1.86631	5.03e-17	6.42e-15	TRUE	14:63436394-63465498	Fam167a	Fam167a
ENSMUSG00000029334	6.89431	25.1288	-1.86587	9.65e-16	1.05e-13	TRUE	5:98929773-99037351	Prkg2	Prkg2
ENSMUSG00000063415	0.089116	0.323458	-1.85982	0.000228263	0.00266711	TRUE	6:84571414-84593908	Cyp26b1	Cyp26b1
ENSMUSG00000066129	0.201574	0.727421	-1.85148	4.63e-07	1.27e-05	TRUE	7:139894696-139941537	Kndc1	Kndc1
ENSMUSG00000083567	0.521965	1.85588	-1.83007	9.41e-05	0.00125693	TRUE	2:162898894-162899523	Gm11451	Gm11451
ENSMUSG00000030693	1.20639	4.26671	-1.82243	0.00157641	0.0126196	TRUE	7:43781035-43785410	Klk10	Klk10
ENSMUSG00000059668	0.822609	2.89627	-1.81592	4.18e-08	1.48e-06	TRUE	15:101918536-101924735	Krt4	Krt4
ENSMUSG00000062296	0.0691781	0.242123	-1.80735	0.00126628	0.0106127	TRUE	9:111311739-111395775	Trank1	Trank1
ENSMUSG00000107879	0.0665529	0.231351	-1.79751	0.00121585	0.0102981	TRUE	6:128169704-128183803	RP24-363O21.3	RP24-363O21.3
ENSMUSG00000026840	0.134987	0.469079	-1.79701	3.38e-05	0.00052439	TRUE	2:31887291-31946539	Lamc3	Lamc3
ENSMUSG00000051076	0.70604	2.44327	-1.79099	0.0026441	0.0190009	TRUE	3:100825459-100896922	Vtcn1	Vtcn1
ENSMUSG00000020042	2.09027	7.20215	-1.78474	2.17e-18	3.35e-16	TRUE	10:85386814-85660292	Btbd11	Btbd11
ENSMUSG00000022512	3.5296	12.0779	-1.77479	3.39e-28	1.17e-25	TRUE	16:26356642-26371841	Cldn1	Cldn1
ENSMUSG00000024810	5.07621	17.3577	-1.77375	0.00010521	0.00138378	TRUE	19:29925114-29960718	Il33	Il33
ENSMUSG00000056632	0.071154	0.243109	-1.77259	0.000984489	0.00862238	TRUE	18:20510304-20541310	Dsg3	Dsg3
ENSMUSG00000060675	0.304742	1.04033	-1.77137	0.000254319	0.00289794	TRUE	19:7557459-7588545	Pla2g16	Pla2g16
ENSMUSG00000022780	0.079564	0.271107	-1.76867	0.000250421	0.0028686	TRUE	16:31878810-31899020	Mfi2	Mfi2
ENSMUSG00000047104	1.54263	5.24686	-1.76606	9.49e-08	3.03e-06	TRUE	6:135309127-135310405	Pbp2	Pbp2
ENSMUSG00000025608	6.875	22.8471	-1.73258	1.11e-29	4.12e-27	TRUE	6:31519488-31563981	Podxl	Podxl
ENSMUSG00000063767	0.26642	0.884894	-1.7318	0.00619787	0.0374041	TRUE	3:90654302-90658669	S100a7a	S100a7a
ENSMUSG00000067006	0.84393	2.78035	-1.72007	7.01e-09	2.96e-07	TRUE	1:106861173-106883348	Serpinb5	Serpinb5
ENSMUSG00000084938	0.188739	0.621727	-1.71989	0.00830491	0.0463938	TRUE	2:57127479-57181754	BB557941	BB557941
ENSMUSG00000072812	0.10037	0.329787	-1.71621	0.000493559	0.00494471	TRUE	12:112772194-112802657	Ahnak2	Ahnak2
ENSMUSG00000102117	0.192448	0.632328	-1.71621	0.00884656	0.0486673	TRUE	1:163623793-163624678	Rpsa-ps1	Rpsa-ps1
ENSMUSG00000048373	27.1677	88.5824	-1.70513	1.94e-16	2.35e-14	TRUE	5:43978858-43981779	Fgfbp1	Fgfbp1
ENSMUSG00000028347	0.687254	2.23575	-1.70184	2.09e-05	0.000350266	TRUE	4:48585174-48663131	Tmeff1	Tmeff1
ENSMUSG00000097164	0.4153	1.34899	-1.69965	7.11e-09	2.98e-07	TRUE	10:94673493-94688613	Cep83os	Cep83os
ENSMUSG00000017868	1.34338	4.33787	-1.69112	2.91e-07	8.27e-06	TRUE	2:162987330-163014127	Sgk2	Sgk2
ENSMUSG00000056313	0.364363	1.17406	-1.68806	8.48e-06	0.000159759	TRUE	8:24437180-24438984	1810011O10Rik	1810011O10Rik
ENSMUSG00000068877	0.232476	0.749091	-1.68805	0.00617525	0.0373269	TRUE	3:94693556-94704413	Selenbp2	Selenbp2
ENSMUSG00000086706	0.377975	1.21792	-1.68805	0.00767899	0.0438824	TRUE	1:130809977-130824084	Gm15848	Gm15848
ENSMUSG00000003355	5.23155	16.7943	-1.68266	1.97e-09	9.32e-08	TRUE	15:98724373-98728198	Fkbp11	Fkbp11
ENSMUSG00000086938	0.190498	0.609594	-1.67807	0.00775473	0.0440684	TRUE	19:5406740-5422847	4930481A15Rik	4930481A15Rik
ENSMUSG00000078952	0.14659	0.464202	-1.66296	0.00120962	0.0102568	TRUE	13:97434970-97497007	Lincenc1	Lincenc1
ENSMUSG00000020334	0.583434	1.84407	-1.66025	5.42e-06	0.000108275	TRUE	11:53983123-54028090	Slc22a4	Slc22a4
ENSMUSG00000039058	0.163809	0.515998	-1.65535	0.00465969	0.0298795	TRUE	3:152462815-152668360	Ak5	Ak5
ENSMUSG00000009687	3.55524	11.194	-1.65471	5.17e-12	3.9e-10	TRUE	7:31032722-31042481	Fxyd5	Fxyd5
ENSMUSG00000030208	48.0926	151.037	-1.65102	2.25e-17	2.97e-15	TRUE	6:135362545-135383173	Emp1	Emp1
ENSMUSG00000079652	0.311289	0.972778	-1.64386	0.00157494	0.0126149	TRUE	6:29279593-29290680	Fam71f2	Fam71f2
ENSMUSG00000035778	5.88003	18.2597	-1.63477	3.28e-21	6.73e-19	TRUE	2:35400179-35463231	Ggta1	Ggta1
ENSMUSG00000105402	0.525919	1.61097	-1.61502	8.05e-05	0.00110994	TRUE	5:64593857-64610700	Gm3716	Gm3716
ENSMUSG00000029802	0.539231	1.64558	-1.60962	2.2e-05	0.000365327	TRUE	6:58584523-58695676	Abcg2	Abcg2
ENSMUSG00000024846	2.20403	6.72306	-1.60897	1.26e-17	1.74e-15	TRUE	19:5344705-5349574	Cst6	Cst6
ENSMUSG00000004951	150.232	457.916	-1.60789	2.14e-21	4.65e-19	TRUE	5:135887919-135889563	Hspb1	Hspb1
ENSMUSG00000030739	0.162059	0.489989	-1.59623	4.63e-06	9.43e-05	TRUE	7:44605819-44665503	Myh14	Myh14
ENSMUSG00000031543	0.720908	2.16734	-1.58804	1.08e-13	9.6e-12	TRUE	8:22974844-23150497	Ank1	Ank1
ENSMUSG00000102278	0.0839639	0.251892	-1.58496	0.00610974	0.0370796	TRUE	1:172388234-172390989	Gm37145	Gm37145
ENSMUSG00000020183	2.85867	8.55328	-1.58113	9.49e-08	3.03e-06	TRUE	10:117629500-117687352	Cpm	Cpm
ENSMUSG00000017204	0.20105	0.598683	-1.57424	0.00252317	0.0183238	TRUE	11:98664351-98677708	Gsdma	Gsdma
ENSMUSG00000013089	4.64999	13.8215	-1.57162	0.000237981	0.00275942	TRUE	16:22381309-22439719	Etv5	Etv5
ENSMUSG00000036944	0.97234	2.88793	-1.5705	3.99e-11	2.68e-09	TRUE	15:66526212-66561046	Tmem71	Tmem71
ENSMUSG00000097318	1.71864	5.08981	-1.56635	1.66e-08	6.37e-07	TRUE	16:33379855-33380727	1700007L15Rik	1700007L15Rik
ENSMUSG00000032496	7.88696	23.3211	-1.56409	0.00792986	0.04486	TRUE	9:111019271-111042767	Ltf	Ltf
ENSMUSG00000085586	0.407827	1.20494	-1.56294	5.69e-05	0.000828237	TRUE	11:97644184-97660367	Gm11613	Gm11613
ENSMUSG00000048416	6.7254	19.7241	-1.55227	9.05e-14	8.17e-12	TRUE	3:67374097-67400003	Mlf1	Mlf1
ENSMUSG00000068220	168.941	495.343	-1.55191	1.01e-23	2.47e-21	TRUE	15:78926725-78930465	Lgals1	Lgals1
ENSMUSG00000030510	0.760497	2.22904	-1.55141	6.04e-10	3.2e-08	TRUE	7:66743504-66823692	Cers3	Cers3
ENSMUSG00000025085	33.9112	98.8578	-1.54359	2.32e-25	6.28e-23	TRUE	19:57032733-57314919	Ablim1	Ablim1
ENSMUSG00000028599	0.127835	0.371884	-1.54057	0.00716274	0.0414908	TRUE	4:145213463-145246870	Tnfrsf1b	Tnfrsf1b
ENSMUSG00000018417	0.143211	0.410954	-1.52083	0.00675833	0.0397429	TRUE	1:51749765-51916071	Myo1b	Myo1b
ENSMUSG00000027955	0.842286	2.39101	-1.50524	2.97e-10	1.67e-08	TRUE	3:79884533-79946280	Fam198b	Fam198b
ENSMUSG00000100291	0.937699	2.66045	-1.50447	1.42e-06	3.36e-05	TRUE	6:82877864-82881853	2310069B03Rik	2310069B03Rik
ENSMUSG00000004952	0.480597	1.36271	-1.50357	2.77e-05	0.000445368	TRUE	5:136083916-136111860	Rasa4	Rasa4
ENSMUSG00000048772	0.410074	1.16188	-1.5025	0.00469076	0.030034	TRUE	4:117251951-117268582	Tmem53	Tmem53
ENSMUSG00000032231	159.567	451.48	-1.5005	3.05e-13	2.63e-11	TRUE	9:69453620-69491795	Anxa2	Anxa2
ENSMUSG00000020911	142.5	402.546	-1.49819	1.32e-16	1.63e-14	TRUE	11:100140810-100148665	Krt19	Krt19
ENSMUSG00000057286	2.27364	6.42267	-1.49817	6.34e-07	1.66e-05	TRUE	11:116675303-116694868	St6galnac2	St6galnac2
ENSMUSG00000034765	4.6343	13.0854	-1.49753	0.000766505	0.00700844	TRUE	19:53529109-53542431	Dusp5	Dusp5
ENSMUSG00000005883	0.263151	0.742222	-1.49596	0.000498438	0.004987	TRUE	2:172977700-172993576	Spo11	Spo11
ENSMUSG00000011148	3.10174	8.70899	-1.48943	2.51e-08	9.17e-07	TRUE	12:112620045-112641354	Adssl1	Adssl1
ENSMUSG00000046959	0.952175	2.66609	-1.48543	1.54e-05	0.000270474	TRUE	5:108669878-108675569	Slc26a1	Slc26a1
ENSMUSG00000091083	0.829407	2.31361	-1.47999	0.00109007	0.00937401	TRUE	7:141406637-141407194	Gm4535	Gm4535
ENSMUSG00000097352	0.144392	0.401788	-1.47644	0.00562934	0.0347609	TRUE	10:22306702-22321765	C920009B18Rik	C920009B18Rik
ENSMUSG00000026189	4.68048	12.9613	-1.46949	8.32e-16	9.22e-14	TRUE	1:72259167-72284314	Pecr	Pecr
ENSMUSG00000047261	0.290513	0.804497	-1.46948	0.00491021	0.0310789	TRUE	16:42248442-42340651	Gap43	Gap43
ENSMUSG00000029337	2.41226	6.66319	-1.46583	1.83e-06	4.24e-05	TRUE	5:98254184-98277030	Fgf5	Fgf5
ENSMUSG00000020870	0.284377	0.784489	-1.46395	0.00231835	0.0171816	TRUE	11:94741782-94743033	Cdc34-ps	Cdc34-ps
ENSMUSG00000039377	4.07331	11.1934	-1.45838	3.1e-14	2.94e-12	TRUE	1:184727140-184732619	Hlx	Hlx
ENSMUSG00000015484	2.64165	7.23159	-1.45287	8.35e-10	4.26e-08	TRUE	1:156075966-156205026	Fam163a	Fam163a
ENSMUSG00000005087	7.81857	21.0748	-1.43054	7.63e-10	3.91e-08	TRUE	2:102811141-102901665	Cd44	Cd44
ENSMUSG00000023982	1.8877	5.04786	-1.41904	5.38e-06	0.000107633	TRUE	17:47394560-47400584	Guca1a	Guca1a
ENSMUSG00000021185	0.883246	2.36133	-1.41871	6.17e-07	1.62e-05	TRUE	12:100779057-100896981	9030617O03Rik	9030617O03Rik
ENSMUSG00000037419	3.86628	10.3101	-1.41504	3.53e-16	4.22e-14	TRUE	9:14353990-14381242	Endod1	Endod1
ENSMUSG00000032224	2.43807	6.4978	-1.41421	7.03e-07	1.81e-05	TRUE	9:70089310-70142560	Fam81a	Fam81a
ENSMUSG00000029426	6.01178	15.9904	-1.41134	6.75e-14	6.13e-12	TRUE	5:92441314-92506833	Scarb2	Scarb2
ENSMUSG00000025329	0.50287	1.33342	-1.40687	7.49e-05	0.0010423	TRUE	4:140812983-140845778	Padi1	Padi1
ENSMUSG00000044976	0.242324	0.639734	-1.40054	0.000613163	0.00586796	TRUE	9:74110356-74283308	Wdr72	Wdr72
ENSMUSG00000032500	1.13078	2.98299	-1.39944	1.79e-10	1.08e-08	TRUE	9:111439081-111489118	Dclk3	Dclk3
ENSMUSG00000000531	5.7538	15.1499	-1.39672	1.6e-15	1.73e-13	TRUE	15:101224207-101232755	Grasp	Grasp
ENSMUSG00000021765	1.94909	5.12287	-1.39415	2.33e-07	6.83e-06	TRUE	13:114452262-114458730	Fst	Fst
ENSMUSG00000028247	3.84176	10.0911	-1.39325	3.69e-16	4.34e-14	TRUE	4:21879673-21912162	Coq3	Coq3
ENSMUSG00000059434	0.227869	0.597173	-1.38995	0.00489714	0.0310208	TRUE	5:31297443-31327314	Gckr	Gckr
ENSMUSG00000049811	0.190071	0.49711	-1.38702	0.00794931	0.0449533	TRUE	11:23007531-23030788	Fam161a	Fam161a
ENSMUSG00000034795	0.736105	1.92152	-1.38426	6.6e-05	0.000937774	TRUE	14:77036772-77112257	Ccdc122	Ccdc122
ENSMUSG00000028464	3.19159	8.30571	-1.37983	2.37e-07	6.92e-06	TRUE	4:43514711-43523765	Tpm2	Tpm2
ENSMUSG00000042826	2.11584	5.49943	-1.37805	0.00256141	0.0185393	TRUE	11:69796068-69801857	Fgf11	Fgf11
ENSMUSG00000108449	1.13625	2.94715	-1.37504	0.00423944	0.0277115	TRUE	7:98388091-98415624	RP23-143J24.4	RP23-143J24.4
ENSMUSG00000028998	31.0921	80.5342	-1.37305	4.53e-20	8.49e-18	TRUE	5:23838944-23844161	Tomm7	Tomm7
ENSMUSG00000026730	4.15561	10.7561	-1.37203	1.22e-10	7.41e-09	TRUE	2:12924041-13003455	Pter	Pter
ENSMUSG00000020186	4.3059	11.1277	-1.36977	2.25e-11	1.56e-09	TRUE	10:110920177-110939599	Csrp2	Csrp2
ENSMUSG00000017002	2.43584	6.28483	-1.36746	0.000199641	0.00238273	TRUE	2:164354070-164389095	Slpi	Slpi
ENSMUSG00000032091	2.49792	6.4253	-1.36303	4.94e-08	1.72e-06	TRUE	9:45172726-45204092	Tmprss4	Tmprss4
ENSMUSG00000039903	0.27698	0.712233	-1.36257	0.00293885	0.0206996	TRUE	16:90826719-90905109	Eva1c	Eva1c
ENSMUSG00000042109	7.71784	19.8213	-1.36078	6.01e-07	1.59e-05	TRUE	15:81936759-81950941	Csdc2	Csdc2
ENSMUSG00000026389	0.470928	1.20574	-1.35634	7.7e-05	0.00106827	TRUE	1:120190757-120272705	Steap3	Steap3
ENSMUSG00000106361	0.640083	1.63838	-1.35594	6.59e-06	0.000128989	TRUE	3:144972124-144982560	Gm43742	Gm43742
ENSMUSG00000043122	0.272599	0.69767	-1.35576	0.000743248	0.00683698	TRUE	12:112489448-112499927	A530016L24Rik	A530016L24Rik
ENSMUSG00000032263	2.57637	6.57035	-1.35063	2.29e-09	1.06e-07	TRUE	9:83925145-84124240	Bckdhb	Bckdhb
ENSMUSG00000078879	1.24369	3.12603	-1.3297	0.00109004	0.00937401	TRUE	2:176670522-176719085	Gm14306	Gm14306
ENSMUSG00000069310	0.94644	2.3661	-1.32193	0.00241305	0.0176763	TRUE	13:23745013-23745501	Hist1h3c	Hist1h3c
ENSMUSG00000001473	72.5344	180.705	-1.3169	1.58e-24	4.14e-22	TRUE	18:67390717-67402748	Tubb6	Tubb6
ENSMUSG00000042678	0.0779318	0.193271	-1.31034	0.00244611	0.0178751	TRUE	11:60469339-60528369	Myo15	Myo15
ENSMUSG00000061451	0.975183	2.41676	-1.30933	0.000382633	0.00401085	TRUE	19:5070859-5085531	Tmem151a	Tmem151a
ENSMUSG00000051435	0.516499	1.27531	-1.30401	0.000706335	0.00656105	TRUE	4:141890438-142015082	Fhad1	Fhad1
ENSMUSG00000037185	12.8451	31.6837	-1.30252	2.95e-15	3.13e-13	TRUE	15:101349571-101370125	Krt80	Krt80
ENSMUSG00000029185	6.66147	16.4215	-1.30167	8.36e-07	2.12e-05	TRUE	5:64970071-65041886	Fam114a1	Fam114a1
ENSMUSG00000002020	0.785648	1.93618	-1.30126	1.14e-07	3.58e-06	TRUE	12:84783212-84876532	Ltbp2	Ltbp2
ENSMUSG00000025473	25.9065	63.6861	-1.29766	1.97e-07	5.84e-06	TRUE	7:139978932-139992562	Adam8	Adam8
ENSMUSG00000057054	0.434232	1.0649	-1.29418	0.00241907	0.0177033	TRUE	11:70688361-70700155	Inca1	Inca1
ENSMUSG00000039742	0.978097	2.39822	-1.29391	0.000323318	0.00350273	TRUE	6:29319140-29336019	Fam71f1	Fam71f1
ENSMUSG00000039470	14.4147	35.2892	-1.29168	1.34e-16	1.64e-14	TRUE	8:40423815-40510268	Zdhhc2	Zdhhc2
ENSMUSG00000041959	110.54	269.549	-1.28598	2.71e-17	3.51e-15	TRUE	3:93555080-93564643	S100a10	S100a10
ENSMUSG00000074813	4.14415	10.0841	-1.28293	5.71e-07	1.52e-05	TRUE	2:128195993-128429349	Gm14005	Gm14005
ENSMUSG00000100158	4.25045	10.2992	-1.27684	0.00149405	0.0121007	TRUE	9:41581908-41582283	Gm28119	Gm28119
ENSMUSG00000059900	6.43757	15.4734	-1.2652	1.98e-08	7.45e-07	TRUE	6:115729131-115762410	Tmem40	Tmem40
ENSMUSG00000027111	18.5686	44.4807	-1.26031	2.62e-17	3.43e-15	TRUE	2:71745616-71858416	Itga6	Itga6
ENSMUSG00000036856	2.6426	6.30448	-1.25442	0.00619557	0.0374041	TRUE	4:137277489-137299726	Wnt4	Wnt4
ENSMUSG00000039936	0.455829	1.08734	-1.25424	0.00168473	0.0132973	TRUE	4:149649168-149702571	Pik3cd	Pik3cd
ENSMUSG00000017754	1.59115	3.79126	-1.25261	0.000624638	0.00595211	TRUE	2:164839518-164857711	Pltp	Pltp
ENSMUSG00000027435	3.67546	8.74632	-1.25075	7.07e-07	1.82e-05	TRUE	2:148436640-148443563	Cd93	Cd93
ENSMUSG00000021094	11.7205	27.8689	-1.24962	0.00678076	0.0398291	TRUE	12:72650356-72664828	Dhrs7	Dhrs7
ENSMUSG00000103308	1.34211	3.16499	-1.23769	0.000861187	0.0077343	TRUE	1:184610280-184629473	Gm37800	Gm37800
ENSMUSG00000049577	8.85413	20.8528	-1.23582	8.53e-10	4.35e-08	TRUE	8:122282141-122337251	Zfpm1	Zfpm1
ENSMUSG00000040212	3.42342	8.04583	-1.2328	6.28e-05	0.000901299	TRUE	7:45918023-45921426	Emp3	Emp3
ENSMUSG00000032902	26.5955	62.225	-1.22631	1.8e-17	2.44e-15	TRUE	3:104638668-104658462	Slc16a1	Slc16a1
ENSMUSG00000071551	2.88051	6.71389	-1.22082	2.37e-05	0.000389427	TRUE	13:4228700-4248681	Akr1c19	Akr1c19
ENSMUSG00000022367	0.244331	0.566273	-1.21266	0.000714053	0.00661654	TRUE	15:56665627-56694539	Has2	Has2
ENSMUSG00000017607	2.08421	4.82772	-1.21184	0.000336797	0.00361777	TRUE	11:99065678-99089306	Tns4	Tns4
ENSMUSG00000049555	9.63217	22.2662	-1.20892	2.94e-09	1.32e-07	TRUE	9:110865711-110880113	Tmie	Tmie
ENSMUSG00000002043	20.1697	46.4626	-1.20388	2.91e-06	6.3e-05	TRUE	7:19508670-19516145	Trappc6a	Trappc6a
ENSMUSG00000021418	4.59162	10.5727	-1.20326	1.17e-10	7.22e-09	TRUE	13:35893472-35906359	Rpp40	Rpp40
ENSMUSG00000020766	56.1057	128.843	-1.19939	1.3e-10	7.88e-09	TRUE	11:116008457-116012719	Galk1	Galk1
ENSMUSG00000085395	2.69929	6.19756	-1.19912	4.48e-05	0.000670055	TRUE	4:141278439-141279794	Gm13056	Gm13056
ENSMUSG00000035246	2.69403	6.16192	-1.19361	2.95e-07	8.38e-06	TRUE	X:93654863-93749951	Pcyt1b	Pcyt1b
ENSMUSG00000027210	7.02135	16.0458	-1.19238	1.32e-09	6.48e-08	TRUE	2:115863064-116065839	Meis2	Meis2
ENSMUSG00000070348	142.048	323.758	-1.18854	1.82e-12	1.44e-10	TRUE	7:144929931-144939869	Ccnd1	Ccnd1
ENSMUSG00000064307	1.09493	2.48983	-1.18521	0.00189682	0.0146067	TRUE	7:101912984-101933895	Lrrc51	Lrrc51
ENSMUSG00000046463	0.255086	0.57974	-1.18442	0.0033749	0.0229705	TRUE	10:37139402-37151315	5930403N24Rik	5930403N24Rik
ENSMUSG00000032625	1.48321	3.37038	-1.18419	9.36e-07	2.34e-05	TRUE	6:12311610-12749410	Thsd7a	Thsd7a
ENSMUSG00000018906	12.4811	28.3452	-1.18336	5.13e-06	0.000103402	TRUE	11:54100095-54131665	P4ha2	P4ha2
ENSMUSG00000027456	5.91113	13.4241	-1.18332	1.4e-08	5.46e-07	TRUE	2:151572622-151590005	Sdcbp2	Sdcbp2
ENSMUSG00000060147	56.0786	127.239	-1.18202	4.69e-18	6.85e-16	TRUE	13:33917918-34002794	Serpinb6a	Serpinb6a
ENSMUSG00000035775	9.56891	21.6786	-1.17984	1.33e-13	1.17e-11	TRUE	11:99428403-99438150	Krt20	Krt20
ENSMUSG00000040658	17.586	39.709	-1.17503	2.11e-11	1.49e-09	TRUE	17:46496789-46499618	Dnph1	Dnph1
ENSMUSG00000019916	22.15	49.9792	-1.17402	1.08e-05	0.000196852	TRUE	10:59323296-59373304	P4ha1	P4ha1
ENSMUSG00000046056	2.00838	4.51081	-1.16735	2.22e-06	4.98e-05	TRUE	7:30734739-30756134	Sbsn	Sbsn
ENSMUSG00000105124	0.551236	1.23768	-1.1669	0.00469328	0.030034	TRUE	5:72626858-72628028	Gm5297	Gm5297
ENSMUSG00000021306	11.3367	25.2908	-1.15761	1.64e-08	6.3e-07	TRUE	13:13357623-13393624	Gpr137b	Gpr137b
ENSMUSG00000063652	0.873507	1.94667	-1.15612	0.000141383	0.0017838	TRUE	11:53949965-53980332	Slc22a21	Slc22a21
ENSMUSG00000053746	15.448	34.3473	-1.15278	1.96e-09	9.28e-08	TRUE	2:32775786-32777597	Ptrh1	Ptrh1
ENSMUSG00000038600	0.792422	1.75711	-1.14886	0.00401211	0.0265109	TRUE	6:38048483-38124586	Atp6v0a4	Atp6v0a4
ENSMUSG00000022763	0.706405	1.56418	-1.14684	0.00051305	0.00510806	TRUE	16:17489611-17507485	Aifm3	Aifm3
ENSMUSG00000034607	0.322814	0.714579	-1.14639	0.00195023	0.0149422	TRUE	X:112638431-112698651	Pof1b	Pof1b
ENSMUSG00000041062	0.370751	0.820288	-1.14568	0.00187024	0.0144607	TRUE	17:25736040-25748330	Mslnl	Mslnl
ENSMUSG00000097915	0.75245	1.66239	-1.14359	0.000337333	0.00362096	TRUE	15:101221196-101224121	A330009N23Rik	A330009N23Rik
ENSMUSG00000015890	0.553371	1.22245	-1.14345	0.000108659	0.00142052	TRUE	10:93523338-93540033	Amdhd1	Amdhd1
ENSMUSG00000057969	5.66962	12.505	-1.14118	5.84e-08	1.98e-06	TRUE	9:107597674-107609229	Sema3b	Sema3b
ENSMUSG00000097882	0.895417	1.96536	-1.13416	9.87e-05	0.00130793	TRUE	8:77517056-77523898	0610038B21Rik	0610038B21Rik
ENSMUSG00000028965	1.07727	2.36402	-1.13386	0.000114796	0.00148666	TRUE	4:150914562-150946102	Tnfrsf9	Tnfrsf9
ENSMUSG00000028741	49.1928	107.893	-1.13307	2.96e-10	1.67e-08	TRUE	4:139347435-139352576	Mrto4	Mrto4
ENSMUSG00000021469	2.07731	4.54827	-1.1306	2.79e-08	1.01e-06	TRUE	13:53466884-53473074	Msx2	Msx2
ENSMUSG00000015342	1.31965	2.88644	-1.12913	8.19e-08	2.66e-06	TRUE	X:9272756-9313250	Xk	Xk
ENSMUSG00000051319	11.8443	25.8808	-1.12769	4.67e-10	2.53e-08	TRUE	2:127791388-127792488	1500011K16Rik	1500011K16Rik
ENSMUSG00000079620	0.631179	1.37829	-1.12676	0.000621483	0.00593272	TRUE	16:32735886-32782391	Muc4	Muc4
ENSMUSG00000108350	2.36051	5.14008	-1.12269	4.13e-07	1.14e-05	TRUE	7:79922572-79924867	RP24-174G2.1	RP24-174G2.1
ENSMUSG00000020325	1.2797	2.78003	-1.1193	0.000469123	0.00475324	TRUE	10:79777272-79782630	Fstl3	Fstl3
ENSMUSG00000057454	6.52905	14.1807	-1.11899	1.04e-08	4.17e-07	TRUE	7:24636550-24641118	Lypd3	Lypd3
ENSMUSG00000000058	46.2427	100.057	-1.11352	3.05e-15	3.19e-13	TRUE	6:17281185-17289115	Cav2	Cav2
ENSMUSG00000047963	5.89729	12.7518	-1.11258	7.42e-06	0.000142833	TRUE	5:92603041-92606579	Stbd1	Stbd1
ENSMUSG00000032348	6.23595	13.4391	-1.10776	5.9e-05	0.000855002	TRUE	9:78191966-78209348	Gsta4	Gsta4
ENSMUSG00000038776	6.97282	15.02	-1.10707	1.88e-05	0.000320295	TRUE	1:180976210-181020904	Ephx1	Ephx1
ENSMUSG00000105144	2.1821	4.69406	-1.10512	0.00135203	0.0111893	TRUE	3:96666503-96666982	Rpl21-ps11	Rpl21-ps11
ENSMUSG00000028063	49.4114	106.259	-1.10466	7.6e-13	6.27e-11	TRUE	3:88480147-88509956	Lmna	Lmna
ENSMUSG00000044716	6.36756	13.6865	-1.10394	8.01e-09	3.3e-07	TRUE	5:35056766-35087839	Dok7	Dok7
ENSMUSG00000044005	8.37913	17.9648	-1.1003	2.16e-10	1.28e-08	TRUE	10:128194457-128210004	Gls2	Gls2
ENSMUSG00000097282	0.377992	0.809982	-1.09954	0.00287867	0.0203315	TRUE	17:70745329-70755582	5031415H12Rik	5031415H12Rik
ENSMUSG00000031626	17.3092	37.0859	-1.09933	6.83e-06	0.000133121	TRUE	8:45507788-45827906	Sorbs2	Sorbs2
ENSMUSG00000097715	3.69399	7.89188	-1.09519	3.41e-07	9.57e-06	TRUE	13:12619084-12650297	Gpr137b-ps	Gpr137b-ps
ENSMUSG00000033871	0.914682	1.95364	-1.09482	2.55e-06	5.66e-05	TRUE	18:61298136-61400431	Ppargc1b	Ppargc1b
ENSMUSG00000026207	1.0095	2.1547	-1.09384	0.0042691	0.0278934	TRUE	1:75375297-75432320	Speg	Speg
ENSMUSG00000063011	84.9432	181.271	-1.09357	4.69e-08	1.64e-06	TRUE	17:25748614-25754327	Msln	Msln
ENSMUSG00000063160	3.44341	7.28842	-1.08177	2.93e-06	6.33e-05	TRUE	7:27258433-27282144	Numbl	Numbl
ENSMUSG00000022218	34.0643	72.0493	-1.08072	1.93e-12	1.52e-10	TRUE	14:55700009-55713492	Tgm1	Tgm1
ENSMUSG00000001948	1.87372	3.95956	-1.07943	0.000451662	0.0045978	TRUE	9:37603295-37613720	Spa17	Spa17
ENSMUSG00000034424	24.7719	52.3318	-1.07898	4.52e-11	3.01e-09	TRUE	8:116981810-116993537	Gcsh	Gcsh
ENSMUSG00000046711	171.909	362.502	-1.07635	6.23e-10	3.29e-08	TRUE	17:27556620-27563674	Hmga1	Hmga1
ENSMUSG00000041849	0.207476	0.436791	-1.074	0.00481778	0.0306344	TRUE	15:5095981-5108539	Card6	Card6
ENSMUSG00000025810	18.6636	39.2571	-1.07272	1.19e-10	7.29e-09	TRUE	8:128359073-128505462	Nrp1	Nrp1
ENSMUSG00000031075	19.1395	40.2409	-1.07211	1.27e-08	5.01e-07	TRUE	7:144588549-144751974	Ano1	Ano1
ENSMUSG00000025420	1.44055	3.02079	-1.06831	0.00074598	0.00685381	TRUE	18:76977148-77047308	Katnal2	Katnal2
ENSMUSG00000045410	5.1224	10.7301	-1.06677	3.96e-07	1.09e-05	TRUE	13:4590757-4609174	Akr1e1	Akr1e1
ENSMUSG00000004105	7.88036	16.4485	-1.06163	1.33e-07	4.1e-06	TRUE	2:33216069-33247717	Angptl2	Angptl2
ENSMUSG00000027999	11.7741	24.479	-1.05593	1.39e-10	8.41e-09	TRUE	3:129878606-129895825	Pla2g12a	Pla2g12a
ENSMUSG00000026984	4.7751	9.92577	-1.05565	5.83e-06	0.000115469	TRUE	2:24215418-24225702	Il1f6	Il1f6
ENSMUSG00000002963	19.5201	40.573	-1.05556	1.9e-11	1.35e-09	TRUE	7:44857139-44862992	Pnkp	Pnkp
ENSMUSG00000000706	0.920205	1.91078	-1.05413	0.000390388	0.00408642	TRUE	13:23456992-23465901	Btn1a1	Btn1a1
ENSMUSG00000074649	11.9907	24.8636	-1.05213	4.25e-10	2.32e-08	TRUE	2:155817730-155819426	BC029722	BC029722
ENSMUSG00000028862	0.745044	1.5433	-1.05063	0.00109084	0.00937527	TRUE	4:133240818-133252929	Map3k6	Map3k6
ENSMUSG00000030515	3.53623	7.30962	-1.04758	7.13e-10	3.71e-08	TRUE	7:65644898-65692091	Tarsl2	Tarsl2
ENSMUSG00000022176	2.32768	4.80819	-1.0466	6.84e-05	0.000967618	TRUE	14:54476100-54480431	Rem2	Rem2
ENSMUSG00000039934	1.04393	2.1564	-1.0466	0.000136325	0.00172573	TRUE	5:21186255-21315132	Gsap	Gsap
ENSMUSG00000022544	6.63839	13.7095	-1.04627	7.29e-08	2.4e-06	TRUE	16:5244152-5255983	Eef2kmt	Eef2kmt
ENSMUSG00000069662	12.4921	25.7815	-1.04532	1.77e-08	6.76e-07	TRUE	10:37133375-37138920	Marcks	Marcks
ENSMUSG00000038587	38.8333	79.7089	-1.03744	8.41e-11	5.37e-09	TRUE	10:4266329-4359468	Akap12	Akap12
ENSMUSG00000083669	2.79981	5.73962	-1.03562	0.00404464	0.0266795	TRUE	7:29965218-29965565	Gm10169	Gm10169
ENSMUSG00000059159	12.1792	24.873	-1.03016	0.00140986	0.0115732	TRUE	6:52346730-52346942	Gm8129	Gm8129
ENSMUSG00000086443	0.579961	1.18223	-1.02748	0.00489774	0.0310208	TRUE	4:122961309-122963475	4933421A08Rik	4933421A08Rik
ENSMUSG00000078249	74.8608	152.149	-1.0232	2.6e-09	1.18e-07	TRUE	11:120762794-120764419	Hmga1-rs1	Hmga1-rs1
ENSMUSG00000021822	84.9684	172.401	-1.02077	3.03e-12	2.33e-10	TRUE	14:20836662-20843388	Plau	Plau
ENSMUSG00000028555	2.97079	6.02616	-1.02039	7.25e-05	0.00101351	TRUE	4:109406623-109444745	Ttc39a	Ttc39a
ENSMUSG00000054459	0.944611	1.91441	-1.01911	0.000386834	0.00405201	TRUE	12:11325247-11436649	Vsnl1	Vsnl1
ENSMUSG00000001999	16.6642	33.7151	-1.01664	5.91e-10	3.18e-08	TRUE	2:127070665-127097084	Blvra	Blvra
ENSMUSG00000041920	8.20152	16.5646	-1.01414	1.17e-07	3.65e-06	TRUE	11:109450855-109473598	Slc16a6	Slc16a6
ENSMUSG00000037035	2.25551	4.55396	-1.01367	3.12e-06	6.64e-05	TRUE	1:119415465-119422248	Inhbb	Inhbb
ENSMUSG00000024533	5.45263	11.0044	-1.01306	6.06e-12	4.51e-10	TRUE	18:67488209-67552777	Spire1	Spire1
ENSMUSG00000003271	15.0798	30.4319	-1.01297	5.78e-08	1.96e-06	TRUE	7:45729983-45759612	Sult2b1	Sult2b1
ENSMUSG00000027227	0.96315	1.94183	-1.01159	0.00850389	0.04721	TRUE	2:122234749-122265340	Sord	Sord
ENSMUSG00000074577	4.87057	9.80748	-1.00979	3.58e-06	7.5e-05	TRUE	2:167980164-168010618	Fam65c	Fam65c
ENSMUSG00000074457	61.9523	124.728	-1.00955	3.8e-10	2.11e-08	TRUE	3:90537254-90543151	S100a16	S100a16
ENSMUSG00000050621	62.1468	125.084	-1.00914	4.3e-06	8.85e-05	TRUE	9:114982371-114982740	Rps27rt	Rps27rt
ENSMUSG00000055053	24.1361	48.4944	-1.00663	6.53e-08	2.18e-06	TRUE	10:81396186-81431005	Nfic	Nfic
ENSMUSG00000081087	3.63511	7.3013	-1.00615	0.000761507	0.00697114	TRUE	2:152185291-152185682	Rps15a-ps7	Rps15a-ps7
ENSMUSG00000057863	543.421	1088.38	-1.00204	9.68e-14	8.64e-12	TRUE	17:56613395-56614243	Rpl36	Rpl36
ENSMUSG00000002808	6.86036	13.736	-1.00161	1.62e-06	3.79e-05	TRUE	13:19591709-19619830	Epdr1	Epdr1
ENSMUSG00000021411	4.79595	9.59978	-1.00119	1.02e-05	0.000187059	TRUE	13:34627840-34652681	Pxdc1	Pxdc1
ENSMUSG00000029378	0.761826	1.52365	-1	0.00403894	0.0266651	TRUE	5:91139599-91148432	Areg	Areg
ENSMUSG00000026791	6.59984	13.1711	-0.996869	0.000465419	0.00472201	TRUE	2:32972990-32982083	Slc2a8	Slc2a8
ENSMUSG00000024914	181.704	362.518	-0.996462	4.67e-14	4.37e-12	TRUE	19:5422805-5424979	Drap1	Drap1
ENSMUSG00000050721	1.62712	3.23562	-0.991723	4.49e-06	9.18e-05	TRUE	9:65554386-65580040	Plekho2	Plekho2
ENSMUSG00000054203	0.428739	0.852493	-0.991587	0.0046448	0.0298161	TRUE	1:174011998-174031810	Ifi205	Ifi205
ENSMUSG00000028476	0.238808	0.4737	-0.988125	0.00738309	0.0425277	TRUE	4:43875530-43944806	Reck	Reck
ENSMUSG00000046814	2.02042	4.00308	-0.986453	0.00140855	0.0115687	TRUE	2:119167773-119172390	Gchfr	Gchfr
ENSMUSG00000029022	10.6375	21.0149	-0.982249	1.14e-07	3.58e-06	TRUE	4:147860778-147868816	Miip	Miip
ENSMUSG00000027160	34.4647	68.0736	-0.981978	4.36e-08	1.54e-06	TRUE	2:110017817-110173360	Ccdc34	Ccdc34
ENSMUSG00000039179	2.07204	4.08873	-0.980597	0.000785094	0.00715256	TRUE	16:10357948-10395490	Tekt5	Tekt5
ENSMUSG00000049866	30.3921	59.8974	-0.978798	4.88e-07	1.32e-05	TRUE	1:88673125-88702221	Arl4c	Arl4c
ENSMUSG00000017697	4.09238	8.06504	-0.978741	1.17e-05	0.000210491	TRUE	2:163726584-163750239	Ada	Ada
ENSMUSG00000029049	1.75651	3.46012	-0.978107	0.00112293	0.0096186	TRUE	4:155086577-155145505	Morn1	Morn1
ENSMUSG00000028393	56.7323	111.707	-0.977482	3.92e-12	3e-10	TRUE	4:62509169-62519918	Alad	Alad
ENSMUSG00000060377	3.52855	6.94327	-0.976541	0.00276405	0.0196684	TRUE	14:98993980-98994300	Rpl36a-ps1	Rpl36a-ps1
ENSMUSG00000066487	6.31053	12.4001	-0.974521	3.14e-06	6.67e-05	TRUE	12:59081019-59081900	Gm5786	Gm5786
ENSMUSG00000106755	12.297	24.1619	-0.974423	0.000261381	0.00296506	TRUE	6:127183409-127183718	Tpi-rs11	Tpi-rs11
ENSMUSG00000037628	17.3628	34.0639	-0.972242	1.13e-06	2.75e-05	TRUE	14:46760541-46771525	Cdkn3	Cdkn3
ENSMUSG00000022090	6.32026	12.3868	-0.970746	2.96e-07	8.38e-06	TRUE	14:70164218-70177681	Pdlim2	Pdlim2
ENSMUSG00000020553	6.40939	12.5504	-0.969476	2.54e-11	1.75e-09	TRUE	11:89982665-90002894	Pctp	Pctp
ENSMUSG00000039958	2.45261	4.78992	-0.965685	0.00101759	0.0088662	TRUE	6:149139849-149151171	Mettl20	Mettl20
ENSMUSG00000039043	11.4999	22.3686	-0.959856	9.47e-11	5.99e-09	TRUE	7:79925361-79935359	Arpin	Arpin
ENSMUSG00000033307	575.895	1118.64	-0.957865	2.12e-08	7.84e-07	TRUE	10:75859353-75860250	Mif	Mif
ENSMUSG00000069682	211.573	410.6	-0.956579	1.45e-09	7.04e-08	TRUE	10:29698746-29699380	Gm10275	Gm10275
ENSMUSG00000059776	3.25544	6.30024	-0.952553	0.000120117	0.00154765	TRUE	3:58987170-58987805	Rpl13-ps6	Rpl13-ps6
ENSMUSG00000060636	232.121	448.784	-0.951143	1.01e-10	6.34e-09	TRUE	16:33056453-33060189	Rpl35a	Rpl35a
ENSMUSG00000020460	381.107	734.506	-0.946579	3.96e-09	1.74e-07	TRUE	11:29545846-29548109	Rps27a	Rps27a
ENSMUSG00000026640	4.88304	9.40227	-0.945229	1.27e-08	5.01e-07	TRUE	1:194618218-194816869	Plxna2	Plxna2
ENSMUSG00000019851	41.4195	79.6292	-0.942988	3.27e-11	2.22e-09	TRUE	10:18845071-18857073	Perp	Perp
ENSMUSG00000054793	34.4158	66.1313	-0.942261	2.69e-10	1.55e-08	TRUE	7:24482023-24504539	Cadm4	Cadm4
ENSMUSG00000031750	2.4602	4.72552	-0.941701	9.84e-05	0.00130598	TRUE	8:110741829-110805924	Il34	Il34
ENSMUSG00000029484	411.273	788.985	-0.939902	7.08e-09	2.98e-07	TRUE	5:96793339-96845966	Anxa3	Anxa3
ENSMUSG00000020583	0.727357	1.3941	-0.938599	0.000367005	0.00389811	TRUE	12:8947929-8972028	Matn3	Matn3
ENSMUSG00000007035	2.28646	4.38237	-0.938599	0.000185059	0.00223454	TRUE	17:35028605-35046745	Msh5	Msh5
ENSMUSG00000056643	6.69745	12.8349	-0.938392	1.76e-06	4.09e-05	TRUE	6:90308349-90325185	Chst13	Chst13
ENSMUSG00000021118	6.60892	12.6485	-0.93648	1.69e-09	8.18e-08	TRUE	12:78888691-78906964	Plek2	Plek2
ENSMUSG00000032507	1.94867	3.71948	-0.932613	9.68e-05	0.0012875	TRUE	9:113963637-114046191	Fbxl2	Fbxl2
ENSMUSG00000044469	1.49488	2.85154	-0.931709	6.86e-05	0.000968345	TRUE	17:56162477-56173955	Tnfaip8l1	Tnfaip8l1
ENSMUSG00000021477	68.0329	129.701	-0.930888	2.3e-10	1.35e-08	TRUE	13:64363214-64370306	Ctsl	Ctsl
ENSMUSG00000008999	16.7208	31.8649	-0.930322	8.52e-05	0.00116063	TRUE	2:172868012-172940321	Bmp7	Bmp7
ENSMUSG00000081214	6.10788	11.6306	-0.929178	0.000395636	0.00412997	TRUE	1:181241988-181242320	Rpl35a-ps2	Rpl35a-ps2
ENSMUSG00000022013	24.4148	46.4613	-0.928277	4.98e-09	2.17e-07	TRUE	14:77826217-77874917	Dnajc15	Dnajc15
ENSMUSG00000036214	1.98844	3.78356	-0.928107	0.00169671	0.0133689	TRUE	17:36958592-36965622	Znrd1as	Znrd1as
ENSMUSG00000025791	23.9054	45.4218	-0.926046	0.000828067	0.00748565	TRUE	4:99929414-99987294	Pgm2	Pgm2
ENSMUSG00000049971	3.94247	7.47344	-0.922672	1.03e-06	2.55e-05	TRUE	5:127632262-127709374	Glt1d1	Glt1d1
ENSMUSG00000085569	11.4501	21.6995	-0.922297	2.82e-05	0.00044906	TRUE	4:89100664-89128226	Gm12602	Gm12602
ENSMUSG00000057322	545.558	1033.84	-0.922202	2.56e-06	5.67e-05	TRUE	11:114668524-114672331	Rpl38	Rpl38
ENSMUSG00000026827	24.1881	45.756	-0.919663	2.5e-10	1.46e-08	TRUE	2:57237635-57370719	Gpd2	Gpd2
ENSMUSG00000038295	15.9749	30.2133	-0.919375	8.12e-08	2.65e-06	TRUE	5:24384181-24392143	Atg9b	Atg9b
ENSMUSG00000093674	1803.51	3406.48	-0.917475	3.28e-10	1.83e-08	TRUE	10:128548114-128549305	Rpl41	Rpl41
ENSMUSG00000025257	2.11997	3.99807	-0.915257	0.00464588	0.0298161	TRUE	X:152004582-152016295	Ribc1	Ribc1
ENSMUSG00000040187	1.644	3.09947	-0.91481	0.000753707	0.00691224	TRUE	6:146796055-146833529	Arntl2	Arntl2
ENSMUSG00000107092	1.276	2.4024	-0.912848	0.00135103	0.0111893	TRUE	5:95974240-95975623	Gm7993	Gm7993
ENSMUSG00000053604	9.09614	17.1156	-0.911983	1.03e-07	3.27e-06	TRUE	6:70765720-70792232	Rpia	Rpia
ENSMUSG00000101549	8.14207	15.2664	-0.90689	0.000484622	0.00487625	TRUE	1:132274716-132280411	Gm29630	Gm29630
ENSMUSG00000080921	76.1628	142.777	-0.906602	4.65e-08	1.63e-06	TRUE	6:140746960-140747172	Rpl38-ps2	Rpl38-ps2
ENSMUSG00000038037	1.10811	2.07645	-0.906024	0.00382735	0.0255123	TRUE	16:10783808-10785536	Socs1	Socs1
ENSMUSG00000038167	2.06001	3.85422	-0.903784	6.26e-06	0.000123392	TRUE	6:125362660-125380793	Plekhg6	Plekhg6
ENSMUSG00000062997	43.5088	81.3996	-0.903714	3.13e-07	8.84e-06	TRUE	2:39001580-39005624	Rpl35	Rpl35
ENSMUSG00000038286	7.15237	13.3477	-0.900101	0.000221786	0.00260547	TRUE	13:34037641-34074074	Bphl	Bphl
ENSMUSG00000041895	5.53082	10.3142	-0.899071	0.000167461	0.00205807	TRUE	11:109573331-109611967	Wipi1	Wipi1
ENSMUSG00000038059	14.8188	27.5935	-0.896895	9.98e-11	6.29e-09	TRUE	18:60474193-60501983	Smim3	Smim3
ENSMUSG00000063172	4.24275	7.88652	-0.89439	0.000243772	0.00281084	TRUE	4:107253593-107279938	Hspb11	Hspb11
ENSMUSG00000022856	6.29123	11.6594	-0.890078	1.13e-06	2.75e-05	TRUE	16:21934327-21947552	Tmem41a	Tmem41a
ENSMUSG00000025925	13.756	25.481	-0.889365	1.24e-07	3.84e-06	TRUE	1:15805646-15844052	Terf1	Terf1
ENSMUSG00000075420	1.76835	3.27518	-0.889172	0.00276534	0.0196684	TRUE	11:115912017-115913920	Smim6	Smim6
ENSMUSG00000063018	5.70952	10.5744	-0.889139	0.000321438	0.00348798	TRUE	X:7411817-7445143	2010204K13Rik	2010204K13Rik
ENSMUSG00000019866	3.28202	6.07655	-0.888667	6.39e-07	1.66e-05	TRUE	10:43950307-44148853	Aim1	Aim1
ENSMUSG00000034487	2.81752	5.21392	-0.887941	7.85e-07	1.99e-05	TRUE	9:53384023-53401867	Kdelc2	Kdelc2
ENSMUSG00000039166	10.9293	20.2235	-0.887827	6.19e-07	1.63e-05	TRUE	10:25169090-25307870	Akap7	Akap7
ENSMUSG00000105388	41.3182	76.4519	-0.887776	1.35e-07	4.14e-06	TRUE	3:145879020-145879340	Rpl36a-ps2	Rpl36a-ps2
ENSMUSG00000024824	34.2934	63.408	-0.886733	3.12e-09	1.39e-07	TRUE	19:4195198-4201603	Rad9a	Rad9a
ENSMUSG00000032558	1.42219	2.62469	-0.884034	0.000288335	0.00320143	TRUE	9:104002544-104153483	Nphp3	Nphp3
ENSMUSG00000025429	6.87098	12.6506	-0.880622	2.63e-06	5.81e-05	TRUE	18:77794545-77882007	Pstpip2	Pstpip2
ENSMUSG00000038900	530.616	976.716	-0.88027	4.79e-09	2.1e-07	TRUE	2:32961559-32965345	Rpl12	Rpl12
ENSMUSG00000033554	9.1952	16.9227	-0.88001	1.15e-07	3.61e-06	TRUE	3:115887837-115934361	Dph5	Dph5
ENSMUSG00000037563	561.322	1031.48	-0.87782	7.61e-10	3.91e-08	TRUE	7:28350652-28352696	Rps16	Rps16
ENSMUSG00000042429	9.09943	16.7167	-0.877439	1.91e-08	7.24e-07	TRUE	1:134199223-134235431	Adora1	Adora1
ENSMUSG00000041571	48.6175	89.3085	-0.877323	9e-08	2.89e-06	TRUE	7:15917208-15922402	Sepw1	Sepw1
ENSMUSG00000040466	9.78568	17.9757	-0.877303	0.000100606	0.00133014	TRUE	7:27447978-27466144	Blvrb	Blvrb
ENSMUSG00000060621	0.486637	0.893642	-0.876851	0.00646246	0.0385352	TRUE	7:19518731-19525050	Nkpd1	Nkpd1
ENSMUSG00000030750	33.4453	61.3969	-0.876365	1.82e-08	6.91e-07	TRUE	7:125467640-125491596	Nsmce1	Nsmce1
ENSMUSG00000011179	124.924	229.262	-0.875949	1.01e-05	0.00018683	TRUE	12:17544873-17551502	Odc1	Odc1
ENSMUSG00000080006	2.69722	4.94953	-0.87582	0.00500252	0.0315448	TRUE	2:140073032-140073469	Rps19-ps7	Rps19-ps7
ENSMUSG00000044881	4.88235	8.95097	-0.874469	0.000400588	0.00417591	TRUE	7:100537100-100540369	Coa4	Coa4
ENSMUSG00000026879	112.154	205.583	-0.874244	3.6e-07	1e-05	TRUE	2:35256380-35307892	Gsn	Gsn
ENSMUSG00000000308	6.66664	12.2199	-0.874202	0.00501838	0.0316316	TRUE	2:121357714-121363737	Ckmt1	Ckmt1
ENSMUSG00000022236	2.89088	5.28657	-0.870821	0.00131365	0.0109432	TRUE	15:31441210-31453689	Ropn1l	Ropn1l
ENSMUSG00000023456	714.495	1305.95	-0.870105	0.000422673	0.00436121	TRUE	6:124810586-124814296	Tpi1	Tpi1
ENSMUSG00000022752	43.9747	80.3285	-0.869239	1.63e-12	1.3e-10	TRUE	16:57121714-57154530	Tomm70a	Tomm70a
ENSMUSG00000104394	0.340305	0.621291	-0.86844	0.00566616	0.0349456	TRUE	1:187236457-187240357	Gm21710	Gm21710
ENSMUSG00000045817	58.5946	106.756	-0.865475	1.77e-05	0.000304956	TRUE	17:84183931-84187947	Zfp36l2	Zfp36l2
ENSMUSG00000091845	7.68225	13.9904	-0.86484	9.26e-05	0.00124057	TRUE	6:108140120-108140509	Gm4604	Gm4604
ENSMUSG00000074625	10.6496	19.3909	-0.864577	6.5e-07	1.69e-05	TRUE	2:158512796-158550762	Arhgap40	Arhgap40
ENSMUSG00000022748	21.6213	39.327	-0.863064	5.47e-08	1.88e-06	TRUE	16:57302199-57606825	Cmss1	Cmss1
ENSMUSG00000035637	30.7966	55.9821	-0.862192	0.000150925	0.0018792	TRUE	4:44981395-44990734	Grhpr	Grhpr
ENSMUSG00000021453	9.00529	16.3607	-0.861386	3.72e-06	7.77e-05	TRUE	13:51846678-51848468	Gadd45g	Gadd45g
ENSMUSG00000085342	3.36156	6.10252	-0.860275	0.00296136	0.020838	TRUE	11:58508791-58509261	Gm12254	Gm12254
ENSMUSG00000025362	810.91	1472.1	-0.860262	1.77e-09	8.51e-08	TRUE	10:128624530-128626506	Rps26	Rps26
ENSMUSG00000041064	8.22185	14.8987	-0.857653	1.89e-07	5.67e-06	TRUE	9:65587160-65595967	Pif1	Pif1
ENSMUSG00000079297	2.62529	4.75439	-0.856784	6.26e-05	0.00089981	TRUE	X:33505661-33507010	Gm2223	Gm2223
ENSMUSG00000025545	1.54329	2.79168	-0.855126	0.00170458	0.0134122	TRUE	14:122181694-122402232	Clybl	Clybl
ENSMUSG00000059708	0.717006	1.29524	-0.853158	0.0042392	0.0277115	TRUE	X:36608314-36645395	Akap17b	Akap17b
ENSMUSG00000038775	20.7944	37.5546	-0.852798	6.09e-05	0.000878588	TRUE	9:119052778-119071525	Vill	Vill
ENSMUSG00000006301	7.09162	12.8032	-0.852314	1.61e-06	3.78e-05	TRUE	1:74288247-74305622	Tmbim1	Tmbim1
ENSMUSG00000010660	1.13017	2.03982	-0.851901	0.007398	0.0425974	TRUE	9:119071527-119093496	Plcd1	Plcd1
ENSMUSG00000078193	60.6496	109.448	-0.851681	1.73e-07	5.23e-06	TRUE	1:156366040-156366484	Gm2000	Gm2000
ENSMUSG00000066245	5.77325	10.4129	-0.850921	0.00251827	0.0182969	TRUE	7:107863039-107863500	Gm10156	Gm10156
ENSMUSG00000058603	43.4214	78.1056	-0.847019	1.95e-06	4.47e-05	TRUE	1:128038569-128038982	Rpl28-ps1	Rpl28-ps1
ENSMUSG00000015085	1.28385	2.30745	-0.845829	0.00736925	0.0424641	TRUE	2:25395874-25401321	Entpd2	Entpd2
ENSMUSG00000023039	465.181	835.828	-0.845414	7.12e-07	1.83e-05	TRUE	15:101411043-101430313	Krt7	Krt7
ENSMUSG00000032717	5.14842	9.2497	-0.845277	0.000500794	0.00500398	TRUE	17:47815328-47834691	Mdfi	Mdfi
ENSMUSG00000043165	1.51298	2.7179	-0.845092	0.000810805	0.00735589	TRUE	3:92080271-92083142	Lor	Lor
ENSMUSG00000062070	387.873	696.506	-0.844549	0.00104619	0.00906859	TRUE	X:106187100-106203699	Pgk1	Pgk1
ENSMUSG00000006378	19.6118	35.1639	-0.842372	3e-06	6.43e-05	TRUE	15:79030874-79043558	Gcat	Gcat
ENSMUSG00000079435	266.487	477.061	-0.84011	2.1e-09	9.79e-08	TRUE	X:134585654-134588062	Rpl36a	Rpl36a
ENSMUSG00000062006	418.68	748.993	-0.839103	1.38e-08	5.42e-07	TRUE	3:130726831-130730398	Rpl34	Rpl34
ENSMUSG00000030432	571.711	1021.79	-0.837744	5.98e-08	2.02e-06	TRUE	7:4792874-4795066	Rpl28	Rpl28
ENSMUSG00000040713	5.58678	9.98172	-0.83727	3.47e-06	7.29e-05	TRUE	1:165763746-165775308	Creg1	Creg1
ENSMUSG00000022037	45.0822	80.3716	-0.834129	0.00233326	0.0172836	TRUE	14:65968483-65981548	Clu	Clu
ENSMUSG00000007892	1342.32	2392.71	-0.833916	2.08e-09	9.74e-08	TRUE	9:61913284-61914538	Rplp1	Rplp1
ENSMUSG00000044533	1970.37	3510.83	-0.833343	1.18e-07	3.67e-06	TRUE	17:24718116-24721929	Rps2	Rps2
ENSMUSG00000072789	2.89981	5.16442	-0.832649	0.000693358	0.00646424	TRUE	6:122696001-122696882	Gm10420	Gm10420
ENSMUSG00000035150	52.7253	93.6917	-0.829425	3.94e-10	2.17e-08	TRUE	X:94188707-94212862	Eif2s3x	Eif2s3x
ENSMUSG00000060438	17.4445	30.977	-0.828421	1.12e-06	2.73e-05	TRUE	3:95622278-95622772	Rps10-ps1	Rps10-ps1
ENSMUSG00000047281	27.3107	48.4676	-0.827555	7.79e-07	1.98e-05	TRUE	4:133600556-133602168	Sfn	Sfn
ENSMUSG00000024875	43.3083	76.8439	-0.827287	3.68e-08	1.32e-06	TRUE	19:5088538-5092879	Yif1a	Yif1a
ENSMUSG00000019768	1.15949	2.05628	-0.826548	0.00049627	0.00496859	TRUE	10:4611593-5005614	Esr1	Esr1
ENSMUSG00000084230	7.27687	12.8941	-0.825321	9.25e-05	0.00124038	TRUE	7:122442023-122442499	Gm14388	Gm14388
ENSMUSG00000054555	1.72975	3.06117	-0.823518	0.000717039	0.00663611	TRUE	7:133883199-134232146	Adam12	Adam12
ENSMUSG00000079641	294.41	521.006	-0.823475	1.18e-06	2.86e-05	TRUE	X:37082520-37085402	Rpl39	Rpl39
ENSMUSG00000026679	1.50432	2.66148	-0.823122	0.00823689	0.0460986	TRUE	2:21180731-21205365	Enkur	Enkur
ENSMUSG00000051444	2.7263	4.82071	-0.822301	1.91e-05	0.00032433	TRUE	3:37312554-37321453	Bbs12	Bbs12
ENSMUSG00000024608	834.712	1473.72	-0.820115	2.62e-09	1.19e-07	TRUE	18:60774510-60778546	Rps14	Rps14
ENSMUSG00000060419	95.5279	168.465	-0.818454	8.95e-08	2.88e-06	TRUE	5:129128077-129128517	Rps16-ps2	Rps16-ps2
ENSMUSG00000049670	7.85343	13.8357	-0.817003	3.84e-06	8e-05	TRUE	19:42074939-42086370	Morn4	Morn4
ENSMUSG00000022972	56.3987	99.3409	-0.816724	2.19e-09	1.02e-07	TRUE	16:90925809-90934927	1110004E09Rik	1110004E09Rik
ENSMUSG00000028789	2.89063	5.08751	-0.815575	0.0014702	0.0119433	TRUE	4:128930233-128962442	Azin2	Azin2
ENSMUSG00000030431	38.5875	67.905	-0.815383	3.82e-05	0.000583994	TRUE	7:4784557-4789656	Tmem238	Tmem238
ENSMUSG00000061983	630.58	1109.59	-0.815269	1.41e-05	0.000250141	TRUE	10:23785211-23787195	Rps12	Rps12
ENSMUSG00000043088	11.2571	19.7773	-0.813006	3.95e-05	0.000602719	TRUE	6:113458484-113470758	Il17re	Il17re
ENSMUSG00000035413	40.1771	70.5692	-0.812663	1.17e-05	0.000210491	TRUE	11:80810175-80822033	Tmem98	Tmem98
ENSMUSG00000000594	12.675	22.2483	-0.811715	2.34e-07	6.83e-06	TRUE	11:55098115-55113029	Gm2a	Gm2a
ENSMUSG00000062328	217.324	381.295	-0.811061	2.85e-06	6.2e-05	TRUE	18:75000477-75003381	Rpl17	Rpl17
ENSMUSG00000053333	6.48723	11.3795	-0.810757	0.000110401	0.00143957	TRUE	1:86703808-87050095	Dis3l2	Dis3l2
ENSMUSG00000017897	20.1739	35.3758	-0.810269	0.00112793	0.00965032	TRUE	2:165595032-165771727	Eya2	Eya2
ENSMUSG00000040883	6.66381	11.6829	-0.809983	0.000172912	0.00211046	TRUE	9:21921010-21927535	Tmem205	Tmem205
ENSMUSG00000025525	4.34686	7.61698	-0.809244	0.000458923	0.00465922	TRUE	X:112311334-112372755	Apool	Apool
ENSMUSG00000015850	17.8408	31.2467	-0.808522	6.49e-06	0.000127479	TRUE	3:95676201-95687917	Adamtsl4	Adamtsl4
ENSMUSG00000042515	1.93844	3.39344	-0.807849	0.00041312	0.00428009	TRUE	X:139210042-139238335	Mum1l1	Mum1l1
ENSMUSG00000071644	771	1349.46	-0.807581	9.55e-09	3.87e-07	TRUE	19:8967041-8978479	Eef1g	Eef1g
ENSMUSG00000002107	12.1712	21.2945	-0.807015	7.24e-08	2.39e-06	TRUE	2:6539694-7509563	Celf2	Celf2
ENSMUSG00000073702	486.652	850.879	-0.806063	7.22e-09	3.01e-07	TRUE	1:39367842-39371911	Rpl31	Rpl31
ENSMUSG00000049517	525.09	918.014	-0.80595	2.18e-08	8.03e-07	TRUE	13:90923131-90924942	Rps23	Rps23
ENSMUSG00000043421	13.204	23.081	-0.805731	2.79e-05	0.0004462	TRUE	6:29272488-29275446	Hilpda	Hilpda
ENSMUSG00000026547	234.595	409.662	-0.804265	1.25e-09	6.16e-08	TRUE	1:172500047-172507380	Tagln2	Tagln2
ENSMUSG00000026880	8.64073	15.0749	-0.802922	0.000541161	0.00530604	TRUE	2:35313986-35336976	Stom	Stom
ENSMUSG00000029790	4.47179	7.79866	-0.802375	1.02e-05	0.000187996	TRUE	6:30653457-30693749	Cep41	Cep41
ENSMUSG00000094344	7.97825	13.909	-0.801873	0.00106438	0.00918427	TRUE	4:32964888-32965232	Gm11942	Gm11942
ENSMUSG00000025068	125.886	219.401	-0.801457	1.9e-07	5.68e-06	TRUE	19:47854970-47864790	Gsto1	Gsto1
ENSMUSG00000045777	1.66455	2.89708	-0.799467	0.0037738	0.0252218	TRUE	7:142325837-142373753	Ifitm10	Ifitm10
ENSMUSG00000024235	1.00094	1.73988	-0.797639	0.00491286	0.0310827	TRUE	18:4331327-4353015	Map3k8	Map3k8
ENSMUSG00000041515	7.5675	13.1464	-0.796779	4.52e-05	0.000675384	TRUE	8:120736358-120756694	Irf8	Irf8
ENSMUSG00000026632	4.54017	7.88404	-0.796189	0.000202017	0.00240406	TRUE	1:191045826-191062932	Tatdn3	Tatdn3
ENSMUSG00000060938	297.031	515.764	-0.796098	3.25e-08	1.18e-06	TRUE	11:68901583-68906989	Rpl26	Rpl26
ENSMUSG00000060143	44.7522	77.674	-0.795475	5.84e-05	0.000848098	TRUE	14:105681828-105682211	Gm10076	Gm10076
ENSMUSG00000043333	15.938	27.6597	-0.795313	5.06e-05	0.000745784	TRUE	4:123787874-123829904	Rhbdl2	Rhbdl2
ENSMUSG00000044408	24.2601	42.0955	-0.795081	1.31e-07	4.04e-06	TRUE	12:54645374-54656572	Sptssa	Sptssa
ENSMUSG00000038860	4.21421	7.29762	-0.792165	0.000671304	0.00630901	TRUE	2:32986224-33131654	Garnl3	Garnl3
ENSMUSG00000048264	1.71856	2.97483	-0.791607	8.34e-05	0.00114094	TRUE	13:9276528-9668928	Dip2c	Dip2c
ENSMUSG00000003032	13.7285	23.7618	-0.791471	0.00141138	0.0115794	TRUE	4:55527143-55532466	Klf4	Klf4
ENSMUSG00000081684	175.894	304.217	-0.790396	1.22e-06	2.95e-05	TRUE	X:52898588-52899469	Rps2-ps13	Rps2-ps13
ENSMUSG00000067870	84.5455	146.215	-0.790289	4.9e-08	1.71e-06	TRUE	15:90764279-90764656	Rpl31-ps8	Rpl31-ps8
ENSMUSG00000052146	649.857	1123.47	-0.789761	5.26e-09	2.27e-07	TRUE	17:27630422-27636629	Rps10	Rps10
ENSMUSG00000002227	13.6346	23.565	-0.789368	0.000691401	0.0064579	TRUE	3:104794836-104818563	Mov10	Mov10
ENSMUSG00000002885	10.7657	18.6016	-0.78898	2.91e-05	0.000461563	TRUE	8:83723251-83741326	Adgre5	Adgre5
ENSMUSG00000023942	8.52652	14.7306	-0.788787	0.000378263	0.00398147	TRUE	17:45585200-45599606	Slc29a1	Slc29a1
ENSMUSG00000059482	5.44199	9.3903	-0.787038	9.75e-05	0.00129519	TRUE	4:10874498-10899425	2610301B20Rik	2610301B20Rik
ENSMUSG00000039384	4.66245	8.04325	-0.786689	0.002217	0.0165761	TRUE	1:184013302-184075636	Dusp10	Dusp10
ENSMUSG00000073640	10.6151	18.3072	-0.786293	2.81e-05	0.000449034	TRUE	18:6332590-6333064	Rpl27-ps3	Rpl27-ps3
ENSMUSG00000070313	7.13665	12.3042	-0.785833	0.000523498	0.00516623	TRUE	9:36635754-36643376	A630095E13Rik	A630095E13Rik
ENSMUSG00000058600	506.528	872.842	-0.785077	3.12e-05	0.000488422	TRUE	15:34440505-34443640	Rpl30	Rpl30
ENSMUSG00000083022	4.8035	8.27441	-0.784571	0.00316733	0.0219215	TRUE	11:6172644-6173036	Rps15a-ps6	Rps15a-ps6
ENSMUSG00000076435	31.3276	53.9461	-0.784083	0.00202296	0.0154294	TRUE	11:94557102-94601871	Acsf2	Acsf2
ENSMUSG00000030747	13.3262	22.9408	-0.783647	3.04e-05	0.000479208	TRUE	7:99153663-99182713	Dgat2	Dgat2
ENSMUSG00000030695	649.874	1118.31	-0.783086	0.00348219	0.0235529	TRUE	7:126795234-126800751	Aldoa	Aldoa
ENSMUSG00000034875	11.8689	20.4118	-0.782217	1.78e-05	0.00030518	TRUE	7:35547185-35556304	Nudt19	Nudt19
ENSMUSG00000041481	6.18901	10.6381	-0.781465	0.00057638	0.00558283	TRUE	12:104236245-104241939	Serpina3g	Serpina3g
ENSMUSG00000042035	1.03748	1.78212	-0.780513	0.000127368	0.00162453	TRUE	3:101377083-101463059	Igsf3	Igsf3
ENSMUSG00000031090	4.71833	8.0998	-0.77961	8.09e-05	0.00111266	TRUE	7:143795584-143822849	Nadsyn1	Nadsyn1
ENSMUSG00000055737	5.40881	9.28401	-0.779435	7.53e-06	0.000144411	TRUE	15:3317760-3583492	Ghr	Ghr
ENSMUSG00000035314	7.81005	13.3998	-0.778811	0.000112745	0.00146511	TRUE	7:99381549-99460983	Gdpd5	Gdpd5
ENSMUSG00000033809	17.9623	30.8123	-0.778536	6.36e-07	1.66e-05	TRUE	16:20605451-20610768	Alg3	Alg3
ENSMUSG00000009927	432.566	741.736	-0.777984	2.35e-08	8.59e-07	TRUE	9:44407714-44410405	Rps25	Rps25
ENSMUSG00000057841	511.783	877.227	-0.777418	5.16e-08	1.78e-06	TRUE	6:115805505-115808747	Rpl32	Rpl32
ENSMUSG00000074364	7.27992	12.4684	-0.776284	8.54e-05	0.00116063	TRUE	7:15946977-15967567	Ehd2	Ehd2
ENSMUSG00000061477	624.079	1068.33	-0.775562	7.99e-08	2.61e-06	TRUE	12:28630847-28635953	Rps7	Rps7
ENSMUSG00000058558	819.527	1402.64	-0.775285	2.18e-08	8.03e-07	TRUE	5:107900502-107909005	Rpl5	Rpl5
ENSMUSG00000025203	204.145	348.93	-0.773346	0.00209813	0.0158593	TRUE	19:44293676-44306864	Scd2	Scd2
ENSMUSG00000026036	13.5349	23.1126	-0.771999	1.18e-06	2.86e-05	TRUE	1:58445151-58481816	Nif3l1	Nif3l1
ENSMUSG00000066632	2.69476	4.60149	-0.771946	0.00714921	0.0414321	TRUE	12:10898566-10900296	Pgk1-rs7	Pgk1-rs7
ENSMUSG00000008398	31.086	53.066	-0.771524	7.07e-06	0.000136684	TRUE	10:93247414-93311135	Elk3	Elk3
ENSMUSG00000023175	624.339	1065.76	-0.771481	0.000379627	0.00398753	TRUE	10:79704491-79711969	Bsg	Bsg
ENSMUSG00000054951	2.66825	4.55239	-0.770728	0.000251718	0.00287671	TRUE	17:40875482-40880558	9130008F23Rik	9130008F23Rik
ENSMUSG00000025610	8.35292	14.2361	-0.7692	0.000323668	0.00350402	TRUE	16:87553330-87595336	Map3k7cl	Map3k7cl
ENSMUSG00000015354	1.70894	2.91241	-0.769116	0.00479921	0.0305494	TRUE	9:95637601-95698096	Pcolce2	Pcolce2
ENSMUSG00000068014	3.90843	6.65695	-0.768269	0.00719806	0.041604	TRUE	X:47900345-47900827	Gm14648	Gm14648
ENSMUSG00000039765	1.7967	3.04916	-0.763061	4.67e-05	0.000695115	TRUE	5:43662346-43740972	Cc2d2a	Cc2d2a
ENSMUSG00000039396	7.99598	13.5525	-0.761213	0.000492266	0.00493501	TRUE	8:53586867-53639065	Neil3	Neil3
ENSMUSG00000027997	7.65035	12.9652	-0.761044	9.55e-05	0.00127322	TRUE	3:129901425-129914103	Casp6	Casp6
ENSMUSG00000023913	22.4651	38.0655	-0.7608	0.00148589	0.012041	TRUE	17:43568098-43612201	Pla2g7	Pla2g7
ENSMUSG00000069188	8.6074	14.5799	-0.760329	0.00603625	0.0367615	TRUE	2:4959545-4959752	Gm13192	Gm13192
ENSMUSG00000059291	677.319	1145.56	-0.758152	7.18e-08	2.37e-06	TRUE	4:136028265-136053428	Rpl11	Rpl11
ENSMUSG00000024912	16.8953	28.5679	-0.757772	0.0063961	0.0382958	TRUE	19:5447703-5455945	Fosl1	Fosl1
ENSMUSG00000083621	8.80603	14.8658	-0.755431	0.00229816	0.0170736	TRUE	X:52772342-52772749	Gm14586	Gm14586
ENSMUSG00000059775	474.038	800.113	-0.755202	1.95e-07	5.8e-06	TRUE	8:107439176-107439585	Rps26-ps1	Rps26-ps1
ENSMUSG00000044573	55.1728	93.1098	-0.754975	7.64e-09	3.17e-07	TRUE	12:30893326-30911612	Acp1	Acp1
ENSMUSG00000019850	5.01728	8.46447	-0.754514	2.56e-05	0.000415516	TRUE	10:19000910-19015657	Tnfaip3	Tnfaip3
ENSMUSG00000037172	6.03188	10.1619	-0.752485	0.000861689	0.0077343	TRUE	6:40401375-40436135	E330009J07Rik	E330009J07Rik
ENSMUSG00000056515	10.4798	17.6521	-0.752223	1.64e-05	0.000285369	TRUE	17:65651726-65772752	Rab31	Rab31
ENSMUSG00000053716	17.8628	30.0798	-0.751834	1.25e-06	3.01e-05	TRUE	9:106368632-106375724	Dusp7	Dusp7
ENSMUSG00000039236	10.6209	17.8792	-0.751376	0.00285196	0.0201993	TRUE	7:78913424-78920396	Isg20	Isg20
ENSMUSG00000038422	11.0866	18.6544	-0.750699	0.00110779	0.0095102	TRUE	4:62499008-62503467	Hdhd3	Hdhd3
ENSMUSG00000073002	3.03276	5.10274	-0.75064	0.00535672	0.033431	TRUE	6:72368794-72380468	Vamp5	Vamp5
ENSMUSG00000107383	25.3385	42.6271	-0.750441	3.54e-07	9.89e-06	TRUE	7:116824510-116825851	Gm4366	Gm4366
ENSMUSG00000025512	5.48944	9.22641	-0.749112	2.44e-05	0.000398271	TRUE	7:141493136-141539857	Chid1	Chid1
ENSMUSG00000037010	1.78685	3.00129	-0.748164	0.000580752	0.00562159	TRUE	X:48025146-48034853	Apln	Apln
ENSMUSG00000091639	54.3347	91.1594	-0.746515	1.17e-05	0.000210491	TRUE	9:31936459-31936755	Gm3756	Gm3756
ENSMUSG00000066315	14.4197	24.1669	-0.74499	7.92e-05	0.00109438	TRUE	4:10848420-10849055	Gm12918	Gm12918
ENSMUSG00000018821	45.5845	76.3898	-0.744836	1.24e-05	0.000222749	TRUE	19:42123273-42129059	Avpi1	Avpi1
ENSMUSG00000040952	400.986	671.826	-0.744535	8.62e-08	2.79e-06	TRUE	7:24884371-24889806	Rps19	Rps19
ENSMUSG00000040717	0.637111	1.06679	-0.74366	0.000618395	0.0059143	TRUE	14:27039001-27107286	Il17rd	Il17rd
ENSMUSG00000028455	80.4659	134.655	-0.742819	1.4e-08	5.46e-07	TRUE	4:43027690-43031710	Stoml2	Stoml2
ENSMUSG00000026657	7.34196	12.2863	-0.742809	2.13e-05	0.0003567	TRUE	2:4017717-4614043	Frmd4a	Frmd4a
ENSMUSG00000014773	24.7355	41.3888	-0.742661	0.00188256	0.0145264	TRUE	17:15367354-15376872	Dll1	Dll1
ENSMUSG00000042210	7.99416	13.3695	-0.741932	5.34e-05	0.000780877	TRUE	9:106440051-106447678	Abhd14a	Abhd14a
ENSMUSG00000025508	679.473	1136.17	-0.741693	1.18e-07	3.67e-06	TRUE	7:141447370-141451585	Rplp2	Rplp2
ENSMUSG00000054021	3.89342	6.50388	-0.740263	0.00125211	0.0105114	TRUE	13:43370710-43395202	Sirt5	Sirt5
ENSMUSG00000030516	83.4868	139.414	-0.73976	5.56e-08	1.9e-06	TRUE	7:65296165-65527781	Tjp1	Tjp1
ENSMUSG00000047675	781.388	1303.92	-0.738747	3.61e-08	1.3e-06	TRUE	4:117153827-117156243	Rps8	Rps8
ENSMUSG00000091957	227.93	380.329	-0.738653	0.00162789	0.0129362	TRUE	18:61259008-61259972	Rps2-ps10	Rps2-ps10
ENSMUSG00000020250	72.4478	120.872	-0.738469	2.14e-07	6.31e-06	TRUE	10:82859206-82897724	Txnrd1	Txnrd1
ENSMUSG00000002233	167.1	278.635	-0.737663	8.04e-06	0.000152877	TRUE	3:104788375-104794459	Rhoc	Rhoc
ENSMUSG00000050271	4.89242	8.15403	-0.736965	5.91e-07	1.56e-05	TRUE	8:36094828-36147787	D8Ertd82e	D8Ertd82e
ENSMUSG00000026723	2.80404	4.67341	-0.736965	0.00159384	0.0127122	TRUE	2:13509014-13544668	Trdmt1	Trdmt1
ENSMUSG00000078974	48.1345	80.1875	-0.736305	4.09e-06	8.47e-05	TRUE	11:16500530-16508484	Sec61g	Sec61g
ENSMUSG00000038260	4.53312	7.54277	-0.734589	0.000305731	0.00334804	TRUE	7:45303155-45333780	Trpm4	Trpm4
ENSMUSG00000096842	30.1357	50.122	-0.733972	0.00800162	0.0451606	TRUE	13:111593534-111593611	Gm10736	Gm10736
ENSMUSG00000094392	14.0598	23.3733	-0.733285	0.00607702	0.0369243	TRUE	3:86672033-86672168	Gm3788	Gm3788
ENSMUSG00000078776	0.307178	0.510579	-0.733061	0.00804057	0.0453174	TRUE	7:28129466-28164811	9530053A07Rik	9530053A07Rik
ENSMUSG00000090553	165.57	275.132	-0.732679	7.31e-08	2.4e-06	TRUE	1:133603871-133610291	Snrpe	Snrpe
ENSMUSG00000040675	20.2902	33.7105	-0.732411	0.000517854	0.00513389	TRUE	10:3973118-4167081	Mthfd1l	Mthfd1l
ENSMUSG00000029470	9.47455	15.7353	-0.731872	0.000247274	0.00283898	TRUE	5:122707544-122729738	P2rx4	P2rx4
ENSMUSG00000073481	23.3214	38.7067	-0.730931	1.79e-06	4.15e-05	TRUE	1:184813068-184846451	Marc2	Marc2
ENSMUSG00000041736	96.3924	159.798	-0.729261	6.85e-05	0.000967618	TRUE	15:83563573-83574201	Tspo	Tspo
ENSMUSG00000031530	9.22329	15.2862	-0.728878	0.000405736	0.00421799	TRUE	8:34807297-34819894	Dusp4	Dusp4
ENSMUSG00000028470	12.6362	20.941	-0.728776	0.000131801	0.00167684	TRUE	4:43654227-43656466	Hint2	Hint2
ENSMUSG00000020411	2.95639	4.89431	-0.727269	0.00203951	0.0155322	TRUE	11:46148155-46166508	Nipal4	Nipal4
ENSMUSG00000091697	25.1369	41.5983	-0.726715	0.000147575	0.00184658	TRUE	18:90311825-90312043	Eif3s6-ps2	Eif3s6-ps2
ENSMUSG00000046330	537.156	888.893	-0.726667	1.35e-06	3.22e-05	TRUE	1:72711260-72713809	Rpl37a	Rpl37a
ENSMUSG00000031672	216.361	357.857	-0.725945	1.41e-07	4.3e-06	TRUE	8:95864134-95888547	Got2	Got2
ENSMUSG00000036305	13.4789	22.2884	-0.725585	0.00264185	0.0189948	TRUE	15:102634982-102635336	Rpl39-ps	Rpl39-ps
ENSMUSG00000030032	3.77858	6.23466	-0.722466	0.00747556	0.0429577	TRUE	6:83149361-83156397	Wdr54	Wdr54
ENSMUSG00000055805	29.5292	48.7226	-0.722448	2.8e-05	0.000447586	TRUE	11:103171107-103198901	Fmnl1	Fmnl1
ENSMUSG00000030588	14.2782	23.5551	-0.722228	0.000379132	0.00398753	TRUE	7:29238329-29247593	Yif1b	Yif1b
ENSMUSG00000008668	1086.93	1792.58	-0.721776	5.6e-07	1.5e-05	TRUE	17:33951999-33956001	Rps18	Rps18
ENSMUSG00000061330	213.812	352.613	-0.721739	1.72e-05	0.000297117	TRUE	13:28257636-28258094	Gm11361	Gm11361
ENSMUSG00000034993	64.0486	105.593	-0.721269	1.76e-06	4.09e-05	TRUE	11:101458745-101466230	Vat1	Vat1
ENSMUSG00000033589	28.7905	47.4097	-0.719591	3.48e-05	0.00053833	TRUE	14:70545251-70548933	Reep4	Reep4
ENSMUSG00000039405	1.95184	3.2128	-0.718995	0.00060221	0.00577565	TRUE	7:89507785-89517586	Prss23	Prss23
ENSMUSG00000032249	199.902	328.987	-0.718735	3.88e-06	8.08e-05	TRUE	9:62341293-62378812	Anp32a	Anp32a
ENSMUSG00000049422	38.1329	62.7247	-0.717998	0.000200098	0.00238577	TRUE	10:75935573-75937725	Chchd10	Chchd10
ENSMUSG00000071052	35.6773	58.6623	-0.717427	0.00772718	0.0440378	TRUE	17:57838427-57839233	Rpl7a-ps5	Rpl7a-ps5
ENSMUSG00000048277	97.8505	160.831	-0.716898	2.55e-07	7.33e-06	TRUE	11:117809668-117814283	Syngr2	Syngr2
ENSMUSG00000025436	7.50906	12.339	-0.716515	9.75e-05	0.00129533	TRUE	10:126868430-126901371	Xrcc6bp1	Xrcc6bp1
ENSMUSG00000002057	17.1661	28.2046	-0.716373	9.62e-07	2.39e-05	TRUE	11:78357577-78386558	Foxn1	Foxn1
ENSMUSG00000047821	4.67442	7.67941	-0.716207	8.06e-05	0.00110994	TRUE	11:62820231-62850808	Trim16	Trim16
ENSMUSG00000090862	209.611	344.329	-0.716076	2.58e-07	7.4e-06	TRUE	7:116331505-116334195	Rps13	Rps13
ENSMUSG00000025937	12.8859	21.1531	-0.715068	1.93e-06	4.43e-05	TRUE	1:13623330-13660546	Lactb2	Lactb2
ENSMUSG00000063457	1201.94	1971.98	-0.714276	2.15e-06	4.87e-05	TRUE	10:80292453-80294114	Rps15	Rps15
ENSMUSG00000022404	27.6607	45.3706	-0.713919	2.86e-06	6.2e-05	TRUE	15:81318921-81360765	Slc25a17	Slc25a17
ENSMUSG00000022707	3.966	6.50148	-0.713083	0.00902933	0.0494197	TRUE	16:70313949-70569716	Gbe1	Gbe1
ENSMUSG00000042367	19.6147	32.1416	-0.71251	1.87e-05	0.000319669	TRUE	4:127325235-127330844	Gjb3	Gjb3
ENSMUSG00000000740	683.052	1118.68	-0.711729	5.52e-07	1.48e-05	TRUE	8:123102350-123105244	Rpl13	Rpl13
ENSMUSG00000059456	4.54581	7.44193	-0.711139	2.15e-05	0.000359189	TRUE	14:66153257-66281052	Ptk2b	Ptk2b
ENSMUSG00000036611	1.36602	2.23597	-0.710915	0.00261387	0.0188203	TRUE	9:25481547-25604110	Eepd1	Eepd1
ENSMUSG00000050856	134.88	220.619	-0.709881	0.00209088	0.0158271	TRUE	5:108433244-108434448	Atp5k	Atp5k
ENSMUSG00000021892	8.2734	13.5251	-0.709086	4.29e-06	8.84e-05	TRUE	14:31359880-31436078	Sh3bp5	Sh3bp5
ENSMUSG00000017404	311.233	508.733	-0.708916	1.55e-05	0.000272453	TRUE	11:98026710-98030492	Rpl19	Rpl19
ENSMUSG00000061787	610.482	997.599	-0.708512	3.38e-07	9.5e-06	TRUE	7:81342732-81345254	Rps17	Rps17
ENSMUSG00000049232	1.77807	2.90405	-0.707752	0.000435339	0.00446759	TRUE	6:59208870-59212033	Tigd2	Tigd2
ENSMUSG00000025290	826.728	1348.34	-0.705701	1.94e-07	5.78e-06	TRUE	14:24490681-24496146	Rps24	Rps24
ENSMUSG00000064090	4.10703	6.6948	-0.704944	0.000401347	0.00418095	TRUE	11:26471322-26593999	Vrk2	Vrk2
ENSMUSG00000010830	15.59	25.392	-0.703747	5e-05	0.00073959	TRUE	15:79516408-79527739	Kdelr3	Kdelr3
ENSMUSG00000037325	2.05893	3.3533	-0.703689	0.00164911	0.0130687	TRUE	3:36573142-36613477	Bbs7	Bbs7
ENSMUSG00000056758	23.186	37.7166	-0.701946	0.00115229	0.00982553	TRUE	10:120361275-120476469	Hmga2	Hmga2
ENSMUSG00000062353	453.16	737.119	-0.701876	2.22e-06	4.98e-05	TRUE	5:3236431-3236868	Gm15772	Gm15772
ENSMUSG00000040570	2.31859	3.771	-0.701695	0.000231828	0.00269838	TRUE	5:8490334-8622952	Rundc3b	Rundc3b
ENSMUSG00000076437	68.5378	111.463	-0.701599	0.000172883	0.00211046	TRUE	2:84669215-84670770	2700094K13Rik	2700094K13Rik
ENSMUSG00000066116	19.1289	31.1016	-0.701238	0.0043853	0.0285543	TRUE	4:83505185-83505538	Gm10154	Gm10154
ENSMUSG00000049881	59.8899	97.3693	-0.701153	5.02e-07	1.36e-05	TRUE	1:157412352-157420236	2810025M15Rik	2810025M15Rik
ENSMUSG00000031557	29.0603	47.2388	-0.700924	0.000688016	0.0064342	TRUE	8:25039144-25102194	Plekha2	Plekha2
ENSMUSG00000033658	5.69849	9.26099	-0.700586	3.33e-05	0.000516656	TRUE	8:111003188-111031751	Ddx19b	Ddx19b
ENSMUSG00000028495	763.981	1241.06	-0.699965	6.38e-07	1.66e-05	TRUE	4:86854660-86857412	Rps6	Rps6
ENSMUSG00000030327	18.7191	30.4051	-0.699804	1.93e-05	0.000326978	TRUE	6:122874474-122888941	Necap1	Necap1
ENSMUSG00000034501	6.11439	9.92796	-0.699289	9e-07	2.25e-05	TRUE	12:72536357-72580213	Pcnxl4	Pcnxl4
ENSMUSG00000083087	21.3809	34.6802	-0.697788	8.5e-06	0.000159945	TRUE	4:67930881-67931739	Gm11249	Gm11249
ENSMUSG00000027907	771.626	1251.1	-0.697217	1.07e-06	2.64e-05	TRUE	3:93520488-93526287	S100a11	S100a11
ENSMUSG00000028683	14.0908	22.842	-0.696942	4.15e-05	0.000629941	TRUE	4:117019402-117087306	Eif2b3	Eif2b3
ENSMUSG00000022514	3.80707	6.17142	-0.69692	0.000287085	0.00319222	TRUE	16:26581704-26730117	Il1rap	Il1rap
ENSMUSG00000025364	254.234	411.432	-0.6945	1.02e-05	0.000187059	TRUE	10:128557766-128565934	Pa2g4	Pa2g4
ENSMUSG00000059040	149.214	241.435	-0.69425	0.00149831	0.0121222	TRUE	18:48045335-48048378	Eno1b	Eno1b
ENSMUSG00000039518	0.973243	1.57356	-0.693161	0.00701766	0.0408413	TRUE	17:35552128-35557180	Cdsn	Cdsn
ENSMUSG00000031951	6.85949	11.0866	-0.692638	0.000958468	0.00841263	TRUE	8:111912018-111933791	Tmem231	Tmem231
ENSMUSG00000027165	5.13487	8.29578	-0.69205	0.00043192	0.00444152	TRUE	2:101560781-101649532	B230118H07Rik	B230118H07Rik
ENSMUSG00000004843	37.6044	60.7435	-0.691829	7.21e-05	0.0010101	TRUE	16:65539133-65562697	Chmp2b	Chmp2b
ENSMUSG00000043252	4.50656	7.27882	-0.691679	1.15e-05	0.000207933	TRUE	4:15265831-15286753	Tmem64	Tmem64
ENSMUSG00000035834	9.24611	14.9335	-0.691636	0.000108537	0.00142052	TRUE	13:81673843-81711013	Polr3g	Polr3g
ENSMUSG00000027531	25.9775	41.9389	-0.691028	6.58e-07	1.7e-05	TRUE	3:10311956-10331439	Impa1	Impa1
ENSMUSG00000034892	472.323	762.474	-0.690914	0.000601548	0.00577565	TRUE	12:69157722-69159186	Rps29	Rps29
ENSMUSG00000083496	5.00826	8.08152	-0.690315	0.00472821	0.030166	TRUE	4:79327708-79328456	Gm11263	Gm11263
ENSMUSG00000003868	78.2138	126.065	-0.688677	1.31e-06	3.13e-05	TRUE	7:45421852-45438096	Ruvbl2	Ruvbl2
ENSMUSG00000022474	150.075	241.824	-0.68828	1.58e-05	0.000277462	TRUE	15:81951108-81960930	Pmm1	Pmm1
ENSMUSG00000095526	13.825	22.2736	-0.688056	0.000587722	0.00566377	TRUE	6:48523518-48523850	Gm10243	Gm10243
ENSMUSG00000037465	11.3712	18.3188	-0.687933	6.95e-06	0.000134975	TRUE	15:38294413-38300707	Klf10	Klf10
ENSMUSG00000069972	8.9798	14.4645	-0.687758	0.0018978	0.0146069	TRUE	7:88530446-88530898	Rps13-ps2	Rps13-ps2
ENSMUSG00000030291	18.7473	30.1923	-0.687499	2.22e-05	0.000368	TRUE	6:146642547-146650732	Med21	Med21
ENSMUSG00000047613	19.5816	31.5236	-0.686937	9.12e-05	0.00122871	TRUE	4:153957237-153961925	A430005L14Rik	A430005L14Rik
ENSMUSG00000020605	9.88993	15.9178	-0.686605	0.00445072	0.0288935	TRUE	12:8313433-8343824	Hs1bp3	Hs1bp3
ENSMUSG00000079283	8.94095	14.3858	-0.686141	0.000400153	0.00417424	TRUE	1:138851983-138856852	2310009B15Rik	2310009B15Rik
ENSMUSG00000084111	27.2883	43.891	-0.685645	3.06e-05	0.0004804	TRUE	5:92140294-92140929	Gm15710	Gm15710
ENSMUSG00000041361	2.516	4.04534	-0.685126	0.000945463	0.00834316	TRUE	9:71504347-71592360	Myzap	Myzap
ENSMUSG00000027217	10.0067	16.0873	-0.684958	0.00407138	0.0268304	TRUE	2:93201760-93334505	Tspan18	Tspan18
ENSMUSG00000099764	318.771	512.238	-0.684295	1.98e-05	0.000334278	TRUE	16:20822145-20822640	Rps10-ps2	Rps10-ps2
ENSMUSG00000058076	49.5184	79.5656	-0.684178	0.000186198	0.00224437	TRUE	1:171127165-171150603	Sdhc	Sdhc
ENSMUSG00000062554	77.3906	124.349	-0.684167	0.000258935	0.00294171	TRUE	4:34354043-34354423	Gm12751	Gm12751
ENSMUSG00000015312	86.3895	138.781	-0.683884	2.72e-06	5.97e-05	TRUE	10:80930091-80932204	Gadd45b	Gadd45b
ENSMUSG00000036006	11.8697	19.0674	-0.683824	1.23e-05	0.000220081	TRUE	13:24582189-24733816	Fam65b	Fam65b
ENSMUSG00000034194	29.0051	46.5808	-0.68343	5.87e-06	0.000116257	TRUE	14:69697307-69707584	R3hcc1	R3hcc1
ENSMUSG00000086841	74.4196	119.393	-0.681963	0.00283254	0.0200899	TRUE	11:62602877-62604807	2410006H16Rik	2410006H16Rik
ENSMUSG00000047215	415.583	666.722	-0.681948	2e-06	4.57e-05	TRUE	5:65388364-65391444	Rpl9	Rpl9
ENSMUSG00000021707	14.7854	23.7183	-0.68183	8.71e-08	2.81e-06	TRUE	13:92354783-92389053	Dhfr	Dhfr
ENSMUSG00000028322	44.3483	71.1355	-0.681691	1.76e-06	4.09e-05	TRUE	4:45316613-45342732	Exosc3	Exosc3
ENSMUSG00000006589	96.9553	155.489	-0.681416	2.97e-06	6.38e-05	TRUE	8:122574637-122576907	Aprt	Aprt
ENSMUSG00000004864	73.4955	117.832	-0.681	4.09e-06	8.46e-05	TRUE	17:28769307-28778698	Mapk13	Mapk13
ENSMUSG00000019978	48.1659	77.1892	-0.680385	1.96e-07	5.83e-06	TRUE	10:25359798-25523519	Epb41l2	Epb41l2
ENSMUSG00000060716	3.08835	4.94401	-0.678846	3.17e-05	0.000495484	TRUE	12:79029163-79081648	Plekhh1	Plekhh1
ENSMUSG00000039497	8.30399	13.2893	-0.678385	1.67e-05	0.000289593	TRUE	10:34151394-34207551	Dse	Dse
ENSMUSG00000046364	607.555	972.29	-0.678371	1.11e-06	2.71e-05	TRUE	7:109519147-109522367	Rpl27a	Rpl27a
ENSMUSG00000042734	15.3462	24.5492	-0.677791	8.29e-06	0.000156528	TRUE	12:81631369-81664941	Ttc9	Ttc9
ENSMUSG00000043067	12.6728	20.2724	-0.677777	4.64e-07	1.27e-05	TRUE	9:24411776-24503140	Dpy19l1	Dpy19l1
ENSMUSG00000035199	30.0848	48.1255	-0.677768	2.96e-06	6.38e-05	TRUE	6:97210689-97233315	Arl6ip5	Arl6ip5
ENSMUSG00000021947	5.08762	8.13673	-0.677459	0.000736144	0.00678809	TRUE	14:57275034-57398483	Cryl1	Cryl1
ENSMUSG00000041235	0.737969	1.17967	-0.676755	0.00709889	0.0411877	TRUE	4:8690406-8867659	Chd7	Chd7
ENSMUSG00000027187	18.3837	29.378	-0.67631	4.36e-05	0.000656072	TRUE	2:103453849-103485160	Cat	Cat
ENSMUSG00000020650	17.1497	27.3902	-0.67547	2.28e-05	0.000377236	TRUE	12:31595354-31634658	Bcap29	Bcap29
ENSMUSG00000019852	1.44531	2.30806	-0.675295	0.00271709	0.0194253	TRUE	10:18588011-18743758	Arfgef3	Arfgef3
ENSMUSG00000038146	2.73441	4.36355	-0.674272	0.00602849	0.0367344	TRUE	17:32120820-32166880	Notch3	Notch3
ENSMUSG00000063316	929.158	1482.43	-0.673969	9.76e-07	2.43e-05	TRUE	11:101442298-101445529	Rpl27	Rpl27
ENSMUSG00000061833	10.8566	17.3044	-0.672569	0.000478711	0.00482782	TRUE	13:75954352-75955016	Gm6311	Gm6311
ENSMUSG00000070394	44.5788	71.0275	-0.672019	0.000852496	0.00766539	TRUE	11:69838514-69839618	Tmem256	Tmem256
ENSMUSG00000027499	18.1367	28.8905	-0.671688	1.08e-05	0.000196852	TRUE	3:7366669-7445366	Pkia	Pkia
ENSMUSG00000037613	3.89996	6.21068	-0.67129	0.000562922	0.00548397	TRUE	7:143665809-143685872	Tnfrsf23	Tnfrsf23
ENSMUSG00000090136	28.4056	45.1941	-0.66996	0.000149585	0.00186557	TRUE	9:37252922-37253365	Gm10177	Gm10177
ENSMUSG00000021108	6.24829	9.92788	-0.668024	5.28e-06	0.000106106	TRUE	12:73584797-73778185	Prkch	Prkch
ENSMUSG00000095597	246.648	391.83	-0.667771	0.000148122	0.00185037	TRUE	X:152909505-152910155	Gm6472	Gm6472
ENSMUSG00000046733	59.288	94.1416	-0.667092	0.000127	0.0016212	TRUE	6:135065651-135084709	Gprc5a	Gprc5a
ENSMUSG00000095524	18.1301	28.7711	-0.666235	0.000257507	0.00292767	TRUE	5:88739247-88739729	Gm15682	Gm15682
ENSMUSG00000090733	389.269	617.707	-0.666152	9.16e-06	0.0001712	TRUE	3:90212522-90213651	Rps27	Rps27
ENSMUSG00000064193	213.463	338.697	-0.666009	0.00320717	0.0221065	TRUE	2:80837141-80838442	Gm4735	Gm4735
ENSMUSG00000030978	65.0491	103.202	-0.665864	2.05e-07	6.06e-06	TRUE	7:102441695-102469771	Rrm1	Rrm1
ENSMUSG00000059070	661.563	1048.36	-0.664177	7.25e-06	0.00014007	TRUE	7:45715457-45720835	Rpl18	Rpl18
ENSMUSG00000078238	22.185	35.1433	-0.663666	0.000676832	0.00635309	TRUE	4:116067268-116067564	Gm12854	Gm12854
ENSMUSG00000008683	154.545	244.769	-0.663396	5.84e-07	1.55e-05	TRUE	7:118104372-118116188	Rps15a	Rps15a
ENSMUSG00000003762	4.22558	6.6917	-0.663224	0.00264819	0.0190109	TRUE	7:27233023-27257950	Adck4	Adck4
ENSMUSG00000032358	1.14256	1.80934	-0.663196	0.00541212	0.0337075	TRUE	9:76490054-76567116	Fam83b	Fam83b
ENSMUSG00000063696	559.064	884.934	-0.662555	9.77e-06	0.000181329	TRUE	8:102864779-102865853	Gm8730	Gm8730
ENSMUSG00000046152	3.76725	5.96084	-0.662003	0.000426352	0.00439021	TRUE	8:31187331-31261738	Fut10	Fut10
ENSMUSG00000047676	369.064	583.844	-0.661713	1.83e-05	0.000313826	TRUE	3:150072658-150073542	Rpsa-ps10	Rpsa-ps10
ENSMUSG00000028207	9.90494	15.6654	-0.661358	0.000764702	0.00699617	TRUE	4:9448069-9669344	Asph	Asph
ENSMUSG00000041889	14.4167	22.7939	-0.660903	0.000271794	0.00305803	TRUE	1:135371057-135375237	Shisa4	Shisa4
ENSMUSG00000003500	33.7561	53.355	-0.660474	4.73e-06	9.6e-05	TRUE	6:29200434-29216364	Impdh1	Impdh1
ENSMUSG00000000290	11.5154	18.1604	-0.657236	0.00108918	0.00937401	TRUE	10:77530252-77565708	Itgb2	Itgb2
ENSMUSG00000026955	18.3406	28.9121	-0.65663	0.00040532	0.00421655	TRUE	2:25372321-25378213	Sapcd2	Sapcd2
ENSMUSG00000038412	24.3129	38.3257	-0.656594	0.0033355	0.0227534	TRUE	9:121848560-121858000	Higd1a	Higd1a
ENSMUSG00000040139	2.17253	3.42399	-0.656301	0.00205975	0.0156393	TRUE	7:137375574-137410762	9430038I01Rik	9430038I01Rik
ENSMUSG00000025357	4.25491	6.69682	-0.654347	0.00336528	0.0229153	TRUE	10:128720141-128744056	Dgka	Dgka
ENSMUSG00000063524	819.409	1289.6	-0.654266	0.001945	0.0149097	TRUE	4:150236721-150248879	Eno1	Eno1
ENSMUSG00000069833	15.8691	24.9717	-0.654073	0.000153798	0.0019087	TRUE	19:8989284-9076919	Ahnak	Ahnak
ENSMUSG00000029136	7.39188	11.6289	-0.653703	0.00433028	0.0282445	TRUE	5:31624439-31697627	Rbks	Rbks
ENSMUSG00000006941	17.8637	28.0905	-0.653051	0.000190601	0.00228872	TRUE	9:120492606-120495327	Eif1b	Eif1b
ENSMUSG00000025372	53.3327	83.8626	-0.653005	6.58e-06	0.000128936	TRUE	11:119942763-120006782	Baiap2	Baiap2
ENSMUSG00000025037	6.74868	10.6038	-0.651906	1.29e-05	0.000229654	TRUE	X:16619698-16687818	Maoa	Maoa
ENSMUSG00000081604	24.5954	38.6415	-0.65176	0.000321497	0.00348798	TRUE	11:94037218-94037628	Gm11518	Gm11518
ENSMUSG00000020758	16.777	26.3553	-0.651609	4.29e-06	8.84e-05	TRUE	11:115974709-116008412	Itgb4	Itgb4
ENSMUSG00000041841	354.671	556.674	-0.650351	0.000253317	0.00289086	TRUE	15:5116613-5119140	Rpl37	Rpl37
ENSMUSG00000090000	13.3214	20.9061	-0.65018	0.000415227	0.00429899	TRUE	18:76930017-76941605	Ier3ip1	Ier3ip1
ENSMUSG00000055407	14.0688	22.0521	-0.648418	0.000508063	0.00507327	TRUE	7:99267447-99337137	Map6	Map6
ENSMUSG00000037434	5.49709	8.60772	-0.646963	0.000272602	0.00306087	TRUE	1:191906767-191913247	Slc30a1	Slc30a1
ENSMUSG00000003526	13.2574	20.7497	-0.646296	0.00102107	0.00888634	TRUE	16:18060357-18090203	Prodh	Prodh
ENSMUSG00000054237	13.7776	21.5612	-0.64611	2.14e-05	0.000358135	TRUE	19:38188481-38224138	Fra10ac1	Fra10ac1
ENSMUSG00000032518	351.331	549.732	-0.645897	7.79e-06	0.000148504	TRUE	9:120127766-120132369	Rpsa	Rpsa
ENSMUSG00000044424	43.1425	67.5009	-0.645796	0.000314558	0.00342986	TRUE	19:23619742-23620320	Gm9493	Gm9493
ENSMUSG00000063856	114.896	179.647	-0.644838	0.000192178	0.00230415	TRUE	9:108338903-108340343	Gpx1	Gpx1
ENSMUSG00000058546	15.4565	24.1591	-0.644352	0.000632427	0.00600311	TRUE	11:78180932-78183584	Rpl23a	Rpl23a
ENSMUSG00000083716	8.59202	13.425	-0.643856	0.00564027	0.0348141	TRUE	2:36807826-36808392	Gm13436	Gm13436
ENSMUSG00000083394	21.0803	32.9317	-0.64358	0.00027029	0.00305016	TRUE	11:115724326-115724808	Gm11703	Gm11703
ENSMUSG00000024962	60.6059	94.6724	-0.643484	0.00663598	0.0391605	TRUE	19:6982473-6987651	Vegfb	Vegfb
ENSMUSG00000062753	19.8152	30.9285	-0.642329	0.000146742	0.00184205	TRUE	17:27563575-27565749	AI413582	AI413582
ENSMUSG00000037960	29.1604	45.5053	-0.642026	0.000203125	0.00241239	TRUE	13:49202951-49216026	1110007C09Rik	1110007C09Rik
ENSMUSG00000037938	13.5618	21.1603	-0.641808	0.00215491	0.0161834	TRUE	2:129129700-129134134	Chchd5	Chchd5
ENSMUSG00000086583	131.003	204.282	-0.640963	2.71e-06	5.95e-05	TRUE	7:114705217-114706235	Gm15500	Gm15500
ENSMUSG00000022092	5.19554	8.09653	-0.640032	0.00217182	0.0162624	TRUE	14:70217898-70289449	Ppp3cc	Ppp3cc
ENSMUSG00000049382	359.721	560.526	-0.639902	1.1e-05	0.000199616	TRUE	15:101996711-102004342	Krt8	Krt8
ENSMUSG00000031320	698.331	1087.09	-0.638484	9.32e-06	0.000173867	TRUE	X:102184941-102189394	Rps4x	Rps4x
ENSMUSG00000000295	21.2176	33.0131	-0.637773	0.000118913	0.00153605	TRUE	10:31313382-31328204	Hddc2	Hddc2
ENSMUSG00000002257	7.05892	10.9826	-0.637701	0.000487541	0.00489569	TRUE	17:28207778-28228608	Def6	Def6
ENSMUSG00000091580	10.4193	16.1989	-0.636638	0.00133379	0.0110806	TRUE	16:21896506-21897116	Gm6467	Gm6467
ENSMUSG00000073676	243.163	377.891	-0.636045	0.000247848	0.00284341	TRUE	1:55088132-55091307	Hspe1	Hspe1
ENSMUSG00000028081	739.801	1149.59	-0.635913	2.42e-05	0.000396217	TRUE	3:86137940-86142702	Rps3a1	Rps3a1
ENSMUSG00000056209	84.7513	131.639	-0.635278	4.61e-05	0.000688063	TRUE	19:45747734-45749591	Npm3	Npm3
ENSMUSG00000079109	12.9848	20.1661	-0.635115	2.8e-06	6.11e-05	TRUE	5:143909964-143933968	Pms2	Pms2
ENSMUSG00000081094	7.05646	10.9579	-0.63495	0.00311351	0.0216342	TRUE	8:19492906-19493623	Rpl19-ps11	Rpl19-ps11
ENSMUSG00000054150	1.78983	2.77852	-0.634494	0.00328438	0.0225465	TRUE	12:104929949-105009809	Syne3	Syne3
ENSMUSG00000026107	9.73394	15.1103	-0.63444	7.3e-05	0.00101901	TRUE	1:51465862-51478425	Nabp1	Nabp1
ENSMUSG00000025324	4.67214	7.25095	-0.634086	0.000178134	0.00216466	TRUE	7:58658202-58829426	Atp10a	Atp10a
ENSMUSG00000055762	207.471	321.856	-0.633503	5.9e-06	0.000116566	TRUE	15:75894796-75909556	Eef1d	Eef1d
ENSMUSG00000034751	8.62452	13.3732	-0.632824	1.8e-05	0.000308517	TRUE	13:102732486-103334497	Mast4	Mast4
ENSMUSG00000025612	7.45837	11.5647	-0.632797	0.00171789	0.013475	TRUE	16:87698945-87733346	Bach1	Bach1
ENSMUSG00000008601	122.706	190.234	-0.632568	0.000130418	0.00166065	TRUE	3:88542029-88548300	Rab25	Rab25
ENSMUSG00000083596	229.614	355.97	-0.632544	2.09e-05	0.000350266	TRUE	X:151215167-151215649	Rpl21-ps15	Rpl21-ps15
ENSMUSG00000106037	59.7695	92.6463	-0.632323	0.000178273	0.00216466	TRUE	3:119709516-119709861	Gm4332	Gm4332
ENSMUSG00000022849	3.76785	5.84017	-0.632268	0.00013271	0.00168699	TRUE	16:35770386-35828446	Hspbap1	Hspbap1
ENSMUSG00000026427	19.4144	30.0609	-0.630758	9.7e-06	0.000180427	TRUE	1:131153181-131187658	Eif2d	Eif2d
ENSMUSG00000051864	9.82935	15.2155	-0.630374	0.00146415	0.0119157	TRUE	15:86214459-86498503	Tbc1d22a	Tbc1d22a
ENSMUSG00000008822	13.4643	20.8391	-0.630148	0.00458038	0.029508	TRUE	12:85272398-85288438	Acyp1	Acyp1
ENSMUSG00000047022	7.91923	12.2482	-0.62914	0.000581931	0.00562682	TRUE	12:57230427-57497199	Mipol1	Mipol1
ENSMUSG00000070343	12.406	19.1873	-0.629117	0.000739797	0.00681349	TRUE	3:146838811-146839347	Gm10288	Gm10288
ENSMUSG00000078612	2.45782	3.8006	-0.628844	0.00413305	0.0271565	TRUE	4:104913456-105016863	1700024P16Rik	1700024P16Rik
ENSMUSG00000078864	7.53469	11.6491	-0.6286	0.00389961	0.025903	TRUE	2:177759288-177770472	Gm14322	Gm14322
ENSMUSG00000038387	38.7906	59.969	-0.62851	0.00798994	0.0451606	TRUE	7:45018007-45021644	Rras	Rras
ENSMUSG00000020471	97.5257	150.748	-0.628285	9.16e-05	0.00123199	TRUE	11:5872180-5878292	Pold2	Pold2
ENSMUSG00000080845	2.78278	4.30066	-0.628031	0.008218	0.0460403	TRUE	X:102724402-102725749	Gm9115	Gm9115
ENSMUSG00000021175	21.2756	32.8572	-0.627009	1.71e-05	0.000295846	TRUE	12:117804289-117878706	Cdca7l	Cdca7l
ENSMUSG00000030272	10.4295	16.1045	-0.626792	0.00633901	0.0380742	TRUE	6:113334124-113343984	Camk1	Camk1
ENSMUSG00000039131	28.8177	44.4767	-0.626092	0.00103524	0.00898903	TRUE	3:152093533-152166230	Gipc2	Gipc2
ENSMUSG00000020272	14.6758	22.6497	-0.626049	7.06e-05	0.000991453	TRUE	11:32533305-32624587	Stk10	Stk10
ENSMUSG00000087412	26.8276	41.4018	-0.625974	0.000105976	0.00139143	TRUE	7:93178983-93179669	Gm15501	Gm15501
ENSMUSG00000023262	12.0197	18.5447	-0.625604	9.11e-05	0.00122871	TRUE	9:106432981-106438319	Acy1	Acy1
ENSMUSG00000048399	20.3344	31.3654	-0.625252	0.000897415	0.00800762	TRUE	16:25286817-25422344	Tprg	Tprg
ENSMUSG00000063628	50.07	77.2169	-0.62497	0.0018897	0.0145741	TRUE	18:16274648-16274944	Gm7665	Gm7665
ENSMUSG00000024594	5.48964	8.46531	-0.624851	0.000891918	0.00796794	TRUE	18:57354733-57392719	Prrc1	Prrc1
ENSMUSG00000079523	301.219	464.239	-0.624055	4.4e-05	0.000661171	TRUE	6:72957347-72958748	Tmsb10	Tmsb10
ENSMUSG00000004018	7.41832	11.4302	-0.623682	0.00157499	0.0126149	TRUE	11:26386135-26471876	Fancl	Fancl
ENSMUSG00000067288	894.787	1378.12	-0.623087	0.00202944	0.0154647	TRUE	17:33819027-33824562	Rps28	Rps28
ENSMUSG00000067274	1573.39	2421.18	-0.621831	2.37e-05	0.000390261	TRUE	5:115559467-115563727	Rplp0	Rplp0
ENSMUSG00000008682	662.786	1019.87	-0.621766	3.21e-06	6.79e-05	TRUE	X:74270812-74273135	Rpl10	Rpl10
ENSMUSG00000048758	405.342	623.689	-0.621687	4.27e-05	0.000645254	TRUE	9:106429454-106431568	Rpl29	Rpl29
ENSMUSG00000081406	81.5193	125.429	-0.621661	1.83e-05	0.000313826	TRUE	2:75191073-75191822	Rps6-ps4	Rps6-ps4
ENSMUSG00000087590	26.5213	40.7969	-0.621307	0.000621493	0.00593272	TRUE	18:33794892-33795986	Epb41l4aos	Epb41l4aos
ENSMUSG00000055612	62.0133	95.3726	-0.620997	7.59e-06	0.000145219	TRUE	2:72476159-72486893	Cdca7	Cdca7
ENSMUSG00000024854	30.6086	47.017	-0.619247	0.00339995	0.0230789	TRUE	19:4231899-4233631	Pold4	Pold4
ENSMUSG00000014907	15.1486	23.2586	-0.618576	1.64e-05	0.000285448	TRUE	8:66860217-66890564	Naf1	Naf1
ENSMUSG00000002031	26.1274	40.0892	-0.617651	0.00134551	0.0111535	TRUE	9:44767908-44792714	Ift46	Ift46
ENSMUSG00000057541	36.2337	55.5877	-0.617433	0.000163078	0.00201073	TRUE	5:23740648-23783711	Pus7	Pus7
ENSMUSG00000060739	43.9874	67.4526	-0.616781	2.96e-05	0.000467114	TRUE	13:97129427-97137926	Nsa2	Nsa2
ENSMUSG00000003970	1435.69	2200.32	-0.615971	1.17e-05	0.000210906	TRUE	15:76904071-76906318	Rpl8	Rpl8
ENSMUSG00000010760	5.22884	8.0122	-0.615706	0.00429245	0.0280219	TRUE	7:143501545-143502541	Phlda2	Phlda2
ENSMUSG00000037827	6.4231	9.84052	-0.615464	0.00171012	0.0134279	TRUE	6:128644913-128646391	Gm5884	Gm5884
ENSMUSG00000017861	180.519	276.497	-0.615115	2.02e-05	0.000339278	TRUE	2:163054687-163084688	Mybl2	Mybl2
ENSMUSG00000021939	48.1179	73.6996	-0.615082	6.19e-06	0.00012214	TRUE	14:63122462-63145919	Ctsb	Ctsb
ENSMUSG00000067038	207.515	317.818	-0.614986	0.00118907	0.0101051	TRUE	19:59322290-59322783	Rps12-ps3	Rps12-ps3
ENSMUSG00000097195	24.8831	38.0957	-0.614465	0.00666854	0.0393374	TRUE	9:88521050-88522929	Snhg5	Snhg5
ENSMUSG00000030744	415.86	636.301	-0.613611	2e-05	0.000336586	TRUE	7:99477896-99483738	Rps3	Rps3
ENSMUSG00000000628	24.9179	38.0554	-0.610922	0.000811824	0.00736073	TRUE	6:82725025-82774454	Hk2	Hk2
ENSMUSG00000027679	24.4421	37.3118	-0.610266	0.000181682	0.00219902	TRUE	3:34056020-34081321	Dnajc19	Dnajc19
ENSMUSG00000024883	18.12	27.6569	-0.610053	0.00248702	0.0181381	TRUE	19:5050808-5057071	Rin1	Rin1
ENSMUSG00000043716	905.731	1382.3	-0.60991	2.89e-05	0.000459586	TRUE	1:16101295-16104662	Rpl7	Rpl7
ENSMUSG00000005148	14.1324	21.563	-0.609555	0.000852199	0.00766539	TRUE	14:99298691-99313405	Klf5	Klf5
ENSMUSG00000032399	965.719	1473.47	-0.60954	1.15e-05	0.000209139	TRUE	9:64173387-64178562	Rpl4	Rpl4
ENSMUSG00000057657	19.5092	29.715	-0.607031	0.00231494	0.0171705	TRUE	8:107262817-107263248	Rps18-ps3	Rps18-ps3
ENSMUSG00000031901	10.1027	15.3873	-0.607006	0.00027052	0.00305049	TRUE	8:105991337-106053840	Dus2	Dus2
ENSMUSG00000043079	5.23969	7.97506	-0.606013	0.00122025	0.0103239	TRUE	18:60593973-60660142	Synpo	Synpo
ENSMUSG00000039953	103.934	158.188	-0.605975	6.49e-05	0.000926038	TRUE	4:149586468-149648899	Clstn1	Clstn1
ENSMUSG00000024357	8.70147	13.2426	-0.605857	0.00799291	0.0451606	TRUE	18:35266400-35498925	Sil1	Sil1
ENSMUSG00000010048	58.0762	88.382	-0.605805	0.00028976	0.0032102	TRUE	9:107587642-107593385	Ifrd2	Ifrd2
ENSMUSG00000025613	428.715	652.029	-0.604918	1.63e-05	0.000285147	TRUE	16:87483326-87495873	Cct8	Cct8
ENSMUSG00000027333	54.7927	83.2984	-0.604303	0.00067881	0.00636773	TRUE	2:131491496-131525922	Smox	Smox
ENSMUSG00000022186	19.5712	29.7528	-0.604293	0.00420658	0.0275561	TRUE	15:4026383-4155344	Oxct1	Oxct1
ENSMUSG00000027378	18.4554	28.0393	-0.603408	0.000515354	0.00511579	TRUE	2:127740732-127788897	Nphp1	Nphp1
ENSMUSG00000040274	34.6245	52.5882	-0.602945	1.91e-05	0.000324986	TRUE	5:3341485-3531008	Cdk6	Cdk6
ENSMUSG00000024601	12.1174	18.3995	-0.602582	2.83e-05	0.000451153	TRUE	18:58659482-58679570	Isoc1	Isoc1
ENSMUSG00000033166	18.1804	27.6011	-0.602341	0.000158215	0.00195552	TRUE	14:99076634-99099770	Dis3	Dis3
ENSMUSG00000086240	17.0242	25.8252	-0.601194	0.00539714	0.0336556	TRUE	1:28580499-28580772	Gm7846	Gm7846
ENSMUSG00000026520	49.179	74.5895	-0.60093	0.000164419	0.00202561	TRUE	1:180904293-180908088	Pycr2	Pycr2
ENSMUSG00000030662	31.4706	47.7219	-0.600646	1.67e-05	0.000289427	TRUE	14:120911194-120948042	Ipo5	Ipo5
ENSMUSG00000030872	10.5959	16.0555	-0.599565	0.000238165	0.00275944	TRUE	7:121986722-122021222	Gga2	Gga2
ENSMUSG00000037706	43.6199	66.0054	-0.597595	0.00129893	0.0108504	TRUE	7:143052739-143067934	Cd81	Cd81
ENSMUSG00000030512	61.7767	93.4396	-0.59697	8.25e-05	0.00113175	TRUE	7:66059003-66074587	Snrpa1	Snrpa1
ENSMUSG00000068396	60.5175	91.5159	-0.596671	0.00226191	0.0168704	TRUE	6:71124610-71124963	Rpl34-ps1	Rpl34-ps1
ENSMUSG00000053553	29.9091	45.1992	-0.595711	0.000234215	0.0027199	TRUE	5:139359739-139460527	3110082I17Rik	3110082I17Rik
ENSMUSG00000038368	5.98792	9.04342	-0.594813	0.00156146	0.0125462	TRUE	4:88094629-88411011	Focad	Focad
ENSMUSG00000097906	83.1373	125.528	-0.594447	0.000575159	0.00557482	TRUE	13:67810246-67811200	Gm9625	Gm9625
ENSMUSG00000032047	36.8034	55.5611	-0.594234	0.000318349	0.00346373	TRUE	9:53580522-53610382	Acat1	Acat1
ENSMUSG00000046694	7.89756	11.9182	-0.593691	7.67e-05	0.00106488	TRUE	4:133480132-133487938	Fam46b	Fam46b
ENSMUSG00000012405	466.16	703.323	-0.593364	2.55e-05	0.000414708	TRUE	14:18267823-18271391	Rpl15	Rpl15
ENSMUSG00000002767	62.9895	95.0076	-0.592932	9.35e-05	0.00125111	TRUE	17:46646229-46650139	Mrpl2	Mrpl2
ENSMUSG00000032298	7.00631	10.5586	-0.591688	0.000734871	0.00678047	TRUE	9:57142800-57148305	Neil1	Neil1
ENSMUSG00000026235	6.66422	10.0408	-0.591367	0.000693175	0.00646424	TRUE	1:77367185-77515088	Epha4	Epha4
ENSMUSG00000042312	12.0259	18.107	-0.590401	0.00387877	0.0258097	TRUE	3:90514435-90524581	S100a13	S100a13
ENSMUSG00000021759	27.9841	42.1072	-0.589461	0.000130311	0.00166065	TRUE	13:112800894-112867881	Ppap2a	Ppap2a
ENSMUSG00000021116	43.6555	65.6388	-0.588386	5.72e-06	0.000113837	TRUE	12:78861819-78887010	Eif2s1	Eif2s1
ENSMUSG00000070000	12.4921	18.7823	-0.588356	0.00819233	0.0459679	TRUE	8:71708387-71725716	Fcho1	Fcho1
ENSMUSG00000107176	431.166	648.232	-0.588266	0.000113837	0.00147679	TRUE	6:66875321-66875743	Gm9794	Gm9794
ENSMUSG00000042870	4.72061	7.09666	-0.588165	0.00651243	0.0387219	TRUE	8:75033686-75070121	Tom1	Tom1
ENSMUSG00000022407	68.2749	102.63	-0.58802	3.72e-05	0.00057116	TRUE	15:80948490-80970947	Adsl	Adsl
ENSMUSG00000039001	292.99	440.375	-0.587882	0.000154558	0.00191501	TRUE	2:180257377-180258445	Rps21	Rps21
ENSMUSG00000024423	2.01922	3.03415	-0.587496	0.0077415	0.0440572	TRUE	18:12972252-12992948	Impact	Impact
ENSMUSG00000041671	4.01574	6.03303	-0.587218	0.00281393	0.0199672	TRUE	6:142345654-142363257	Pyroxd1	Pyroxd1
ENSMUSG00000025264	5.6532	8.48972	-0.586649	0.000781314	0.0071224	TRUE	X:151087094-151096543	Tsr2	Tsr2
ENSMUSG00000015759	49.7015	74.5483	-0.584886	1.97e-05	0.000333559	TRUE	14:46775582-46788411	Cnih1	Cnih1
ENSMUSG00000045128	489.167	733.515	-0.584499	0.00012296	0.00157892	TRUE	8:70894722-70897443	Rpl18a	Rpl18a
ENSMUSG00000074093	1.94692	2.91839	-0.583979	0.00312952	0.0216957	TRUE	7:51997165-52006018	Svip	Svip
ENSMUSG00000015337	5.54537	8.30659	-0.582974	0.00468163	0.0299949	TRUE	2:30171493-30174069	Endog	Endog
ENSMUSG00000093483	14.8404	22.2294	-0.582932	0.00448871	0.0290655	TRUE	11:83291699-83294632	AA465934	AA465934
ENSMUSG00000022091	16.9062	25.3197	-0.582702	0.00133739	0.0110923	TRUE	14:70180468-70207637	Sorbs3	Sorbs3
ENSMUSG00000059897	6.99636	10.4761	-0.582429	0.000448947	0.0045763	TRUE	8:69226343-69228980	Zfp930	Zfp930
ENSMUSG00000003429	727.534	1089.37	-0.582406	2.96e-05	0.000467317	TRUE	7:45122388-45124389	Rps11	Rps11
ENSMUSG00000094989	45.4563	68.0478	-0.582066	0.000393941	0.00411509	TRUE	13:72454762-72455340	Rpl9-ps4	Rpl9-ps4
ENSMUSG00000091086	83.3204	124.686	-0.581554	6.51e-05	0.000927552	TRUE	10:111125851-111126738	Gm5428	Gm5428
ENSMUSG00000026380	58.959	88.206	-0.581166	0.000589301	0.00567539	TRUE	1:118627945-118685168	Tfcp2l1	Tfcp2l1
ENSMUSG00000030706	18.0302	26.9726	-0.581083	0.000447869	0.0045699	TRUE	7:100545751-100608297	Mrpl48	Mrpl48
ENSMUSG00000060216	24.5094	36.6654	-0.581081	0.00222837	0.016653	TRUE	11:70432635-70440828	Arrb2	Arrb2
ENSMUSG00000026887	14.7849	22.1155	-0.580934	0.000178809	0.0021677	TRUE	2:36136389-36190647	Mrrf	Mrrf
ENSMUSG00000031351	11.2363	16.7955	-0.579909	5.06e-05	0.000745784	TRUE	X:72987339-73031543	Zfp185	Zfp185
ENSMUSG00000040451	20.4692	30.5721	-0.578763	0.000421345	0.00435046	TRUE	19:32122727-32389714	Sgms1	Sgms1
ENSMUSG00000001289	124.134	185.234	-0.577447	0.000253865	0.00289494	TRUE	15:102326116-102331873	Pfdn5	Pfdn5
ENSMUSG00000038280	9.97222	14.8766	-0.577057	0.00142377	0.0116558	TRUE	10:42583822-42702459	Ostm1	Ostm1
ENSMUSG00000022436	18.2117	27.1655	-0.576908	0.000900962	0.00802983	TRUE	15:78899667-78919517	Sh3bp1	Sh3bp1
ENSMUSG00000028653	9.4236	14.043	-0.575502	0.00106361	0.00918291	TRUE	4:123016597-123054949	Trit1	Trit1
ENSMUSG00000050192	4.19379	6.24586	-0.574646	0.000314212	0.00342855	TRUE	3:28781276-28798846	Eif5a2	Eif5a2
ENSMUSG00000038576	27.0387	40.2683	-0.574618	0.00470841	0.0300776	TRUE	1:182763860-182896591	Susd4	Susd4
ENSMUSG00000040824	89.9534	133.962	-0.574572	3.83e-05	0.000585212	TRUE	7:19149722-19153542	Snrpd2	Snrpd2
ENSMUSG00000001964	54.9024	81.7231	-0.573873	2.09e-05	0.000350266	TRUE	X:74254687-74261548	Emd	Emd
ENSMUSG00000020528	14.1533	21.0626	-0.573549	0.000778176	0.00709805	TRUE	11:61729650-61762088	Prpsap2	Prpsap2
ENSMUSG00000035351	30.7156	45.6958	-0.57309	7.14e-05	0.00100126	TRUE	10:88146992-88178388	Nup37	Nup37
ENSMUSG00000025794	549.171	816.722	-0.57259	2.32e-05	0.000382882	TRUE	9:120571517-120574653	Rpl14	Rpl14
ENSMUSG00000028936	279.8	416.115	-0.572589	2.46e-05	0.000400981	TRUE	4:152325742-152334071	Rpl22	Rpl22
ENSMUSG00000048696	14.8738	22.1183	-0.572462	0.00068554	0.00641895	TRUE	10:80380355-80387659	Mex3d	Mex3d
ENSMUSG00000013495	3.8447	5.70899	-0.570365	0.00310702	0.0216124	TRUE	5:108629770-108648782	Tmem175	Tmem175
ENSMUSG00000017716	60.6171	89.9495	-0.569392	0.000114055	0.00147833	TRUE	11:117849251-117855743	Birc5	Birc5
ENSMUSG00000024381	25.7555	38.2173	-0.569346	0.000332438	0.00357854	TRUE	18:32377217-32435736	Bin1	Bin1
ENSMUSG00000059355	25.4005	37.6886	-0.569269	0.000222377	0.00260837	TRUE	8:85080740-85082339	Wdr83os	Wdr83os
ENSMUSG00000081855	13.43	19.9256	-0.56916	0.0031274	0.0216957	TRUE	5:22612628-22613182	Rpl17-ps5	Rpl17-ps5
ENSMUSG00000026202	136.741	202.823	-0.568768	0.000409245	0.00424865	TRUE	1:75214228-75219865	Tuba4a	Tuba4a
ENSMUSG00000078954	24.2863	36.0022	-0.567942	0.000178757	0.0021677	TRUE	15:84720052-84772207	Arhgap8	Arhgap8
ENSMUSG00000005054	271.073	401.791	-0.567763	0.00216323	0.0162221	TRUE	10:78425670-78427619	Cstb	Cstb
ENSMUSG00000061848	26.4951	39.2618	-0.567404	0.00137519	0.0113438	TRUE	15:81972390-81972845	Gm5805	Gm5805
ENSMUSG00000062758	7.86097	11.647	-0.56718	0.00764791	0.0437532	TRUE	7:131614188-131614988	Gm16477	Gm16477
ENSMUSG00000086688	11.4212	16.9198	-0.567	0.000437389	0.0044856	TRUE	11:99932162-99933109	Gm11560	Gm11560
ENSMUSG00000023004	686.943	1017.38	-0.566598	1.86e-05	0.000317755	TRUE	15:98931425-98934565	Tuba1b	Tuba1b
ENSMUSG00000026558	125.199	185.227	-0.565071	2.43e-05	0.000396681	TRUE	1:167222883-167285320	Uck2	Uck2
ENSMUSG00000064326	48.8414	72.256	-0.565014	0.000986724	0.00862892	TRUE	12:112644828-112649152	Siva1	Siva1
ENSMUSG00000040322	51.3975	76.0174	-0.564632	0.000217342	0.0025592	TRUE	3:109123149-109168457	Slc25a24	Slc25a24
ENSMUSG00000083773	298.962	441.885	-0.563707	0.00651881	0.0387219	TRUE	2:28933610-28934609	Gm13394	Gm13394
ENSMUSG00000053332	50.6562	74.8502	-0.563267	0.00131586	0.0109556	TRUE	1:161034422-161038539	Gas5	Gas5
ENSMUSG00000072940	132.173	195.273	-0.563063	0.00104488	0.00906239	TRUE	6:86334031-86334240	Gm10443	Gm10443
ENSMUSG00000025521	18.3554	27.1174	-0.56302	0.00112295	0.0096186	TRUE	8:64947185-64969034	Tmem192	Tmem192
ENSMUSG00000020372	467.631	690.842	-0.562984	0.000119048	0.00153648	TRUE	11:48800332-48806434	Gnb2l1	Gnb2l1
ENSMUSG00000039715	26.6945	39.4344	-0.56291	0.00150151	0.0121417	TRUE	2:30031546-30048881	Wdr34	Wdr34
ENSMUSG00000049878	8.69824	12.8457	-0.562495	0.00102709	0.00893364	TRUE	4:121145373-121215084	Rlf	Rlf
ENSMUSG00000028234	208.226	307.022	-0.560192	0.000379404	0.00398753	TRUE	4:3831334-3835665	Rps20	Rps20
ENSMUSG00000023043	621.095	915.683	-0.560035	0.000622851	0.00594194	TRUE	15:102028216-102032026	Krt18	Krt18
ENSMUSG00000029171	48.3104	71.2014	-0.559572	0.000165956	0.00204124	TRUE	5:64092950-64128351	Pgm1	Pgm1
ENSMUSG00000051343	25.0432	36.885	-0.558616	8.54e-05	0.00116063	TRUE	6:85334962-85374634	Rab11fip5	Rab11fip5
ENSMUSG00000001056	92.5514	136.086	-0.55619	0.000535282	0.00526612	TRUE	11:51619735-51623714	Nhp2	Nhp2
ENSMUSG00000022336	169.299	248.934	-0.556188	5.06e-05	0.000745784	TRUE	15:43250040-43282736	Eif3e	Eif3e
ENSMUSG00000032478	22.6108	33.2405	-0.555933	0.0011199	0.00960332	TRUE	9:109832749-109843116	Nme6	Nme6
ENSMUSG00000064339	184.02	270.483	-0.555676	0.000688574	0.00643545	TRUE	MT:1094-2675	mt-Rnr2	mt-Rnr2
ENSMUSG00000011114	64.7987	95.2011	-0.555013	2.6e-05	0.000421434	TRUE	9:37649182-37657312	Tbrg1	Tbrg1
ENSMUSG00000030259	13.6514	20.0533	-0.554789	0.000359841	0.00383006	TRUE	6:145746748-145821079	Rassf8	Rassf8
ENSMUSG00000062456	85.5716	125.528	-0.552811	0.00135196	0.0111893	TRUE	19:32465885-32466575	Rpl9-ps6	Rpl9-ps6
ENSMUSG00000078480	6.81728	9.99612	-0.552172	0.00657237	0.0389214	TRUE	4:88599175-88599810	Mrpl48-ps	Mrpl48-ps
ENSMUSG00000031681	10.7124	15.6935	-0.550879	0.000870673	0.0077965	TRUE	8:79338395-79399518	Smad1	Smad1
ENSMUSG00000048327	35.3262	51.7373	-0.550464	0.00025167	0.00287671	TRUE	2:129268210-129297212	Ckap2l	Ckap2l
ENSMUSG00000040734	28.0582	41.0809	-0.550042	0.000751248	0.00689386	TRUE	7:19359749-19378533	Ppp1r13l	Ppp1r13l
ENSMUSG00000021483	2.54789	3.72846	-0.549275	0.00532818	0.0332803	TRUE	13:64432553-64439720	Cdk20	Cdk20
ENSMUSG00000021595	111.264	162.798	-0.549093	0.000325861	0.00352525	TRUE	13:69533746-69635780	Nsun2	Nsun2
ENSMUSG00000071708	25.4805	37.2791	-0.548973	5.88e-05	0.000852849	TRUE	X:157443855-157492287	Sms	Sms
ENSMUSG00000005374	29.5042	43.1552	-0.548615	0.00236278	0.0174512	TRUE	5:135149657-135165760	Tbl2	Tbl2
ENSMUSG00000031167	74.5244	108.967	-0.548101	0.00462279	0.0297308	TRUE	X:8138975-8145880	Rbm3	Rbm3
ENSMUSG00000040204	164.378	240.282	-0.547706	0.000202754	0.00240987	TRUE	9:65890237-65903266	2810417H13Rik	2810417H13Rik
ENSMUSG00000096942	47.8269	69.9052	-0.547576	0.001872	0.014467	TRUE	12:110898114-110898551	Rps19-ps6	Rps19-ps6
ENSMUSG00000027167	11.6742	17.0569	-0.547028	0.0002716	0.00305803	TRUE	2:105701027-105904564	Elp4	Elp4
ENSMUSG00000030086	14.4124	21.0396	-0.545798	0.000309812	0.00338784	TRUE	6:89383146-89595652	Chchd6	Chchd6
ENSMUSG00000063556	23.5516	34.3776	-0.545641	0.00210818	0.0158957	TRUE	14:77251847-77252314	Gm10132	Gm10132
ENSMUSG00000000567	12.6563	18.4646	-0.544905	0.00656643	0.0389014	TRUE	11:112782224-112787760	Sox9	Sox9
ENSMUSG00000078713	66.7903	97.4335	-0.544778	0.00329672	0.0225938	TRUE	4:45105208-45108114	Tomm5	Tomm5
ENSMUSG00000006289	14.5608	21.2212	-0.543413	0.00275704	0.019637	TRUE	14:50906478-50924893	Osgep	Osgep
ENSMUSG00000006732	23.0414	33.5772	-0.543253	0.00695112	0.0405162	TRUE	10:127041414-127046365	Mettl1	Mettl1
ENSMUSG00000033581	84.0279	122.387	-0.542508	0.000726989	0.00671591	TRUE	16:22059009-22163299	Igf2bp2	Igf2bp2
ENSMUSG00000038374	73.8241	107.51	-0.542312	5.63e-05	0.000821444	TRUE	3:96629933-96633791	Rbm8a	Rbm8a
ENSMUSG00000023940	29.052	42.2913	-0.541723	0.00234653	0.0173565	TRUE	17:53674786-53689333	Sgol1	Sgol1
ENSMUSG00000035171	56.545	82.3012	-0.541515	0.000169682	0.00208031	TRUE	19:21581202-21652976	1110059E24Rik	1110059E24Rik
ENSMUSG00000029614	1601.86	2331.38	-0.54143	0.000123308	0.00158205	TRUE	5:121204481-121209241	Rpl6	Rpl6
ENSMUSG00000043003	4.74682	6.90703	-0.541105	0.00020185	0.00240406	TRUE	4:73714579-73790709	Rasef	Rasef
ENSMUSG00000022205	72.443	105.396	-0.540897	0.000133555	0.00169631	TRUE	15:11981339-11996983	Sub1	Sub1
ENSMUSG00000020648	6.60624	9.60971	-0.540662	0.000552525	0.00539307	TRUE	12:31640055-31654826	Dus4l	Dus4l
ENSMUSG00000016757	47.3045	68.7946	-0.540318	0.00017241	0.00211036	TRUE	15:83575119-83595157	Ttll12	Ttll12
ENSMUSG00000029815	9.98266	14.5039	-0.538946	0.00195775	0.0149847	TRUE	6:49073795-49086751	Malsu1	Malsu1
ENSMUSG00000019055	19.3024	28.0433	-0.538873	0.0031572	0.0218688	TRUE	4:147909753-147936767	Plod1	Plod1
ENSMUSG00000072692	66.8402	97.09	-0.538607	0.00369595	0.0247998	TRUE	5:115102923-115110268	Rpl37rt	Rpl37rt
ENSMUSG00000057278	138.242	200.716	-0.537956	0.00272514	0.0194645	TRUE	6:86371304-86379328	Snrpg	Snrpg
ENSMUSG00000000934	6.13759	8.90879	-0.537556	0.00128484	0.0107563	TRUE	15:75657035-75678800	Top1mt	Top1mt
ENSMUSG00000018983	6.4528	9.36316	-0.537071	0.00143279	0.0116981	TRUE	4:136172394-136196057	E2f2	E2f2
ENSMUSG00000050299	49.4659	71.7702	-0.536952	0.0041201	0.0270831	TRUE	16:76403209-76403712	Gm9843	Gm9843
ENSMUSG00000028443	19.5011	28.2788	-0.536163	0.00315828	0.0218688	TRUE	4:41465151-41480926	Nudt2	Nudt2
ENSMUSG00000028786	50.0982	72.6381	-0.535969	0.000439957	0.00450281	TRUE	4:129105548-129111626	Tmem54	Tmem54
ENSMUSG00000084106	215.084	311.711	-0.53531	0.000332135	0.00357854	TRUE	1:86908793-86909683	Gm6136	Gm6136
ENSMUSG00000038671	10.9359	15.8478	-0.535216	0.00323225	0.0222591	TRUE	2:181357690-181365404	Arfrp1	Arfrp1
ENSMUSG00000035215	139.358	201.867	-0.534612	0.00158221	0.012646	TRUE	10:80852825-80855209	Lsm7	Lsm7
ENSMUSG00000039795	10.8129	15.6628	-0.534595	0.00317028	0.0219319	TRUE	3:10339953-10351317	Zfand1	Zfand1
ENSMUSG00000081400	10.4437	15.128	-0.534589	0.00652231	0.0387219	TRUE	2:83353157-83353949	Gm13680	Gm13680
ENSMUSG00000026098	7.69673	11.1423	-0.533731	0.00277215	0.0196984	TRUE	1:53189187-53297018	Pms1	Pms1
ENSMUSG00000004044	234.3	339.091	-0.533318	0.00043875	0.00449348	TRUE	11:100956733-100970887	Ptrf	Ptrf
ENSMUSG00000024191	17.3068	25.0396	-0.532874	0.00228108	0.0169883	TRUE	17:26781079-26792565	Bnip1	Bnip1
ENSMUSG00000025371	93.834	135.73	-0.532554	0.00298412	0.0209109	TRUE	11:119913441-119919548	Chmp6	Chmp6
ENSMUSG00000048087	27.0623	39.1302	-0.532002	0.00143038	0.0116875	TRUE	16:46152997-46155077	Gm4737	Gm4737
ENSMUSG00000029101	18.4164	26.6281	-0.531959	0.00291674	0.0205717	TRUE	5:34949445-35039644	Rgs12	Rgs12
ENSMUSG00000085787	77.7594	112.376	-0.53125	0.00438816	0.0285606	TRUE	4:150315177-150315436	Gm13092	Gm13092
ENSMUSG00000038274	1299.81	1877.77	-0.530717	0.00094005	0.00830022	TRUE	19:6057888-6059524	Fau	Fau
ENSMUSG00000037278	37.3525	53.9604	-0.530699	0.00331617	0.0226685	TRUE	11:78541817-78550777	Tmem97	Tmem97
ENSMUSG00000020307	96.6215	139.53	-0.530156	0.000322868	0.00350035	TRUE	10:79682195-79688394	Cdc34	Cdc34
ENSMUSG00000015880	45.9572	66.3346	-0.52947	0.000113839	0.00147679	TRUE	5:45669919-45700546	Ncapg	Ncapg
ENSMUSG00000021585	21.4041	30.8941	-0.529445	0.000847275	0.00763201	TRUE	13:74694286-74807921	Cast	Cast
ENSMUSG00000025008	7.39614	10.674	-0.529253	0.00541126	0.0337075	TRUE	19:40596446-40612233	Tctn3	Tctn3
ENSMUSG00000047965	13.8199	19.941	-0.528994	0.00399408	0.0264455	TRUE	2:70458982-70459560	Rpl9-ps7	Rpl9-ps7
ENSMUSG00000020547	46.5428	67.1492	-0.528812	0.00233871	0.0173156	TRUE	12:36091846-36156825	Bzw2	Bzw2
ENSMUSG00000034285	30.5604	44.0752	-0.528304	0.000147319	0.00184641	TRUE	11:4873951-4894200	Nipsnap1	Nipsnap1
ENSMUSG00000026234	495.98	715.263	-0.52819	0.00343782	0.0232882	TRUE	1:86344719-86359400	Ncl	Ncl
ENSMUSG00000062683	304.423	438.983	-0.528091	0.000278875	0.00311233	TRUE	15:102662864-102672352	Atp5g2	Atp5g2
ENSMUSG00000071415	751.686	1083.78	-0.527869	0.000274272	0.00306998	TRUE	11:97777527-97782437	Rpl23	Rpl23
ENSMUSG00000015889	46.2644	66.6849	-0.527457	0.000392758	0.00410556	TRUE	10:93453396-93484896	Lta4h	Lta4h
ENSMUSG00000039345	9.41119	13.5632	-0.527247	0.00443743	0.0288196	TRUE	16:8470788-8490684	Mettl22	Mettl22
ENSMUSG00000036315	28.4507	40.8649	-0.522396	0.000786395	0.00716011	TRUE	17:36954356-36958559	Znrd1	Znrd1
ENSMUSG00000087687	8.86038	12.7221	-0.521893	0.00875142	0.0482839	TRUE	8:3621551-3624231	Pet100	Pet100
ENSMUSG00000001794	176.725	253.651	-0.521335	0.000197432	0.00236327	TRUE	7:30186942-30195164	Capns1	Capns1
ENSMUSG00000048232	5.27794	7.57401	-0.521084	0.00639467	0.0382958	TRUE	4:45034247-45084604	Fbxo10	Fbxo10
ENSMUSG00000041560	67.6984	97.1285	-0.520772	0.00208718	0.015808	TRUE	7:15936183-15946074	Gltscr2	Gltscr2
ENSMUSG00000020392	56.6224	81.2373	-0.520771	0.000801099	0.00727652	TRUE	11:51967661-51977334	Cdkn2aipnl	Cdkn2aipnl
ENSMUSG00000020691	26.0812	37.4173	-0.520694	0.000293055	0.00324198	TRUE	11:105126425-105140394	Mettl2	Mettl2
ENSMUSG00000030189	317.252	455.141	-0.520683	0.000222349	0.00260837	TRUE	6:131364855-131388476	Ybx3	Ybx3
ENSMUSG00000030560	22.0485	31.6223	-0.520261	0.000992459	0.00866717	TRUE	7:88278085-88310888	Ctsc	Ctsc
ENSMUSG00000028461	13.3806	19.1904	-0.52024	0.0089377	0.0490088	TRUE	4:43492900-43495921	Ccdc107	Ccdc107
ENSMUSG00000024960	53.9207	77.3281	-0.520155	0.000391567	0.00409593	TRUE	19:6953714-6969759	Plcb3	Plcb3
ENSMUSG00000001098	28.0778	40.2661	-0.520136	0.000915708	0.00812309	TRUE	5:114363567-114380508	Kctd10	Kctd10
ENSMUSG00000025630	60.981	87.4464	-0.520039	8.63e-05	0.0011703	TRUE	X:52988137-53021659	Hprt	Hprt
ENSMUSG00000029177	111.047	159.194	-0.519614	0.000825204	0.00746866	TRUE	5:30666777-30674830	Cenpa	Cenpa
ENSMUSG00000024181	159.819	229.039	-0.519155	0.000152945	0.00189967	TRUE	17:26123520-26126613	Mrpl28	Mrpl28
ENSMUSG00000022629	1.489	2.13378	-0.519069	0.00680714	0.0399222	TRUE	15:90933276-91049948	Kif21a	Kif21a
ENSMUSG00000037455	8.15968	11.6872	-0.518343	0.00131882	0.0109634	TRUE	10:23796986-23827968	Slc18b1	Slc18b1
ENSMUSG00000031381	4.36006	6.24433	-0.518198	0.00287503	0.0203315	TRUE	X:164419793-164433916	Piga	Piga
ENSMUSG00000032123	10.6448	15.2416	-0.517862	0.00143836	0.0117373	TRUE	9:44326845-44333600	Dpagt1	Dpagt1
ENSMUSG00000024952	38.5968	55.2633	-0.517839	0.000145704	0.00183071	TRUE	19:6829085-6840601	Rps6ka4	Rps6ka4
ENSMUSG00000066637	14.6028	20.8873	-0.516377	0.00489899	0.0310208	TRUE	12:9029997-9036394	Ttc32	Ttc32
ENSMUSG00000025348	17.9122	25.6179	-0.51621	0.0045985	0.0295997	TRUE	10:128933813-128958277	Itga7	Itga7
ENSMUSG00000057036	68.8234	98.3935	-0.515665	0.00177913	0.0138764	TRUE	3:24333068-24333511	Gm7536	Gm7536
ENSMUSG00000027544	9.56664	13.673	-0.515244	0.000202107	0.00240406	TRUE	2:168476410-168601657	Nfatc2	Nfatc2
ENSMUSG00000028696	9.7963	13.9865	-0.513725	0.00244044	0.0178425	TRUE	4:116507549-116538243	Ipp	Ipp
ENSMUSG00000066362	9.96067	14.2166	-0.513261	0.00591096	0.03617	TRUE	8:87047689-87048226	Rps13-ps1	Rps13-ps1
ENSMUSG00000047221	13.3037	18.9856	-0.513075	0.00719345	0.0415932	TRUE	5:21424958-21482124	Fam185a	Fam185a
ENSMUSG00000028152	23.5624	33.6077	-0.512303	0.00167108	0.0132037	TRUE	3:138742195-138907905	Tspan5	Tspan5
ENSMUSG00000030796	57.3615	81.7778	-0.511626	0.000326468	0.0035293	TRUE	7:45215753-45233635	Tead2	Tead2
ENSMUSG00000091625	34.9788	49.8528	-0.511191	0.000697411	0.00649007	TRUE	6:56701063-56704710	Lsm5	Lsm5
ENSMUSG00000040688	61.1608	87.1674	-0.511181	0.000344133	0.00368613	TRUE	17:24697949-24707660	Tbl3	Tbl3
ENSMUSG00000020629	59.1269	84.245	-0.510777	0.00226187	0.0168704	TRUE	12:28675231-28682175	Adi1	Adi1
ENSMUSG00000034724	36.1959	51.569	-0.510677	0.00170654	0.0134206	TRUE	5:96070333-96164171	Cnot6l	Cnot6l
ENSMUSG00000029344	53.3846	76.0193	-0.509941	0.00138755	0.0114334	TRUE	5:112276691-112315361	Tpst2	Tpst2
ENSMUSG00000042745	28.9648	41.2254	-0.509233	0.00602881	0.0367344	TRUE	2:152736251-152737410	Id1	Id1
ENSMUSG00000038510	50.8767	72.3855	-0.508694	0.00271072	0.0193889	TRUE	10:40223246-40247036	Rpf2	Rpf2
ENSMUSG00000015289	20.25	28.8004	-0.50817	0.000673229	0.00632318	TRUE	X:74351276-74353618	Lage3	Lage3
ENSMUSG00000071180	25.4237	36.1561	-0.508065	0.000135118	0.0017133	TRUE	13:108046424-108049146	Smim15	Smim15
ENSMUSG00000018858	26.8531	38.1879	-0.508029	0.00231572	0.0171705	TRUE	11:115403752-115412674	Ict1	Ict1
ENSMUSG00000022283	1543.43	2194.49	-0.507749	0.00016954	0.00208025	TRUE	15:36595661-36608973	Pabpc1	Pabpc1
ENSMUSG00000028245	18.3161	26.0413	-0.507689	0.000772025	0.00705042	TRUE	4:6396207-6454271	Nsmaf	Nsmaf
ENSMUSG00000027804	90.0503	127.961	-0.506901	0.00247889	0.0180888	TRUE	3:79591342-79603650	Ppid	Ppid
ENSMUSG00000040714	16.471	23.3919	-0.506083	0.0030973	0.0215646	TRUE	7:19394437-19404104	Klc3	Klc3
ENSMUSG00000022685	14.0887	20.0063	-0.505909	0.00559988	0.0346494	TRUE	16:13537964-13668170	Parn	Parn
ENSMUSG00000046753	4.329	6.1393	-0.504042	0.00443744	0.0288196	TRUE	14:27482412-27508460	Ccdc66	Ccdc66
ENSMUSG00000069744	233.133	330.26	-0.502444	0.0012529	0.0105122	TRUE	11:97703399-97713500	Psmb3	Psmb3
ENSMUSG00000060036	495.855	702.424	-0.502424	0.000243129	0.00280625	TRUE	15:80077794-80091868	Rpl3	Rpl3
ENSMUSG00000041453	138.332	195.917	-0.502109	0.00270674	0.0193696	TRUE	5:146832890-146837032	Rpl21	Rpl21
ENSMUSG00000084131	8.13618	11.5171	-0.501349	0.00550405	0.0341819	TRUE	X:74170653-74171866	Rpl3-ps2	Rpl3-ps2
ENSMUSG00000020424	6.45327	9.13052	-0.500667	0.00569887	0.0350943	TRUE	11:4218225-4222409	Gatsl3	Gatsl3
ENSMUSG00000020868	12.902	18.2507	-0.500359	0.00376614	0.0251966	TRUE	11:94663851-94677515	Xylt2	Xylt2
ENSMUSG00000031388	15.6668	22.1614	-0.500342	0.00470403	0.0300622	TRUE	X:73916873-73921944	Naa10	Naa10
ENSMUSG00000043483	108.816	153.909	-0.50019	0.000448018	0.0045699	TRUE	12:96922420-96923061	Gm6863	Gm6863
ENSMUSG00000030990	50.9373	72.0397	-0.50007	0.00128062	0.0107269	TRUE	7:102210208-102238567	Pgap2	Pgap2
ENSMUSG00000057113	881.721	1245.11	-0.497879	0.000624701	0.00595211	TRUE	11:33152287-33163206	Npm1	Npm1
ENSMUSG00000021375	2.83105	3.99646	-0.497387	0.00389332	0.0258838	TRUE	13:46749087-46929718	Kif13a	Kif13a
ENSMUSG00000024044	30.2109	42.6392	-0.497111	0.0019602	0.0149959	TRUE	17:69156810-69289985	Epb41l3	Epb41l3
ENSMUSG00000078377	31.5867	44.558	-0.496368	0.00265273	0.019028	TRUE	12:12023043-12023657	Gm4294	Gm4294
ENSMUSG00000019917	9.5793	13.5127	-0.496325	0.00859098	0.047589	TRUE	10:59164113-59221847	2010-09-01	2010-09-01
ENSMUSG00000087598	4.08545	5.76268	-0.496244	0.00311179	0.0216342	TRUE	7:24193947-24211443	Zfp111	Zfp111
ENSMUSG00000081895	155.301	219.05	-0.496191	0.00880859	0.0485288	TRUE	7:72648757-72649311	Rpl17-ps10	Rpl17-ps10
ENSMUSG00000035365	19.5911	27.6294	-0.496004	0.00390963	0.0259241	TRUE	10:88091432-88146941	Parpbp	Parpbp
ENSMUSG00000071379	47.562	67.0362	-0.495131	0.00504342	0.0317236	TRUE	12:17690814-17791926	Hpcal1	Hpcal1
ENSMUSG00000070305	13.1415	18.5201	-0.494954	0.00144756	0.0118061	TRUE	9:45055186-45077436	Mpzl3	Mpzl3
ENSMUSG00000045763	137.538	193.805	-0.494773	0.00385365	0.0256538	TRUE	15:25363285-25413764	Basp1	Basp1
ENSMUSG00000002602	58.9475	83.0543	-0.494623	0.00158971	0.0126926	TRUE	7:25757273-25788705	Axl	Axl
ENSMUSG00000027654	27.4369	38.6451	-0.494166	0.00062844	0.00597274	TRUE	2:158768093-158786637	Fam83d	Fam83d
ENSMUSG00000049960	51.8799	73.0536	-0.49378	0.000934672	0.00827198	TRUE	14:20391231-20393555	Mrps16	Mrps16
ENSMUSG00000021774	14.0283	19.75	-0.493511	0.000861407	0.0077343	TRUE	14:18282722-18331859	Ube2e1	Ube2e1
ENSMUSG00000020248	36.1076	50.8292	-0.493354	0.000538149	0.00528675	TRUE	10:82748701-82764144	Nfyb	Nfyb
ENSMUSG00000031068	51.2913	72.1825	-0.492936	0.000519267	0.00513783	TRUE	7:137437648-137468594	Glrx3	Glrx3
ENSMUSG00000028389	6.54379	9.20168	-0.491771	0.00597766	0.0365083	TRUE	4:62189540-62208446	Zfp37	Zfp37
ENSMUSG00000046721	218.453	307.156	-0.491644	0.00141726	0.0116151	TRUE	7:45324941-45325651	Rpl14-ps1	Rpl14-ps1
ENSMUSG00000030056	13.7582	19.3399	-0.49129	0.0033377	0.0227582	TRUE	6:87814269-87838798	Isy1	Isy1
ENSMUSG00000028639	1311.77	1842.69	-0.490304	0.000381401	0.0040034	TRUE	4:119277981-119294604	Ybx1	Ybx1
ENSMUSG00000002058	16.758	23.5216	-0.489138	0.00375337	0.0251295	TRUE	11:78343482-78349164	Unc119	Unc119
ENSMUSG00000040659	45.6067	64.0111	-0.489074	0.000599163	0.0057594	TRUE	4:141858142-141874920	Efhd2	Efhd2
ENSMUSG00000063049	10.771	15.1161	-0.488942	0.00415316	0.0272532	TRUE	8:47667178-47675556	Ing2	Ing2
ENSMUSG00000030591	69.687	97.7131	-0.487663	0.000345883	0.00370227	TRUE	7:29174188-29180701	Psmd8	Psmd8
ENSMUSG00000012848	657.429	921.564	-0.487249	0.000952836	0.00838313	TRUE	7:12922290-12926686	Rps5	Rps5
ENSMUSG00000033373	33.142	46.4412	-0.486746	0.00342206	0.0231979	TRUE	12:76765589-76921412	Fntb	Fntb
ENSMUSG00000029486	13.4549	18.8531	-0.486672	0.000714956	0.00662087	TRUE	5:96209493-96266727	Mrpl1	Mrpl1
ENSMUSG00000036046	30.8695	43.2454	-0.486364	0.00227632	0.0169612	TRUE	15:84943936-84988551	5031439G07Rik	5031439G07Rik
ENSMUSG00000030605	116.988	163.887	-0.486336	0.00181806	0.0141293	TRUE	7:79133768-79149060	Mfge8	Mfge8
ENSMUSG00000045822	4.08371	5.7208	-0.486334	0.00274275	0.0195627	TRUE	2:164805098-164822130	Zswim3	Zswim3
ENSMUSG00000024911	53.8045	75.344	-0.485765	0.00196845	0.0150515	TRUE	19:5460607-5465052	Fibp	Fibp
ENSMUSG00000008167	14.0522	19.6618	-0.484598	0.00304397	0.0212323	TRUE	8:85060055-85067124	Fbxw9	Fbxw9
ENSMUSG00000036323	115.97	162.214	-0.484141	0.000521187	0.00515198	TRUE	5:76974683-76999937	Srp72	Srp72
ENSMUSG00000084349	308.033	430.791	-0.483904	0.000521718	0.005152	TRUE	X:13202571-13203780	Rpl3-ps1	Rpl3-ps1
ENSMUSG00000026526	83.642	116.955	-0.483654	0.00236664	0.0174624	TRUE	1:175600374-175625635	Fh1	Fh1
ENSMUSG00000053453	20.2343	28.2894	-0.483458	0.00296858	0.0208598	TRUE	14:13949014-13961225	Thoc7	Thoc7
ENSMUSG00000024776	10.4471	14.6027	-0.483129	0.00293896	0.0206996	TRUE	19:34192229-34240333	Stambpl1	Stambpl1
ENSMUSG00000020844	28.9585	40.4757	-0.483069	0.000908978	0.00808666	TRUE	11:76257198-76399140	Nxn	Nxn
ENSMUSG00000000278	63.3527	88.5183	-0.482571	0.00297132	0.0208689	TRUE	11:88924020-88955465	Scpep1	Scpep1
ENSMUSG00000025059	12.3731	17.2745	-0.48144	0.00253093	0.0183626	TRUE	X:85701937-85776819	Gk	Gk
ENSMUSG00000046020	15.3102	21.36	-0.480417	0.000820465	0.0074302	TRUE	2:153241533-153270247	Pofut1	Pofut1
ENSMUSG00000040520	12.3595	17.2432	-0.480406	0.00574995	0.0353761	TRUE	4:26324506-26346891	Manea	Manea
ENSMUSG00000020430	50.697	70.7096	-0.480004	0.000446241	0.00455791	TRUE	11:3963975-3980004	Pes1	Pes1
ENSMUSG00000041733	35.4951	49.4986	-0.479766	0.000621011	0.00593272	TRUE	5:115279666-115296972	Coq5	Coq5
ENSMUSG00000021537	42.743	59.6036	-0.479713	0.00144885	0.0118102	TRUE	13:81783292-81797143	Cetn3	Cetn3
ENSMUSG00000021068	4.96091	6.91696	-0.479532	0.00635078	0.0380997	TRUE	12:70011435-70111925	Nin	Nin
ENSMUSG00000014075	15.9962	22.3023	-0.479457	0.00821146	0.0460403	TRUE	16:32419702-32429099	Tctex1d2	Tctex1d2
ENSMUSG00000006373	43.3715	60.4565	-0.479149	0.00333215	0.0227408	TRUE	X:36598206-36606079	Pgrmc1	Pgrmc1
ENSMUSG00000026979	10.3585	14.4371	-0.478965	0.00654231	0.0388039	TRUE	2:24367580-24414954	Psd4	Psd4
ENSMUSG00000005656	41.01	57.1563	-0.478936	0.000333654	0.0035878	TRUE	12:54746349-54795703	Snx6	Snx6
ENSMUSG00000016503	18.9148	26.3615	-0.478914	0.000411803	0.00427228	TRUE	5:146948657-146955614	Gtf3a	Gtf3a
ENSMUSG00000026087	71.4242	99.4737	-0.477902	0.000557759	0.00544066	TRUE	1:37890477-37898535	Mrpl30	Mrpl30
ENSMUSG00000029012	12.4477	17.3359	-0.477883	0.00157201	0.0126043	TRUE	5:22486485-22550429	Orc5	Orc5
ENSMUSG00000006333	889.912	1238.54	-0.476903	0.000964202	0.00845445	TRUE	7:3703993-3706897	Rps9	Rps9
ENSMUSG00000070713	54.5909	75.9334	-0.476073	0.00589771	0.0361241	TRUE	8:72304118-72305276	Gm10282	Gm10282
ENSMUSG00000022306	16.4691	22.9039	-0.475834	0.00400976	0.026507	TRUE	15:40655042-41104592	Zfpm2	Zfpm2
ENSMUSG00000027597	248.178	345.077	-0.475545	0.0046295	0.0297614	TRUE	2:155059310-155074497	Ahcy	Ahcy
ENSMUSG00000030060	27.8771	38.7319	-0.474442	0.0024113	0.017672	TRUE	6:87913935-87936629	Hmces	Hmces
ENSMUSG00000020359	7.36186	10.2276	-0.474318	0.00785357	0.0444616	TRUE	11:51584757-51604489	Phykpl	Phykpl
ENSMUSG00000034620	24.7515	34.3838	-0.47421	0.00148401	0.0120345	TRUE	10:122078114-122097371	Tmem5	Tmem5
ENSMUSG00000061104	36.7249	51.012	-0.474078	0.00166194	0.0131575	TRUE	8:95825354-95826133	Gm10094	Gm10094
ENSMUSG00000060679	27.4714	38.1582	-0.474066	0.00161504	0.0128543	TRUE	1:42851233-42905683	Mrps9	Mrps9
ENSMUSG00000000127	8.5744	11.9071	-0.473717	0.00599444	0.036569	TRUE	17:63896018-64139494	Fer	Fer
ENSMUSG00000032239	46.1039	64.01	-0.47341	0.00104867	0.00908143	TRUE	9:22448311-22468356	Rp9	Rp9
ENSMUSG00000055553	30.7661	42.7029	-0.472993	0.00656324	0.0388977	TRUE	8:70508272-70527956	Kxd1	Kxd1
ENSMUSG00000029149	25.9962	36.0313	-0.470953	0.00682601	0.040002	TRUE	5:31251691-31253202	Krtcap3	Krtcap3
ENSMUSG00000081051	151.793	210.326	-0.470526	0.00376671	0.0251966	TRUE	1:95498621-95499151	Gm15427	Gm15427
ENSMUSG00000030663	100.956	139.823	-0.46988	0.000351522	0.00375203	TRUE	7:116039397-116105210	1110004F10Rik	1110004F10Rik
ENSMUSG00000021486	318.83	441.473	-0.469536	0.00338427	0.023008	TRUE	13:55322055-55325271	Prelid1	Prelid1
ENSMUSG00000021520	55.5371	76.8839	-0.469229	0.00221295	0.0165541	TRUE	13:66900617-66905378	Uqcrb	Uqcrb
ENSMUSG00000022234	704.065	974.507	-0.468964	0.00173715	0.013584	TRUE	15:31590800-31601847	Cct5	Cct5
ENSMUSG00000063052	37.9603	52.5237	-0.468478	0.0019149	0.0147161	TRUE	3:158036662-158068487	Lrrc40	Lrrc40
ENSMUSG00000060038	41.8592	57.9016	-0.468059	0.00332467	0.0226999	TRUE	8:85071757-85075162	Dhps	Dhps
ENSMUSG00000021009	10.6149	14.6782	-0.467589	0.00151717	0.0122552	TRUE	12:98676741-98737405	Ptpn21	Ptpn21
ENSMUSG00000037805	616.891	852.641	-0.466923	0.00169712	0.0133689	TRUE	17:28328471-28331032	Rpl10a	Rpl10a
ENSMUSG00000030079	76.0522	105.116	-0.466916	0.00213984	0.0160864	TRUE	6:88465409-88497572	Ruvbl1	Ruvbl1
ENSMUSG00000028798	129.79	179.357	-0.466649	0.000682102	0.00639071	TRUE	4:129591960-129600648	Eif3i	Eif3i
ENSMUSG00000034674	33.1798	45.8259	-0.465857	0.00235651	0.0174134	TRUE	10:82629828-82650799	Tdg	Tdg
ENSMUSG00000028010	91.6854	126.535	-0.464768	0.00384795	0.0256271	TRUE	3:129824912-129831396	Gar1	Gar1
ENSMUSG00000036371	305.154	421.078	-0.464547	0.000573662	0.00556716	TRUE	6:67238176-67297736	Serbp1	Serbp1
ENSMUSG00000019214	37.5089	51.7515	-0.464366	0.00180725	0.0140524	TRUE	17:25718926-25727419	Chtf18	Chtf18
ENSMUSG00000026245	60.3629	83.2831	-0.464362	0.0021051	0.0158803	TRUE	1:78417975-78488897	Farsb	Farsb
ENSMUSG00000020326	22.0444	30.4085	-0.464058	0.000788168	0.00717195	TRUE	11:40748552-40755311	Ccng1	Ccng1
ENSMUSG00000039046	32.7864	45.2164	-0.463748	0.00531633	0.0332336	TRUE	2:6322667-6446390	Usp6nl	Usp6nl
ENSMUSG00000032126	31.6348	43.6194	-0.463459	0.00697978	0.0406381	TRUE	9:44336350-44344228	Hmbs	Hmbs
ENSMUSG00000079139	85.2246	117.508	-0.463415	0.000475471	0.00480501	TRUE	1:135231995-135233225	Gm4204	Gm4204
ENSMUSG00000033845	26.037	35.8351	-0.46081	0.000738572	0.00680635	TRUE	1:4773206-4785739	Mrpl15	Mrpl15
ENSMUSG00000041801	31.8701	43.8548	-0.460532	0.00504292	0.0317236	TRUE	1:135766119-135769136	Phlda3	Phlda3
ENSMUSG00000025915	11.4463	15.7489	-0.460375	0.00649563	0.0386873	TRUE	1:9798107-9900845	Sgk3	Sgk3
ENSMUSG00000027430	34.6014	47.5925	-0.459905	0.00171671	0.0134727	TRUE	2:144599897-144768758	Dtd1	Dtd1
ENSMUSG00000038780	27.6348	37.9927	-0.459235	0.00095444	0.00838824	TRUE	5:144876495-144965847	Smurf1	Smurf1
ENSMUSG00000031198	34.5021	47.4306	-0.459134	0.00547842	0.0340506	TRUE	X:75382399-75396459	Fundc2	Fundc2
ENSMUSG00000041654	34.8379	47.8624	-0.458233	0.00717505	0.0415185	TRUE	11:113244853-113650079	Slc39a11	Slc39a11
ENSMUSG00000038838	37.3571	51.3213	-0.458177	0.00758957	0.0434696	TRUE	17:35655634-35667592	Vars2	Vars2
ENSMUSG00000022009	6.94465	9.54046	-0.458158	0.00624629	0.0376195	TRUE	14:76110891-76137379	Nufip1	Nufip1
ENSMUSG00000028047	16.6817	22.914	-0.457959	0.00822041	0.0460403	TRUE	3:89215180-89226837	Thbs3	Thbs3
ENSMUSG00000020526	17.6085	24.179	-0.457487	0.00497352	0.031388	TRUE	11:84910950-84916366	Znhit3	Znhit3
ENSMUSG00000003813	84.8164	116.347	-0.456023	0.00459701	0.0295997	TRUE	8:84834019-84840665	Rad23a	Rad23a
ENSMUSG00000034729	32.3032	44.3049	-0.455787	0.00279951	0.0198742	TRUE	17:47368887-47381417	Mrps10	Mrps10
ENSMUSG00000070639	12.3675	16.9505	-0.454777	0.000914051	0.00811314	TRUE	5:105415775-105490074	Lrrc8b	Lrrc8b
ENSMUSG00000009207	16.6345	22.7932	-0.454429	0.00205143	0.0156073	TRUE	2:74520291-74579435	Lnp	Lnp
ENSMUSG00000007041	201.41	275.974	-0.454392	0.00317534	0.0219534	TRUE	17:35049966-35058749	Clic1	Clic1
ENSMUSG00000069808	13.9798	19.1503	-0.454025	0.00485348	0.0308226	TRUE	11:76179671-76214827	Fam57a	Fam57a
ENSMUSG00000070372	124.677	170.638	-0.452743	0.00331709	0.0226685	TRUE	3:104822779-104864505	Capza1	Capza1
ENSMUSG00000027673	38.4867	52.6635	-0.452442	0.00480039	0.0305494	TRUE	3:32736990-32751566	Ndufb5	Ndufb5
ENSMUSG00000028772	30.1991	41.3219	-0.4524	0.0017344	0.0135695	TRUE	4:130315383-130359943	Zcchc17	Zcchc17
ENSMUSG00000042747	81.9062	111.942	-0.450703	0.00889037	0.0488375	TRUE	3:89245966-89249906	Krtcap2	Krtcap2
ENSMUSG00000002332	62.4171	85.2837	-0.450329	0.00252472	0.0183262	TRUE	14:55739020-55745690	Dhrs1	Dhrs1
ENSMUSG00000045659	24.8566	33.9577	-0.45011	0.000584119	0.00563621	TRUE	7:116123485-116308376	Plekha7	Plekha7
ENSMUSG00000025967	465.702	636.135	-0.449925	0.0025936	0.0186921	TRUE	1:63176825-63180486	Eef1b2	Eef1b2
ENSMUSG00000038806	20.0238	27.3502	-0.449833	0.00401384	0.0265109	TRUE	1:180851127-180868113	Sde2	Sde2
ENSMUSG00000022337	47.6113	65.0241	-0.44967	0.000776185	0.00708414	TRUE	15:43477229-43527777	Emc2	Emc2
ENSMUSG00000024844	597.473	815.972	-0.449646	0.00171902	0.0134769	TRUE	19:5364641-5366645	Banf1	Banf1
ENSMUSG00000024556	36.1952	49.4212	-0.44933	0.00117834	0.0100308	TRUE	18:73770040-73815392	Me2	Me2
ENSMUSG00000002477	117.077	159.857	-0.449322	0.00131683	0.0109577	TRUE	18:10617796-10628230	Snrpd1	Snrpd1
ENSMUSG00000021018	26.77	36.4971	-0.447168	0.00268856	0.0192667	TRUE	16:20717665-20722267	Polr2h	Polr2h
ENSMUSG00000037725	23.4219	31.93	-0.447055	0.00357181	0.0240946	TRUE	8:22168152-22185819	Ckap2	Ckap2
ENSMUSG00000026411	47.228	64.3422	-0.446121	0.00652284	0.0387219	TRUE	1:136008150-136035342	Tmem9	Tmem9
ENSMUSG00000028180	64.5861	87.9869	-0.446066	0.00507114	0.0318451	TRUE	3:157534160-157548410	Zranb2	Zranb2
ENSMUSG00000039480	10.9606	14.9228	-0.445196	0.00689697	0.0402779	TRUE	10:34288288-34418552	Nt5dc1	Nt5dc1
ENSMUSG00000028607	18.9426	25.7809	-0.444668	0.00703594	0.0409319	TRUE	4:107903981-107923610	Cpt2	Cpt2
ENSMUSG00000043822	12.8626	17.5053	-0.444601	0.00687073	0.0402061	TRUE	10:80339110-80348412	Adamtsl5	Adamtsl5
ENSMUSG00000027018	79.8919	108.703	-0.444265	0.0011437	0.00976877	TRUE	2:71388958-71441622	Hat1	Hat1
ENSMUSG00000027784	10.9909	14.9462	-0.443474	0.00772054	0.0440204	TRUE	3:69316861-69560802	Ppm1l	Ppm1l
ENSMUSG00000024222	43.2973	58.8298	-0.442269	0.00497339	0.031388	TRUE	17:28399095-28517524	Fkbp5	Fkbp5
ENSMUSG00000046865	127.487	173.209	-0.442161	0.00399959	0.0264629	TRUE	7:28169748-28179269	Fbl	Fbl
ENSMUSG00000031633	236.124	320.708	-0.441718	0.00169732	0.0133689	TRUE	8:46206797-46211284	Slc25a4	Slc25a4
ENSMUSG00000001039	20.0019	27.1617	-0.441435	0.00384638	0.0256271	TRUE	11:61505144-61512931	B9d1	B9d1
ENSMUSG00000028013	13.0345	17.6986	-0.441296	0.00676848	0.0397724	TRUE	3:133310110-133378235	Ppa2	Ppa2
ENSMUSG00000082908	159.533	216.578	-0.441031	0.00547602	0.0340496	TRUE	2:87526145-87526397	Gm13736	Gm13736
ENSMUSG00000025439	43.1231	58.5391	-0.44094	0.000626902	0.00596186	TRUE	7:97696634-97720796	Clns1a	Clns1a
ENSMUSG00000020219	94.8087	128.682	-0.440716	0.00379586	0.0253358	TRUE	10:80899450-80900969	Timm13	Timm13
ENSMUSG00000025395	67.5886	91.6824	-0.439864	0.00152793	0.0123225	TRUE	10:128015168-128030037	Prim1	Prim1
ENSMUSG00000040760	18.8992	25.6291	-0.439453	0.00296409	0.0208383	TRUE	14:26918988-26971232	Appl1	Appl1
ENSMUSG00000032092	17.5181	23.7547	-0.439366	0.00390198	0.0259074	TRUE	9:45042425-45054015	Mpzl2	Mpzl2
ENSMUSG00000095098	140.371	190.287	-0.438938	0.0030503	0.0212666	TRUE	19:5456789-5457397	Ccdc85b	Ccdc85b
ENSMUSG00000058833	79.7755	108.14	-0.438879	0.00617187	0.0373269	TRUE	8:70504292-70506752	2810428I15Rik	2810428I15Rik
ENSMUSG00000016028	6.85341	9.28925	-0.43874	0.00524802	0.0328607	TRUE	15:85898758-86033777	Celsr1	Celsr1
ENSMUSG00000044018	18.8564	25.5509	-0.43832	0.00123852	0.0104435	TRUE	4:49512596-49521093	Mrpl50	Mrpl50
ENSMUSG00000027536	8.67252	11.7509	-0.438242	0.00256044	0.0185393	TRUE	3:10366907-10428856	Chmp4c	Chmp4c
ENSMUSG00000043091	197.22	267.147	-0.437828	0.00135468	0.011205	TRUE	15:99029891-99038105	Tuba1c	Tuba1c
ENSMUSG00000026669	38.3528	51.9267	-0.437146	0.00306481	0.021358	TRUE	2:4989714-5012791	Mcm10	Mcm10
ENSMUSG00000032251	8.24188	11.1581	-0.437049	0.00815985	0.0458365	TRUE	9:82829540-82847687	Irak1bp1	Irak1bp1
ENSMUSG00000038005	66.9289	90.6075	-0.437001	0.00474211	0.0302419	TRUE	8:60890418-60907580	2700029M09Rik	2700029M09Rik
ENSMUSG00000022120	6.44552	8.7256	-0.436956	0.005681	0.0350228	TRUE	14:104477534-104522666	Rnf219	Rnf219
ENSMUSG00000020029	38.3394	51.8567	-0.435704	0.00442126	0.0287399	TRUE	10:95547007-95564167	Nudt4	Nudt4
ENSMUSG00000007739	311.561	421.354	-0.435518	0.000957465	0.00840995	TRUE	11:22990519-23003780	Cct4	Cct4
ENSMUSG00000031029	159.227	215.314	-0.435351	0.00488773	0.0310142	TRUE	7:108934417-108942951	Eif3f	Eif3f
ENSMUSG00000030093	20.2112	27.3206	-0.434832	0.00843822	0.0469484	TRUE	6:91363981-91411363	Wnt7a	Wnt7a
ENSMUSG00000060989	30.0942	40.6735	-0.434601	0.00556338	0.0344939	TRUE	4:12232833-12233951	Gm11847	Gm11847
ENSMUSG00000047547	72.8367	98.4361	-0.434522	0.00800679	0.0451606	TRUE	13:54592401-54611344	Cltb	Cltb
ENSMUSG00000021193	21.006	28.3743	-0.433785	0.00329632	0.0225938	TRUE	13:6548157-6580139	Pitrm1	Pitrm1
ENSMUSG00000025647	52.935	71.4798	-0.433315	0.00609865	0.0370409	TRUE	9:109038565-109057777	Shisa5	Shisa5
ENSMUSG00000022312	346.256	467.377	-0.432748	0.00167499	0.0132274	TRUE	15:51786558-51865481	Eif3h	Eif3h
ENSMUSG00000033216	20.1829	27.2364	-0.432403	0.00652127	0.0387219	TRUE	6:88257334-88446539	Eefsec	Eefsec
ENSMUSG00000017723	1564.98	2111.65	-0.432229	0.00291624	0.0205717	TRUE	2:164562413-164568510	Wfdc2	Wfdc2
ENSMUSG00000001525	1279.97	1726.89	-0.432069	0.00258298	0.018651	TRUE	17:35833921-35838306	Tubb5	Tubb5
ENSMUSG00000004393	58.6792	79.0702	-0.430285	0.0056256	0.0347549	TRUE	11:6258919-6267772	Ddx56	Ddx56
ENSMUSG00000060098	46.7363	62.9405	-0.429444	0.00568591	0.0350389	TRUE	8:106210936-106252794	Prmt7	Prmt7
ENSMUSG00000047881	72.212	97.2038	-0.428775	0.00448836	0.0290655	TRUE	5:63908897-63968897	Rell1	Rell1
ENSMUSG00000054309	46.8375	63.0463	-0.428747	0.00184474	0.0142854	TRUE	12:21286297-21315056	Cpsf3	Cpsf3
ENSMUSG00000062248	102.661	138.125	-0.428087	0.00254979	0.0184817	TRUE	13:51645232-51650660	Cks2	Cks2
ENSMUSG00000032086	18.1134	24.3681	-0.427937	0.00647304	0.0385739	TRUE	9:45838580-45864399	Bace1	Bace1
ENSMUSG00000036632	14.3805	19.3415	-0.427585	0.00832763	0.0465036	TRUE	3:54735539-54751318	Alg5	Alg5
ENSMUSG00000063882	127.771	171.771	-0.426927	0.00338314	0.023008	TRUE	4:116066965-116075071	Uqcrh	Uqcrh
ENSMUSG00000022698	85.8381	115.258	-0.425181	0.000643639	0.00609049	TRUE	16:44139830-44163366	Naa50	Naa50
ENSMUSG00000047434	22.6358	30.3872	-0.424856	0.00456365	0.0294253	TRUE	16:30955627-31081432	Xxylt1	Xxylt1
ENSMUSG00000027010	19.4211	26.0576	-0.424083	0.00541483	0.0337105	TRUE	2:71271063-71367749	Slc25a12	Slc25a12
ENSMUSG00000038312	56.9553	76.3957	-0.423662	0.00363905	0.0244721	TRUE	2:155701677-155729475	Edem2	Edem2
ENSMUSG00000033392	6.94458	9.31335	-0.423412	0.00560599	0.0346731	TRUE	9:113812586-113919697	Clasp2	Clasp2
ENSMUSG00000037373	159.55	213.97	-0.423397	0.00297654	0.0208867	TRUE	5:33247723-33274994	Ctbp1	Ctbp1
ENSMUSG00000058704	38.8076	52.0413	-0.423318	0.0025152	0.0182859	TRUE	17:74200706-74294883	Memo1	Memo1
ENSMUSG00000029782	21.9353	29.4012	-0.422625	0.0067392	0.0396662	TRUE	6:30479053-30509783	Tmem209	Tmem209
ENSMUSG00000061315	107.865	144.42	-0.42105	0.00136662	0.0112854	TRUE	10:128035346-128048637	Naca	Naca
ENSMUSG00000020386	58.4724	78.2771	-0.420834	0.00578754	0.0355146	TRUE	11:51763687-51791925	Sar1b	Sar1b
ENSMUSG00000028729	68.6011	91.8099	-0.420418	0.00510418	0.0319997	TRUE	4:118620799-118627776	Ebna1bp2	Ebna1bp2
ENSMUSG00000039182	6.32381	8.46256	-0.420301	0.00915316	0.0499765	TRUE	13:14630245-14638202	AW209491	AW209491
ENSMUSG00000032383	45.2279	60.5153	-0.420087	0.0022937	0.0170489	TRUE	9:66060169-66066629	Ppib	Ppib
ENSMUSG00000041840	27.3546	36.5982	-0.419987	0.00846514	0.0470809	TRUE	18:77757567-77767780	Haus1	Haus1
ENSMUSG00000071041	41.6536	55.6853	-0.418855	0.004568	0.0294408	TRUE	8:100030558-100032102	Gm15210	Gm15210
ENSMUSG00000034187	53.3842	71.343	-0.418359	0.00285023	0.0201965	TRUE	11:103821782-103954056	Nsf	Nsf
ENSMUSG00000022370	41.4694	55.4016	-0.417879	0.00140739	0.0115654	TRUE	15:55534094-55557748	Mrpl13	Mrpl13
ENSMUSG00000031119	16.1532	21.5789	-0.417804	0.00850293	0.04721	TRUE	X:52053021-52165252	Gpc4	Gpc4
ENSMUSG00000046949	3.9885	5.32626	-0.417276	0.00675086	0.039715	TRUE	13:33964659-33988465	Nqo2	Nqo2
ENSMUSG00000025104	6.28103	8.3835	-0.416553	0.00625461	0.0376417	TRUE	7:81881251-81934473	Hdgfrp3	Hdgfrp3
ENSMUSG00000030057	296.103	395.116	-0.416176	0.00148429	0.0120345	TRUE	6:87842615-87851106	Cnbp	Cnbp
ENSMUSG00000040048	134.032	178.818	-0.415914	0.00312418	0.0216921	TRUE	17:24722060-24724478	Ndufb10	Ndufb10
ENSMUSG00000026192	100.221	133.651	-0.415284	0.00815569	0.0458301	TRUE	1:71557150-71579631	Atic	Atic
ENSMUSG00000031609	30.7581	41.0143	-0.415159	0.00502154	0.0316384	TRUE	8:57482707-57487860	Sap30	Sap30
ENSMUSG00000035268	67.3726	89.8215	-0.414899	0.00605367	0.0368267	TRUE	2:163658386-163726158	Pkig	Pkig
ENSMUSG00000047714	72.6059	96.7708	-0.414485	0.00177688	0.013866	TRUE	16:31251537-31275277	Ppp1r2	Ppp1r2
ENSMUSG00000078812	642.312	856.083	-0.414475	0.00734635	0.0423643	TRUE	11:69916714-69921958	Eif5a	Eif5a
ENSMUSG00000028194	45.7211	60.9287	-0.414261	0.00251207	0.0182782	TRUE	3:145758675-145894277	Ddah1	Ddah1
ENSMUSG00000006398	148.054	196.889	-0.411259	0.00589639	0.0361241	TRUE	4:118432901-118437352	Cdc20	Cdc20
ENSMUSG00000042462	79.0926	105.145	-0.410759	0.00578051	0.0355035	TRUE	7:127256959-127260709	Dctpp1	Dctpp1
ENSMUSG00000028907	18.0321	23.9633	-0.410253	0.00502481	0.0316459	TRUE	4:124678160-124693600	Utp11l	Utp11l
ENSMUSG00000028955	72.1408	95.7386	-0.408286	0.00367492	0.0246805	TRUE	4:151047300-151057963	Vamp3	Vamp3
ENSMUSG00000018648	43.2011	57.3161	-0.407873	0.00455034	0.0293644	TRUE	11:84048041-84069261	Dusp14	Dusp14
ENSMUSG00000027423	181.93	241.217	-0.406943	0.0013711	0.0113163	TRUE	2:144250123-144270906	Snx5	Snx5
ENSMUSG00000021054	11.5416	15.2973	-0.406424	0.00769045	0.0438983	TRUE	12:75714248-75735729	Sgpp1	Sgpp1
ENSMUSG00000015305	5.48852	7.26546	-0.404638	0.00716481	0.0414908	TRUE	10:8722219-8886070	Sash1	Sash1
ENSMUSG00000031432	46.008	60.8759	-0.403985	0.00781753	0.0443337	TRUE	X:140456613-140476140	Prps1	Prps1
ENSMUSG00000031245	24.1254	31.9216	-0.40398	0.00908221	0.0496219	TRUE	X:109004534-109013404	Hmgn5	Hmgn5
ENSMUSG00000032409	13.5557	17.9301	-0.40348	0.00818042	0.0459351	TRUE	9:95857597-95951644	Atr	Atr
ENSMUSG00000018446	136.874	180.868	-0.402088	0.00886097	0.0486936	TRUE	11:70977836-70983026	C1qbp	C1qbp
ENSMUSG00000040034	46.3431	61.2301	-0.401885	0.00274866	0.0195957	TRUE	10:7667503-7678881	Nup43	Nup43
ENSMUSG00000056724	20.4656	27.0073	-0.40015	0.00775392	0.0440684	TRUE	9:110624789-110654161	Nbeal2	Nbeal2
ENSMUSG00000021024	236.949	312.564	-0.399578	0.00182735	0.0141797	TRUE	12:55384222-55418454	Psma6	Psma6
ENSMUSG00000030802	47.4691	62.517	-0.397259	0.00862616	0.0477142	TRUE	7:127904082-127910221	Bckdk	Bckdk
ENSMUSG00000027940	406.652	534.914	-0.395512	0.00217084	0.0162624	TRUE	3:90072649-90100902	Tpm3	Tpm3
ENSMUSG00000028849	32.2157	42.365	-0.395109	0.00706298	0.0410263	TRUE	4:126232167-126256343	Map7d1	Map7d1
ENSMUSG00000003072	252.297	331.742	-0.39494	0.0070983	0.0411877	TRUE	10:80138632-80145818	Atp5d	Atp5d
ENSMUSG00000034024	401.882	528.224	-0.394378	0.00272976	0.0194861	TRUE	10:117050998-117063814	Cct2	Cct2
ENSMUSG00000006818	21.1352	27.7726	-0.394014	0.00357768	0.0241128	TRUE	17:13007839-13018119	Sod2	Sod2
ENSMUSG00000022858	112.693	148.073	-0.393918	0.00357542	0.0241083	TRUE	16:22244549-22266005	Tra2b	Tra2b
ENSMUSG00000070436	39.4947	51.8885	-0.393755	0.0084092	0.0468385	TRUE	7:99345375-99353230	Serpinh1	Serpinh1
ENSMUSG00000024099	96.2596	126.461	-0.393688	0.00303003	0.0211545	TRUE	17:66078795-66101559	Ndufv2	Ndufv2
ENSMUSG00000032959	487.439	640.357	-0.393655	0.00633796	0.0380742	TRUE	5:117282654-117287625	Pebp1	Pebp1
ENSMUSG00000026994	43.2771	56.781	-0.391805	0.00861068	0.0476633	TRUE	2:66082766-66124994	Galnt3	Galnt3
ENSMUSG00000031939	33.6919	44.2005	-0.391664	0.00669272	0.0394638	TRUE	9:15306214-15312104	Taf1d	Taf1d
ENSMUSG00000021645	72.1551	94.6296	-0.391191	0.00775732	0.0440684	TRUE	13:100124852-100137690	Smn1	Smn1
ENSMUSG00000057788	29.485	38.6652	-0.391056	0.00885615	0.0486848	TRUE	8:70292866-70302489	Ddx49	Ddx49
ENSMUSG00000072082	33.814	44.3347	-0.390815	0.00705664	0.0410263	TRUE	17:24223232-24251409	Ccnf	Ccnf
ENSMUSG00000020537	75.9546	99.5827	-0.390759	0.00451087	0.0291842	TRUE	11:60454591-60468754	Drg2	Drg2
ENSMUSG00000024997	52.4249	68.6913	-0.389875	0.00706215	0.0410263	TRUE	19:60864051-60874556	Prdx3	Prdx3
ENSMUSG00000024937	24.7319	32.3793	-0.388698	0.00866124	0.0478385	TRUE	19:5707376-5726317	Ehbp1l1	Ehbp1l1
ENSMUSG00000027108	90.1726	118.021	-0.388287	0.00698007	0.0406381	TRUE	2:73092801-73218924	Ola1	Ola1
ENSMUSG00000029447	569.283	744.686	-0.387485	0.0062783	0.0377693	TRUE	5:129786998-129846371	Cct6a	Cct6a
ENSMUSG00000024067	91.9114	120.105	-0.385975	0.00453093	0.0292765	TRUE	17:74299474-74323944	Dpy30	Dpy30
ENSMUSG00000032002	54.8722	71.6554	-0.384998	0.00464444	0.0298161	TRUE	9:7184566-7207031	Dcun1d5	Dcun1d5
ENSMUSG00000029017	94.9013	123.876	-0.384396	0.00889622	0.0488519	TRUE	5:21737141-21757152	Pmpcb	Pmpcb
ENSMUSG00000020224	81.1345	105.815	-0.383153	0.00578236	0.0355035	TRUE	10:120227070-120232071	Llph	Llph
ENSMUSG00000027455	127.316	165.962	-0.382438	0.00343999	0.0232882	TRUE	2:151494182-151511414	Nsfl1c	Nsfl1c
ENSMUSG00000049751	209.131	272.582	-0.382287	0.00275352	0.0196211	TRUE	12:69182731-69184083	Rpl36al	Rpl36al
ENSMUSG00000023030	48.9435	63.7525	-0.381367	0.00312851	0.0216957	TRUE	15:100387898-100425072	Slc11a2	Slc11a2
ENSMUSG00000002957	58.1703	75.6661	-0.379364	0.0078193	0.0443337	TRUE	7:141562173-141633011	Ap2a2	Ap2a2
ENSMUSG00000028345	20.9845	27.2512	-0.376991	0.00597968	0.0365083	TRUE	4:48430858-48473459	Tex10	Tex10
ENSMUSG00000026260	124.122	161.048	-0.375731	0.00834905	0.0466061	TRUE	1:92439010-92473860	Ndufa10	Ndufa10
ENSMUSG00000004789	51.8243	67.2386	-0.375662	0.00334704	0.0228116	TRUE	12:85110833-85134091	Dlst	Dlst
ENSMUSG00000022471	79.8169	103.554	-0.37561	0.00775799	0.0440684	TRUE	15:81987835-82040085	Xrcc6	Xrcc6
ENSMUSG00000021807	53.9675	70.0021	-0.375307	0.00390889	0.0259241	TRUE	14:19811402-19823823	2700060E02Rik	2700060E02Rik
ENSMUSG00000025532	60.3722	78.237	-0.373966	0.00652339	0.0387219	TRUE	5:130029290-130060789	Crcp	Crcp
ENSMUSG00000027170	161.527	209.035	-0.371973	0.00774951	0.0440684	TRUE	2:104999656-105017080	Eif3m	Eif3m
ENSMUSG00000028609	122.186	158.122	-0.371958	0.00498999	0.0314789	TRUE	4:107879755-107887424	Magoh	Magoh
ENSMUSG00000030647	80.0528	103.587	-0.371813	0.00893208	0.0489957	TRUE	7:97400003-97407802	Ndufc2	Ndufc2
ENSMUSG00000034659	163.056	210.958	-0.371587	0.00748292	0.0429577	TRUE	19:10870660-10882001	Tmem109	Tmem109
ENSMUSG00000028066	74.5411	96.4311	-0.371462	0.00780123	0.0442809	TRUE	3:88394143-88410331	Pmf1	Pmf1
ENSMUSG00000054408	49.8517	64.4555	-0.37066	0.00260008	0.0187299	TRUE	8:54520433-54529998	Spcs3	Spcs3
ENSMUSG00000038774	8.59401	11.109	-0.370327	0.00691978	0.040349	TRUE	10:50592669-50851202	Ascc3	Ascc3
ENSMUSG00000028107	33.004	42.6361	-0.369436	0.00770323	0.0439547	TRUE	3:95739976-95760206	Tars2	Tars2
ENSMUSG00000042410	89.1244	115.133	-0.369414	0.00799835	0.0451606	TRUE	2:75832177-75931350	Agps	Agps
ENSMUSG00000025060	78.7693	101.672	-0.368224	0.00485157	0.0308226	TRUE	19:47579678-47645246	Slk	Slk
ENSMUSG00000021576	40.2377	51.9134	-0.36756	0.00658016	0.0389322	TRUE	13:74303121-74317326	Pdcd6	Pdcd6
ENSMUSG00000027823	14.9847	19.2433	-0.360865	0.00400335	0.0264762	TRUE	3:63976106-64022579	Gmps	Gmps
ENSMUSG00000019782	114.252	146.658	-0.360245	0.00624124	0.037606	TRUE	10:33996555-34019624	Rwdd1	Rwdd1
ENSMUSG00000027349	39.4987	50.5767	-0.356665	0.00892381	0.048968	TRUE	2:117249739-117271540	Fam98b	Fam98b
ENSMUSG00000037531	17.1064	21.8914	-0.355822	0.00862271	0.0477126	TRUE	3:32725397-32737605	Mrpl47	Mrpl47
ENSMUSG00000029781	57.0484	72.945	-0.354623	0.00885403	0.0486848	TRUE	6:56832059-56879358	Fkbp9	Fkbp9
ENSMUSG00000062929	32.395	41.2974	-0.35028	0.00532474	0.0332725	TRUE	12:54858817-54862877	Cfl2	Cfl2
ENSMUSG00000032320	47.2006	60.0655	-0.347731	0.00642186	0.0383593	TRUE	9:56041845-56061882	Rcn2	Rcn2
ENSMUSG00000035297	87.5558	111.413	-0.347639	0.00669517	0.0394638	TRUE	5:100518309-100547803	Cops4	Cops4
ENSMUSG00000030884	187.828	238.896	-0.346972	0.00691484	0.040349	TRUE	7:120635176-120659478	Uqcrc2	Uqcrc2
ENSMUSG00000021131	192.726	244.586	-0.343788	0.00822004	0.0460403	TRUE	12:80634022-80644341	Erh	Erh
ENSMUSG00000028156	95.709	120.606	-0.333578	0.00836606	0.046649	TRUE	3:138526179-138559696	Eif4e	Eif4e
ENSMUSG00000021669	20.9625	16.3279	0.360472	0.00808067	0.0454759	TRUE	13:96542618-96640167	Col4a3bp	Col4a3bp
ENSMUSG00000022607	35.2637	27.3986	0.364081	0.00746341	0.0429252	TRUE	15:73205105-73423191	Ptk2	Ptk2
ENSMUSG00000095115	17.5819	13.6026	0.370205	0.00856172	0.0474443	TRUE	7:118485114-118491975	Itpripl2	Itpripl2
ENSMUSG00000009681	19.0671	14.7186	0.373446	0.00631168	0.0379551	TRUE	10:75060896-75184923	Bcr	Bcr
ENSMUSG00000048949	18.0611	13.9294	0.374756	0.00824028	0.0461006	TRUE	X:103163110-103165407	Gm6206	Gm6206
ENSMUSG00000037112	9.69485	7.44874	0.380222	0.0077294	0.0440378	TRUE	9:50892801-51009073	Sik2	Sik2
ENSMUSG00000027472	110.306	84.632	0.382237	0.00883915	0.0486442	TRUE	2:153008890-153015427	Pdrg1	Pdrg1
ENSMUSG00000010097	294.348	224.842	0.388608	0.00591236	0.03617	TRUE	19:8757073-8772475	Nxf1	Nxf1
ENSMUSG00000018209	105.458	80.2101	0.394817	0.00822945	0.046074	TRUE	2:164070322-164155524	Stk4	Stk4
ENSMUSG00000020074	45.1892	34.3617	0.395175	0.00710562	0.041211	TRUE	10:62743928-62792368	Ccar1	Ccar1
ENSMUSG00000061313	15.8669	12.0308	0.399293	0.00453321	0.0292788	TRUE	8:25725324-25754280	Ddhd2	Ddhd2
ENSMUSG00000021451	86.1951	65.3263	0.399943	0.00616372	0.0373018	TRUE	13:51701246-51793747	Sema4d	Sema4d
ENSMUSG00000026869	97.6985	73.9688	0.401419	0.00891921	0.0489605	TRUE	2:34849734-34874968	Psmd5	Psmd5
ENSMUSG00000034709	105.748	79.8605	0.405083	0.00864131	0.0477632	TRUE	17:88530118-88588367	Ppp1r21	Ppp1r21
ENSMUSG00000026991	78.6738	59.4127	0.405112	0.00489761	0.0310208	TRUE	2:59160850-59355208	Pkp4	Pkp4
ENSMUSG00000013150	23.5464	17.7566	0.407151	0.00903217	0.0494197	TRUE	8:105713854-105758664	Gfod2	Gfod2
ENSMUSG00000020580	66.4292	49.9526	0.411257	0.00783682	0.0443999	TRUE	12:16894978-16988274	Rock2	Rock2
ENSMUSG00000031402	47.9562	35.9895	0.414141	0.00506481	0.0318317	TRUE	X:75109733-75131016	Mpp1	Mpp1
ENSMUSG00000053536	39.5677	29.6782	0.414919	0.00883144	0.0486194	TRUE	19:31082841-31086590	Cstf2t	Cstf2t
ENSMUSG00000033964	17.416	13.0435	0.417087	0.00783551	0.0443999	TRUE	1:139422288-139453005	Zbtb41	Zbtb41
ENSMUSG00000042229	14.5971	10.9319	0.417143	0.00825454	0.0461626	TRUE	1:134494648-134508774	Rabif	Rabif
ENSMUSG00000035202	118.189	88.3705	0.419462	0.00442138	0.0287399	TRUE	9:123366940-123462664	Lars2	Lars2
ENSMUSG00000032508	11.8745	8.8659	0.42153	0.00751178	0.0430728	TRUE	9:119335934-119341411	Myd88	Myd88
ENSMUSG00000020794	47.638	35.558	0.42194	0.00718181	0.0415417	TRUE	11:72607283-72686481	Ube2g1	Ube2g1
ENSMUSG00000041846	25.1066	18.7241	0.42317	0.0026491	0.0190109	TRUE	12:101039409-101083702	Smek1	Smek1
ENSMUSG00000026739	83.1664	62.0172	0.423334	0.00874494	0.0482705	TRUE	2:18677018-18686629	Bmi1	Bmi1
ENSMUSG00000031924	98.9849	73.77	0.424175	0.00748073	0.0429577	TRUE	8:107150661-107187470	Cyb5b	Cyb5b
ENSMUSG00000021557	23.4958	17.4906	0.425829	0.00612827	0.0371317	TRUE	13:59449537-59585227	Agtpbp1	Agtpbp1
ENSMUSG00000002948	59.9591	44.5212	0.429484	0.00707695	0.0410918	TRUE	8:4238740-4251423	Map2k7	Map2k7
ENSMUSG00000021910	248.822	184.742	0.429603	0.00689641	0.0402779	TRUE	14:31170930-31216946	Nisch	Nisch
ENSMUSG00000022272	59.2119	43.9564	0.429813	0.00258083	0.0186444	TRUE	15:25622525-25813673	Myo10	Myo10
ENSMUSG00000024566	10.1076	7.49662	0.431125	0.00162411	0.0129129	TRUE	18:80734143-80934058	Atp9b	Atp9b
ENSMUSG00000003135	29.9232	22.1917	0.431245	0.0061099	0.0370796	TRUE	1:39534992-39546889	Cnot11	Cnot11
ENSMUSG00000002748	144.439	107.1	0.431505	0.00407963	0.0268636	TRUE	5:135187264-135246129	Baz1b	Baz1b
ENSMUSG00000017715	42.4082	31.4416	0.431667	0.00451282	0.0291843	TRUE	11:117986292-118024011	Pgs1	Pgs1
ENSMUSG00000054199	8.29471	6.14199	0.433487	0.00729272	0.042103	TRUE	3:88835231-88910103	Gon4l	Gon4l
ENSMUSG00000062202	14.5548	10.7769	0.433558	0.00748321	0.0429577	TRUE	17:30215524-30576287	Btbd9	Btbd9
ENSMUSG00000038346	27.5963	20.4315	0.43368	0.0055994	0.0346494	TRUE	6:125009145-125037870	Zfp384	Zfp384
ENSMUSG00000074227	468.016	346.499	0.433706	0.00676085	0.0397429	TRUE	7:29256331-29281977	Spint2	Spint2
ENSMUSG00000042308	23.6108	17.4766	0.434019	0.0043522	0.0283631	TRUE	7:127776670-127800122	Setd1a	Setd1a
ENSMUSG00000024507	195.979	144.958	0.435072	0.0057644	0.0354362	TRUE	18:50128201-50196269	Hsd17b4	Hsd17b4
ENSMUSG00000021182	6.4935	4.80249	0.435215	0.00681301	0.0399412	TRUE	12:100912700-101028983	Ccdc88c	Ccdc88c
ENSMUSG00000029376	27.5361	20.3606	0.435546	0.002157	0.0161834	TRUE	5:90931117-91021368	Mthfd2l	Mthfd2l
ENSMUSG00000076258	11818.3	8735.68	0.43603	0.00283548	0.0201013	TRUE	16:11144125-11144181	Gm23935	Gm23935
ENSMUSG00000078866	14.7264	10.8798	0.436753	0.00907132	0.0495803	TRUE	2:177464733-177478129	Gm14420	Gm14420
ENSMUSG00000033502	4.74498	3.49845	0.439685	0.0068842	0.0402653	TRUE	3:116272553-116424032	Cdc14a	Cdc14a
ENSMUSG00000018501	96.5563	71.1656	0.44019	0.00547347	0.0340477	TRUE	11:62316426-62458541	Ncor1	Ncor1
ENSMUSG00000079260	4.52522	3.33484	0.44037	0.00421874	0.0276119	TRUE	9:114401095-114411200	Tmppe	Tmppe
ENSMUSG00000029684	69.4544	51.163	0.440967	0.0047581	0.0303311	TRUE	6:24613805-24665009	Wasl	Wasl
ENSMUSG00000024981	97.8665	72.0853	0.44111	0.00189449	0.0145985	TRUE	19:55253369-55296627	Acsl5	Acsl5
ENSMUSG00000024750	95.8096	70.4653	0.443258	0.00779569	0.044266	TRUE	19:21272278-21282289	Zfand5	Zfand5
ENSMUSG00000038116	143.487	105.316	0.446194	0.00450205	0.0291395	TRUE	2:156196466-156309952	Phf20	Phf20
ENSMUSG00000008435	24.2454	17.7905	0.446604	0.00578037	0.0355035	TRUE	7:4424770-4445649	Rdh13	Rdh13
ENSMUSG00000037514	40.8952	29.9871	0.447593	0.00689	0.0402779	TRUE	2:131262495-131299188	Pank2	Pank2
ENSMUSG00000001687	121.603	89.1577	0.447748	0.00842853	0.0469117	TRUE	5:148504635-148552789	Ubl3	Ubl3
ENSMUSG00000004568	35.8893	26.2987	0.448563	0.0033522	0.0228365	TRUE	8:3393006-3456601	Arhgef18	Arhgef18
ENSMUSG00000049755	11.0211	8.07391	0.448931	0.00657984	0.0389322	TRUE	11:58315114-58330339	Zfp672	Zfp672
ENSMUSG00000090035	7.0409	5.15743	0.449109	0.00244725	0.0178751	TRUE	10:99108159-99113247	Galnt4	Galnt4
ENSMUSG00000024773	42.8575	31.3837	0.449532	0.00906448	0.0495608	TRUE	19:6241668-6262335	Atg2a	Atg2a
ENSMUSG00000077450	80.1078	58.618	0.4506	0.00469838	0.0300514	TRUE	17:33742484-33760530	Rab11b	Rab11b
ENSMUSG00000061410	33.5979	24.5555	0.452324	0.00855871	0.0474443	TRUE	8:121598703-121652901	Zcchc14	Zcchc14
ENSMUSG00000036026	78.3675	57.1536	0.455412	0.00404766	0.0266878	TRUE	17:45660171-45686905	Tmem63b	Tmem63b
ENSMUSG00000075040	14.5881	10.6381	0.455553	0.00562609	0.0347549	TRUE	2:91643669-91649791	Zfp408	Zfp408
ENSMUSG00000037104	17.3897	12.6783	0.45587	0.00230063	0.0170836	TRUE	17:87107679-87137583	Socs5	Socs5
ENSMUSG00000020781	46.7455	34.0618	0.456673	0.00683285	0.0400266	TRUE	11:115814724-115823094	Tsen54	Tsen54
ENSMUSG00000042121	22.4168	16.3312	0.456953	0.00882409	0.0485965	TRUE	5:113937094-113993894	Ssh1	Ssh1
ENSMUSG00000045639	18.7967	13.6896	0.457398	0.00653456	0.0387731	TRUE	7:127607031-127615797	Zfp629	Zfp629
ENSMUSG00000041718	31.6702	23.0575	0.457886	0.00849333	0.0471859	TRUE	X:144317804-144374450	Alg13	Alg13
ENSMUSG00000032232	155.519	113.179	0.458475	0.00330138	0.0226121	TRUE	9:71626509-71771602	Cgnl1	Cgnl1
ENSMUSG00000024736	60.0154	43.6593	0.459044	0.00660489	0.0390226	TRUE	19:10857822-10869940	Tmem132a	Tmem132a
ENSMUSG00000034850	43.1072	31.3586	0.459067	0.00484845	0.0308165	TRUE	2:127247908-127261107	Tmem127	Tmem127
ENSMUSG00000035168	29.7201	21.6153	0.459387	0.0055835	0.0346045	TRUE	2:59612042-59846149	Tanc1	Tanc1
ENSMUSG00000034377	36.6234	26.632	0.459605	0.00538306	0.0335816	TRUE	17:6106437-6251128	Tulp4	Tulp4
ENSMUSG00000047284	29.9541	21.7667	0.460628	0.00915369	0.0499765	TRUE	11:69901072-69913820	Neurl4	Neurl4
ENSMUSG00000037824	76.2983	55.4337	0.460886	0.00879147	0.0484696	TRUE	14:40906445-40966807	Tspan14	Tspan14
ENSMUSG00000027933	77.4053	56.2188	0.46138	0.00143071	0.0116875	TRUE	3:90391388-90433622	Ints3	Ints3
ENSMUSG00000051950	32.2143	23.3939	0.461568	0.00350699	0.0236995	TRUE	5:149678230-149762599	B3glct	B3glct
ENSMUSG00000032875	24.4665	17.765	0.461772	0.00767452	0.0438734	TRUE	7:100869746-100932161	Arhgef17	Arhgef17
ENSMUSG00000034471	52.9109	38.3859	0.462987	0.00548615	0.0340846	TRUE	11:115799183-115813639	Caskin2	Caskin2
ENSMUSG00000024335	343.122	248.889	0.463218	0.00248804	0.0181381	TRUE	17:34112023-34122634	Brd2	Brd2
ENSMUSG00000061536	16.8347	12.2079	0.463625	0.00523393	0.032786	TRUE	9:121680047-121705490	Sec22c	Sec22c
ENSMUSG00000036565	84.1885	61.0277	0.46416	0.00680171	0.0399058	TRUE	5:140620578-140649031	Ttyh3	Ttyh3
ENSMUSG00000048833	17.7366	12.85	0.46496	0.0022654	0.0168881	TRUE	12:80644215-80683341	Slc39a9	Slc39a9
ENSMUSG00000034333	13.4338	9.73113	0.465185	0.00505891	0.0318079	TRUE	15:88751660-88784516	Zbed4	Zbed4
ENSMUSG00000022010	317.422	229.786	0.466114	0.00733834	0.0423342	TRUE	14:76414961-76507765	Tsc22d1	Tsc22d1
ENSMUSG00000066406	3.24603	2.34981	0.466136	0.00838806	0.0467379	TRUE	7:75455534-75754609	Akap13	Akap13
ENSMUSG00000037533	23.8992	17.3004	0.466153	0.000717962	0.0066406	TRUE	11:54522847-54699285	Rapgef6	Rapgef6
ENSMUSG00000006307	45.2878	32.7675	0.466855	0.0023482	0.0173604	TRUE	7:30568858-30588726	Kmt2b	Kmt2b
ENSMUSG00000054874	148.875	107.644	0.467828	0.00331983	0.022677	TRUE	19:5664635-5688908	Pcnxl3	Pcnxl3
ENSMUSG00000018882	91.8854	66.4274	0.468057	0.00294713	0.0207475	TRUE	11:97315716-97329920	Mrpl45	Mrpl45
ENSMUSG00000001227	10.9777	7.93205	0.468804	0.00480567	0.0305702	TRUE	17:56123085-56140343	Sema6b	Sema6b
ENSMUSG00000067889	11.6065	8.38564	0.468935	0.00660285	0.0390226	TRUE	19:4711208-4752353	Sptbn2	Sptbn2
ENSMUSG00000028124	108.203	78.1392	0.469624	0.00427608	0.027927	TRUE	3:122245557-122270732	Gclm	Gclm
ENSMUSG00000028969	42.408	30.621	0.469817	0.00821095	0.0460403	TRUE	5:24418241-24423530	Cdk5	Cdk5
ENSMUSG00000022992	69.482	50.1331	0.470877	0.00299362	0.0209581	TRUE	15:98518821-98534244	Kansl2	Kansl2
ENSMUSG00000066043	36.6538	26.4455	0.470942	0.00465031	0.029832	TRUE	4:132355923-132422489	Phactr4	Phactr4
ENSMUSG00000020232	113.665	82.0058	0.470989	0.00591132	0.03617	TRUE	10:81346048-81350480	Hmg20b	Hmg20b
ENSMUSG00000024079	58.0196	41.8591	0.471	0.00691404	0.040349	TRUE	17:78852564-78882573	Eif2ak2	Eif2ak2
ENSMUSG00000029032	58.1093	41.9055	0.471627	0.00215658	0.0161834	TRUE	4:154278486-154301676	Arhgef16	Arhgef16
ENSMUSG00000043059	37.1445	26.7861	0.471663	0.0033166	0.0226685	TRUE	5:31198981-31202303	Zfp513	Zfp513
ENSMUSG00000032366	820.531	591.263	0.47276	0.00119988	0.0101798	TRUE	9:67022590-67049406	Tpm1	Tpm1
ENSMUSG00000028392	82.3476	59.3265	0.473051	0.00183544	0.0142279	TRUE	4:62480053-62497298	Bspry	Bspry
ENSMUSG00000037816	25.0222	18.0262	0.473114	0.00645177	0.0384964	TRUE	13:50417864-50433780	Fbxw17	Fbxw17
ENSMUSG00000060152	98.7257	71.1206	0.473158	0.00353243	0.0238502	TRUE	5:115235836-115245351	Pop5	Pop5
ENSMUSG00000020782	252.481	181.727	0.474401	0.00091287	0.0081074	TRUE	11:115824049-115855780	Llgl2	Llgl2
ENSMUSG00000028649	27.4784	19.7683	0.475108	0.00619085	0.0373915	TRUE	4:123349633-123684360	Macf1	Macf1
ENSMUSG00000031161	48.7111	35.0414	0.475191	0.00187966	0.0145115	TRUE	X:7930120-7947889	Hdac6	Hdac6
ENSMUSG00000043019	25.7957	18.5566	0.475204	0.00298019	0.0209026	TRUE	1:151755371-151822051	Edem3	Edem3
ENSMUSG00000064128	6.37572	4.58639	0.47523	0.00597718	0.0365083	TRUE	14:56526761-56571846	Cenpj	Cenpj
ENSMUSG00000015461	151.694	109.118	0.475282	0.00350696	0.0236995	TRUE	17:34647146-34655074	Atf6b	Atf6b
ENSMUSG00000027315	99.3066	71.3853	0.476262	0.00542663	0.0337702	TRUE	2:119237362-119249527	Spint1	Spint1
ENSMUSG00000024668	21.5378	15.4757	0.476862	0.00155368	0.0124969	TRUE	19:10500513-10525209	Sdhaf2	Sdhaf2
ENSMUSG00000027712	793.394	569.988	0.477106	0.00726114	0.0419526	TRUE	3:36448923-36475894	Anxa5	Anxa5
ENSMUSG00000035329	10.8338	7.78311	0.477122	0.00240675	0.0176557	TRUE	12:59200655-59219725	Fbxo33	Fbxo33
ENSMUSG00000044715	11.8238	8.49384	0.477206	0.00178423	0.0139091	TRUE	12:105685352-105703047	Gskip	Gskip
ENSMUSG00000046761	31.2513	22.4309	0.478425	0.00228414	0.0170028	TRUE	15:76001093-76014336	Fam83h	Fam83h
ENSMUSG00000028357	13.8201	9.91699	0.47879	0.00531376	0.0332313	TRUE	4:63165634-63172131	Kif12	Kif12
ENSMUSG00000057193	82.9531	59.4898	0.479653	0.0023937	0.0175855	TRUE	9:21337828-21355025	Slc44a2	Slc44a2
ENSMUSG00000029726	126.957	91.0397	0.479767	0.00129587	0.0108308	TRUE	5:137781906-137787655	Mepce	Mepce
ENSMUSG00000042331	36.8853	26.4308	0.480826	0.00211883	0.0159522	TRUE	11:61956763-62223013	Specc1	Specc1
ENSMUSG00000059890	30.1995	21.6319	0.481364	0.00185211	0.0143279	TRUE	9:44923131-44965600	Ube4a	Ube4a
ENSMUSG00000033781	12.7266	9.11158	0.48207	0.00433578	0.0282683	TRUE	13:3634032-3651774	Asb13	Asb13
ENSMUSG00000041702	14.823	10.6122	0.482121	0.00773833	0.0440557	TRUE	12:102784656-102878406	Btbd7	Btbd7
ENSMUSG00000040712	8.12961	5.81993	0.482186	0.00764609	0.0437532	TRUE	11:70669463-70688105	Camta2	Camta2
ENSMUSG00000034902	65.6383	46.9466	0.483516	0.00170794	0.0134247	TRUE	10:81292963-81319973	Pip5k1c	Pip5k1c
ENSMUSG00000046556	9.61046	6.87267	0.483736	0.00654642	0.0388131	TRUE	8:95326137-95331950	Zfp319	Zfp319
ENSMUSG00000024158	87.3631	62.4393	0.484569	0.00661529	0.0390536	TRUE	17:24840143-24864450	Hagh	Hagh
ENSMUSG00000031918	80.4963	57.4768	0.485943	0.000602756	0.00577565	TRUE	9:13748410-13806481	Mtmr2	Mtmr2
ENSMUSG00000026933	31.6016	22.5639	0.485982	0.00123441	0.0104262	TRUE	2:25926838-25983282	Camsap1	Camsap1
ENSMUSG00000015597	11.1704	7.97514	0.486098	0.00879554	0.0484745	TRUE	17:46383731-46420920	Zfp318	Zfp318
ENSMUSG00000041161	15.0852	10.7627	0.487104	0.0032417	0.022304	TRUE	4:138895379-138913945	Otud3	Otud3
ENSMUSG00000002396	15.2291	10.8581	0.488069	0.00661258	0.0390528	TRUE	8:71371298-71379361	Ocel1	Ocel1
ENSMUSG00000058013	493.765	351.624	0.489791	0.00277196	0.0196984	TRUE	5:93093437-93176447	2011-09-01	2011-09-01
ENSMUSG00000048997	8.04041	5.71976	0.491315	0.00550859	0.0341961	TRUE	3:108202222-108210934	Atxn7l2	Atxn7l2
ENSMUSG00000031586	154.974	110.228	0.491541	0.00461851	0.0297159	TRUE	8:33782643-33929863	Rbpms	Rbpms
ENSMUSG00000039801	26.077	18.5384	0.492257	0.00198493	0.0151546	TRUE	15:8169106-8271158	2410089E03Rik	2410089E03Rik
ENSMUSG00000044768	5.67014	4.03049	0.492428	0.00340722	0.0231076	TRUE	1:97606318-97662074	D1Ertd622e	D1Ertd622e
ENSMUSG00000031639	11.441	8.12926	0.493013	0.00860328	0.0476398	TRUE	8:45395665-45410608	Tlr3	Tlr3
ENSMUSG00000052713	9.76806	6.93648	0.493869	0.00673996	0.0396662	TRUE	18:54888045-54990180	Zfp608	Zfp608
ENSMUSG00000040390	36.1779	25.675	0.494743	0.00598668	0.0365363	TRUE	7:27656375-27674598	Map3k10	Map3k10
ENSMUSG00000031015	14.4598	10.2611	0.494861	0.0022897	0.0170275	TRUE	7:110221703-110283503	Swap70	Swap70
ENSMUSG00000051351	17.1414	12.1474	0.496832	0.00373362	0.0250084	TRUE	4:136284683-136293942	Zfp46	Zfp46
ENSMUSG00000058325	13.6034	9.6385	0.497087	0.00296416	0.0208383	TRUE	7:134670687-135173639	Dock1	Dock1
ENSMUSG00000072889	49.6367	35.1512	0.497832	0.00264167	0.0189948	TRUE	5:72513301-72559684	Nfxl1	Nfxl1
ENSMUSG00000036285	55.5284	39.3136	0.498199	0.00439871	0.0286171	TRUE	5:77294182-77310084	Noa1	Noa1
ENSMUSG00000034543	66.9096	47.3447	0.499011	0.00298306	0.0209109	TRUE	11:3649494-3690477	Morc2a	Morc2a
ENSMUSG00000000690	70.8128	50.0964	0.499305	0.00318891	0.0220206	TRUE	11:96292476-96301569	Hoxb6	Hoxb6
ENSMUSG00000060032	18.8555	13.3121	0.502243	0.0087458	0.0482705	TRUE	6:136808244-136810074	H2afj	H2afj
ENSMUSG00000033039	7.27007	5.13267	0.50226	0.00237774	0.0175021	TRUE	15:79108972-79136897	Micall1	Micall1
ENSMUSG00000023150	103.615	73.1246	0.502808	0.00105029	0.00908852	TRUE	1:151344477-151364422	Ivns1abp	Ivns1abp
ENSMUSG00000038267	49.4472	34.8699	0.503909	0.00210925	0.0158958	TRUE	13:34179158-34345182	Slc22a23	Slc22a23
ENSMUSG00000032727	10.3861	7.32253	0.50424	0.00202963	0.0154647	TRUE	13:111686178-111718596	Mier3	Mier3
ENSMUSG00000037300	38.7908	27.3172	0.505904	0.00178552	0.013912	TRUE	8:124671335-124721983	Ttc13	Ttc13
ENSMUSG00000030733	39.6906	27.9348	0.506737	0.00204857	0.0155934	TRUE	7:126466994-126475424	Sh2b1	Sh2b1
ENSMUSG00000021767	5.87882	4.13755	0.506751	0.00607386	0.0369199	TRUE	14:21481434-21672478	Kat6b	Kat6b
ENSMUSG00000045140	13.1475	9.25197	0.50696	0.00249606	0.0181791	TRUE	11:84876315-84880285	Pigw	Pigw
ENSMUSG00000004846	62.3232	43.802	0.508774	0.00125175	0.0105114	TRUE	5:136987019-136996648	Plod3	Plod3
ENSMUSG00000045409	15.4114	10.8234	0.509838	0.00812982	0.0457185	TRUE	17:36258873-36272247	Trim39	Trim39
ENSMUSG00000029920	44.2665	31.0832	0.510082	0.000316744	0.0034501	TRUE	6:65042583-65116061	Smarcad1	Smarcad1
ENSMUSG00000033444	21.4528	15.0563	0.510791	0.00205654	0.0156384	TRUE	10:75212073-75312399	Specc1l	Specc1l
ENSMUSG00000038002	13.0897	9.18664	0.510828	0.00320037	0.0220696	TRUE	17:24961228-25015230	Cramp1l	Cramp1l
ENSMUSG00000024240	12.3565	8.66565	0.511888	0.0033166	0.0226685	TRUE	18:6435951-6516108	Epc1	Epc1
ENSMUSG00000044948	24.6973	17.3187	0.512025	0.00672628	0.0396164	TRUE	19:47737561-47919299	Cfap43	Cfap43
ENSMUSG00000057367	16.3855	11.485	0.512673	0.00493678	0.031208	TRUE	9:7818227-7837064	Birc2	Birc2
ENSMUSG00000048332	59.8637	41.9511	0.512971	0.00810403	0.0455904	TRUE	3:53041528-53261679	Lhfp	Lhfp
ENSMUSG00000028830	53.6302	37.5652	0.513648	0.00621294	0.0374504	TRUE	4:126753544-126870070	AU040320	AU040320
ENSMUSG00000005417	51.4616	36.0417	0.513827	0.00029504	0.00326156	TRUE	11:59661305-59780860	Mprip	Mprip
ENSMUSG00000029723	76.5237	53.5853	0.514069	0.00311442	0.0216342	TRUE	5:137745730-137768450	Tsc22d4	Tsc22d4
ENSMUSG00000030522	18.3582	12.8478	0.514908	0.000770299	0.00703889	TRUE	7:64287653-64340806	Mtmr10	Mtmr10
ENSMUSG00000040651	8.52093	5.95452	0.517026	0.00269695	0.0193177	TRUE	14:27428847-27483552	Fam208a	Fam208a
ENSMUSG00000022770	102.771	71.7871	0.517635	0.00624844	0.0376195	TRUE	16:31663443-31873356	Dlg1	Dlg1
ENSMUSG00000035139	34.3098	23.9441	0.518949	0.00146792	0.01194	TRUE	13:51651697-51684044	Secisbp2	Secisbp2
ENSMUSG00000045045	46.6802	32.5721	0.519173	0.00540429	0.0336864	TRUE	19:4611785-4615667	Lrfn4	Lrfn4
ENSMUSG00000059316	30.9478	21.5941	0.5192	0.00750437	0.0430466	TRUE	2:29802634-29817522	Slc27a4	Slc27a4
ENSMUSG00000029135	28.7123	20.0294	0.519552	0.000205746	0.00243779	TRUE	5:32135801-32157842	Fosl2	Fosl2
ENSMUSG00000026466	38.5456	26.8701	0.520563	0.0015384	0.0123938	TRUE	1:156004599-156036480	Tor1aip1	Tor1aip1
ENSMUSG00000032035	88.6236	61.7775	0.52061	0.000687461	0.00643297	TRUE	9:32636221-32757820	Ets1	Ets1
ENSMUSG00000025237	11.9607	8.33466	0.521112	0.00618156	0.0373502	TRUE	9:59617284-59650290	Parp6	Parp6
ENSMUSG00000032370	27.4287	19.1053	0.52171	0.000244721	0.00281819	TRUE	9:66955393-66975484	Lactb	Lactb
ENSMUSG00000021754	34.643	24.1207	0.522291	0.0076506	0.0437532	TRUE	13:111746428-111808993	Map3k1	Map3k1
ENSMUSG00000025880	21.8655	15.2127	0.523376	0.00687144	0.0402061	TRUE	18:75367529-75395935	Smad7	Smad7
ENSMUSG00000042724	12.3466	8.58931	0.523503	0.000455962	0.00463536	TRUE	12:81714950-81781170	Map3k9	Map3k9
ENSMUSG00000078706	52.455	36.4457	0.525332	0.00452413	0.029245	TRUE	11:96251105-96264868	Gm53	Gm53
ENSMUSG00000013415	11.031	7.66162	0.525844	0.00154565	0.012439	TRUE	11:95957163-96005940	Igf2bp1	Igf2bp1
ENSMUSG00000012640	9.88123	6.86105	0.526261	0.00124815	0.0104955	TRUE	7:43296197-43313294	Zfp715	Zfp715
ENSMUSG00000028952	19.6651	13.6337	0.528461	0.00640038	0.0383064	TRUE	4:152019774-152027671	Zbtb48	Zbtb48
ENSMUSG00000036948	24.6152	17.0523	0.529586	0.00650904	0.0387219	TRUE	5:138259656-138264033	BC037034	BC037034
ENSMUSG00000034602	16.8505	11.673	0.529617	0.000370549	0.00392203	TRUE	10:122992061-123076505	Mon2	Mon2
ENSMUSG00000039357	10.6349	7.36433	0.530186	0.00408857	0.0269108	TRUE	14:20694968-20700197	Fut11	Fut11
ENSMUSG00000036792	12.3275	8.53192	0.530937	0.00363439	0.0244624	TRUE	2:48949508-49325405	Mbd5	Mbd5
ENSMUSG00000024220	37.1983	25.7435	0.53103	0.007888	0.0446399	TRUE	17:28177207-28205886	Zfp523	Zfp523
ENSMUSG00000030811	45.8434	31.7169	0.53146	0.000145537	0.00183013	TRUE	7:127744543-127769483	Fbxl19	Fbxl19
ENSMUSG00000022526	16.6685	11.5279	0.531989	0.000367548	0.00390115	TRUE	15:76852148-76871435	Zfp251	Zfp251
ENSMUSG00000042572	39.6683	27.4186	0.532833	0.0013361	0.0110876	TRUE	3:89773616-89784000	Ube2q1	Ube2q1
ENSMUSG00000039959	41.7497	28.8429	0.533549	0.00197912	0.0151255	TRUE	5:135406531-135545120	Hip1	Hip1
ENSMUSG00000018412	35.7588	24.6967	0.533981	0.000401921	0.00418405	TRUE	11:104333229-104468861	Kansl1	Kansl1
ENSMUSG00000064181	58.3469	40.2909	0.534201	0.000175074	0.00213264	TRUE	10:116905784-116950380	Rab3ip	Rab3ip
ENSMUSG00000029860	93.9561	64.8513	0.534851	0.000204575	0.0024277	TRUE	6:42349630-42360213	Zyx	Zyx
ENSMUSG00000020230	33.7247	23.2686	0.535423	0.0021051	0.0158803	TRUE	10:76207222-76237865	Prmt2	Prmt2
ENSMUSG00000020265	251.282	173.308	0.535968	0.000192341	0.00230415	TRUE	10:77606097-77641543	Sumo3	Sumo3
ENSMUSG00000038506	21.4004	14.755	0.536438	0.00178663	0.0139136	TRUE	8:13255963-13288131	Dcun1d2	Dcun1d2
ENSMUSG00000025417	62.6972	43.2011	0.537333	0.00588243	0.0360596	TRUE	10:127197067-127211622	Pip4k2c	Pip4k2c
ENSMUSG00000051043	233.936	161.189	0.537356	0.00486191	0.0308633	TRUE	11:114851152-114872617	Gprc5c	Gprc5c
ENSMUSG00000059981	40.6658	28.0018	0.538296	0.000644184	0.00609185	TRUE	7:126865678-126884703	Taok2	Taok2
ENSMUSG00000019189	138.318	95.2386	0.538367	0.000606049	0.00580354	TRUE	11:44518964-44565520	Rnf145	Rnf145
ENSMUSG00000029482	194.125	133.643	0.538604	0.00659192	0.0389763	TRUE	5:125475814-125517410	Aacs	Aacs
ENSMUSG00000020841	95.778	65.9248	0.538872	0.00446453	0.028946	TRUE	11:76778424-76847018	Cpd	Cpd
ENSMUSG00000032598	31.4423	21.6401	0.538999	0.000547606	0.00535539	TRUE	9:108808368-108818844	Nckipsd	Nckipsd
ENSMUSG00000048497	30.0102	20.6119	0.541976	0.000516784	0.00512663	TRUE	11:62648664-62666354	Mmgt2	Mmgt2
ENSMUSG00000028093	35.0967	24.0956	0.542568	0.00164974	0.0130687	TRUE	3:97158777-97177299	Acp6	Acp6
ENSMUSG00000001750	91.58	62.8498	0.543124	0.0050868	0.0319171	TRUE	19:3896050-3907133	Tcirg1	Tcirg1
ENSMUSG00000009418	8.38002	5.75015	0.543353	9.94e-05	0.00131476	TRUE	1:135434580-135607295	Nav1	Nav1
ENSMUSG00000030678	162.194	111.277	0.543566	0.00223956	0.0167202	TRUE	7:127022130-127027037	Maz	Maz
ENSMUSG00000019873	43.1379	29.579	0.544383	0.00392679	0.0260152	TRUE	10:67009189-67096988	Reep3	Reep3
ENSMUSG00000035900	58.7869	40.3064	0.544487	0.00299863	0.0209642	TRUE	15:86057695-86137634	Gramd4	Gramd4
ENSMUSG00000025094	2.05602	1.40911	0.54507	0.00633542	0.0380742	TRUE	19:59260878-59296012	Slc18a2	Slc18a2
ENSMUSG00000042408	9.79121	6.70978	0.54522	0.00497253	0.031388	TRUE	4:127077383-127124372	Zmym6	Zmym6
ENSMUSG00000043940	24.1465	16.5459	0.545337	0.00167112	0.0132037	TRUE	5:101832956-102069921	Wdfy3	Wdfy3
ENSMUSG00000049823	36.3856	24.912	0.546528	0.00297263	0.0208689	TRUE	17:34879483-34896867	Zbtb12	Zbtb12
ENSMUSG00000030659	23.8482	16.3258	0.54673	0.00470155	0.030059	TRUE	7:116504369-116540584	Nucb2	Nucb2
ENSMUSG00000041025	23.9839	16.4163	0.546941	0.00373076	0.0250002	TRUE	4:139530548-139620382	Iffo2	Iffo2
ENSMUSG00000033610	11.4897	7.86221	0.547337	0.00727537	0.0420189	TRUE	19:34810894-34879455	Pank1	Pank1
ENSMUSG00000024958	62.3477	42.6455	0.547945	0.00416314	0.0272951	TRUE	19:6938069-6942450	Gpr137	Gpr137
ENSMUSG00000021948	26.3988	18.0533	0.548207	0.00319102	0.0220251	TRUE	14:30595356-30626210	Prkcd	Prkcd
ENSMUSG00000026116	69.7366	47.5943	0.551126	0.000183014	0.00221337	TRUE	1:36792191-36943666	Tmem131	Tmem131
ENSMUSG00000029587	9.84818	6.71503	0.552464	0.00147068	0.0119433	TRUE	5:143235163-143248834	Zfp12	Zfp12
ENSMUSG00000028232	20.9271	14.2625	0.553148	0.00413747	0.0271738	TRUE	4:3549041-3574853	Tmem68	Tmem68
ENSMUSG00000049728	8.8408	6.0233	0.553623	0.000473566	0.00479186	TRUE	7:127863047-127876828	Zfp668	Zfp668
ENSMUSG00000038388	74.4385	50.7126	0.553704	0.000232824	0.00270582	TRUE	6:50110241-50198939	Mpp6	Mpp6
ENSMUSG00000036299	60.861	41.4581	0.553865	0.00131896	0.0109634	TRUE	18:75005900-75009933	BC031181	BC031181
ENSMUSG00000037972	24.1779	16.4641	0.554362	0.000590499	0.00568332	TRUE	16:11066298-11074983	Snn	Snn
ENSMUSG00000074102	40.2394	27.393	0.554801	0.000245708	0.00282393	TRUE	9:106880918-106887428	Rbm15b	Rbm15b
ENSMUSG00000004446	57.2184	38.9497	0.554869	0.000218397	0.00256963	TRUE	6:120891930-120916853	Bid	Bid
ENSMUSG00000042744	24.3339	16.5622	0.555076	0.00236399	0.0174517	TRUE	5:121220219-121368577	Gm15800	Gm15800
ENSMUSG00000045205	26.3101	17.8959	0.555986	0.00164553	0.0130491	TRUE	4:11261315-11322137	Dpy19l4	Dpy19l4
ENSMUSG00000033233	2.89807	1.97117	0.556038	0.00717009	0.0415056	TRUE	3:100922202-100936920	Trim45	Trim45
ENSMUSG00000064264	21.7567	14.7808	0.557737	0.00672412	0.0396164	TRUE	7:24507006-24515682	Zfp428	Zfp428
ENSMUSG00000061878	21.1617	14.3689	0.55851	0.0015371	0.0123899	TRUE	11:116530925-116536674	Sphk1	Sphk1
ENSMUSG00000037049	23.7623	16.1244	0.559428	0.0038145	0.0254378	TRUE	7:105554360-105558388	Smpd1	Smpd1
ENSMUSG00000004054	57.7174	39.165	0.55944	0.000472602	0.00478529	TRUE	19:5689131-5702862	Map3k11	Map3k11
ENSMUSG00000041220	95.0646	64.4822	0.560007	0.00404398	0.0266795	TRUE	3:129532355-129638495	Elovl6	Elovl6
ENSMUSG00000001065	10.7345	7.27987	0.560272	0.00211542	0.0159344	TRUE	8:123254195-123269745	Zfp276	Zfp276
ENSMUSG00000032120	6.55327	4.44285	0.560731	0.00806178	0.0453864	TRUE	9:44309237-44320282	C2cd2l	C2cd2l
ENSMUSG00000047603	5.56763	3.77361	0.561116	0.00310504	0.0216086	TRUE	7:24134169-24143241	Zfp235	Zfp235
ENSMUSG00000000085	46.012	31.1755	0.561596	0.00108806	0.00937401	TRUE	4:120405281-120530186	Scmh1	Scmh1
ENSMUSG00000042178	17.1545	11.6206	0.561902	0.00370101	0.0248228	TRUE	7:128237342-128245100	Armc5	Armc5
ENSMUSG00000022462	156.429	105.956	0.562042	0.00338647	0.023008	TRUE	15:96687394-96699698	Slc38a2	Slc38a2
ENSMUSG00000031755	8.87604	6.00655	0.563379	0.00641081	0.0383386	TRUE	8:94067954-94098811	Bbs2	Bbs2
ENSMUSG00000032602	16.1978	10.9606	0.563477	0.00125995	0.0105655	TRUE	9:108662088-108684641	Slc25a20	Slc25a20
ENSMUSG00000031398	11.1887	7.56916	0.563831	0.00649717	0.0386873	TRUE	X:74329066-74344689	Plxna3	Plxna3
ENSMUSG00000026024	19.6795	13.3091	0.564278	0.000431114	0.00443623	TRUE	1:59162926-59237231	Als2	Als2
ENSMUSG00000002980	638.825	431.756	0.565205	0.00031864	0.00346441	TRUE	7:19756131-19771016	Bcam	Bcam
ENSMUSG00000015653	85.0066	57.4523	0.565212	0.000230079	0.00268626	TRUE	5:5664829-5694578	Steap2	Steap2
ENSMUSG00000037353	11.9242	8.05649	0.565666	0.000987233	0.00862892	TRUE	15:100469034-100479252	Letmd1	Letmd1
ENSMUSG00000030268	42.0609	28.4059	0.566289	0.00570347	0.0351043	TRUE	6:144993835-145076184	Bcat1	Bcat1
ENSMUSG00000026987	18.9652	12.8032	0.566852	0.00115053	0.00982158	TRUE	2:59899363-60209839	Baz2b	Baz2b
ENSMUSG00000048920	19.916	13.4388	0.567521	0.00389916	0.025903	TRUE	7:16809246-16816732	Fkrp	Fkrp
ENSMUSG00000025733	54.5602	36.8152	0.567548	0.000829906	0.00749351	TRUE	17:25838457-25844851	Rhot2	Rhot2
ENSMUSG00000020773	116.23	78.4154	0.567776	0.00182505	0.0141691	TRUE	11:116105752-116127210	Trim47	Trim47
ENSMUSG00000039523	31.221	21.0617	0.567895	6.63e-05	0.00094035	TRUE	4:153975194-154008732	Cep104	Cep104
ENSMUSG00000072762	7.88836	5.32137	0.567929	0.00446797	0.028956	TRUE	5:109735990-109751886	4930522L14Rik	4930522L14Rik
ENSMUSG00000024985	13.3682	9.01771	0.567974	0.000904788	0.00805447	TRUE	19:55741810-55933654	Tcf7l2	Tcf7l2
ENSMUSG00000016487	70.6476	47.6525	0.56809	5.55e-05	0.000811077	TRUE	6:146888487-147032025	Ppfibp1	Ppfibp1
ENSMUSG00000043384	4.44797	3	0.568187	0.000935791	0.00827348	TRUE	X:135742733-135803474	Gprasp1	Gprasp1
ENSMUSG00000003352	34.1186	23.0091	0.568355	0.00158778	0.0126838	TRUE	15:98632220-98644530	Cacnb3	Cacnb3
ENSMUSG00000042787	9.65007	6.50669	0.568616	0.000845418	0.00761981	TRUE	9:119444923-119465517	Exog	Exog
ENSMUSG00000006179	17.6354	11.8903	0.568691	0.00329722	0.0225938	TRUE	13:22002176-22009742	Prss16	Prss16
ENSMUSG00000076281	363.239	244.866	0.568928	0.000647872	0.00611911	TRUE	9:56223715-56223771	Gm24270	Gm24270
ENSMUSG00000052423	23.9015	16.1096	0.569181	0.00139713	0.0114935	TRUE	1:171270328-171276896	B4galt3	B4galt3
ENSMUSG00000036863	15.8357	10.6705	0.569548	0.000305636	0.00334804	TRUE	3:145987870-146021720	Syde2	Syde2
ENSMUSG00000039005	23.1082	15.5589	0.570667	0.00469367	0.030034	TRUE	4:66827584-66930284	Tlr4	Tlr4
ENSMUSG00000018809	14.5589	9.78244	0.573637	0.000288091	0.00320106	TRUE	11:75348433-75405705	Smyd4	Smyd4
ENSMUSG00000024563	91.0251	61.1411	0.574121	0.000171774	0.00210426	TRUE	18:76241580-76305731	Smad2	Smad2
ENSMUSG00000025825	119.408	80.1643	0.574872	0.000260862	0.00296138	TRUE	5:113772748-113778288	Iscu	Iscu
ENSMUSG00000001211	188.897	126.784	0.575225	0.000304647	0.00334099	TRUE	10:78269178-78352489	Agpat3	Agpat3
ENSMUSG00000005442	95.9358	64.3247	0.576695	0.00381005	0.0254193	TRUE	7:25267704-25294159	Cic	Cic
ENSMUSG00000049659	50.4405	33.8011	0.57751	0.000346971	0.00371129	TRUE	11:20685084-20741589	Aftph	Aftph
ENSMUSG00000048376	112.202	75.1743	0.577783	0.000218979	0.00257449	TRUE	13:95601804-95618459	F2r	F2r
ENSMUSG00000030691	8.75298	5.85788	0.579395	0.000564314	0.00549401	TRUE	7:101108775-101284405	Fchsd2	Fchsd2
ENSMUSG00000023232	132.737	88.8249	0.579538	0.000304185	0.00333856	TRUE	4:130253495-130279205	Serinc2	Serinc2
ENSMUSG00000023961	11.603	7.76416	0.579591	0.00456054	0.0294177	TRUE	17:44096308-44105809	Enpp4	Enpp4
ENSMUSG00000045216	74.5519	49.8599	0.580364	0.000316869	0.0034501	TRUE	1:36068400-36106446	Hs6st1	Hs6st1
ENSMUSG00000021360	7.45529	4.98553	0.580518	0.00160059	0.0127526	TRUE	13:40859768-40960891	Gcnt2	Gcnt2
ENSMUSG00000074030	4.85128	3.24296	0.581056	0.000373857	0.00394879	TRUE	8:124890300-124897705	Exoc8	Exoc8
ENSMUSG00000010057	24.8305	16.5981	0.581099	0.00237393	0.017491	TRUE	9:107542226-107545706	Nprl2	Nprl2
ENSMUSG00000022382	263.566	176.116	0.581636	4.21e-05	0.000637202	TRUE	15:85535439-85581821	Wnt7b	Wnt7b
ENSMUSG00000036292	3.26005	2.17827	0.58171	0.00620535	0.0374195	TRUE	16:43980350-44027945	Gramd1c	Gramd1c
ENSMUSG00000020453	38.2222	25.5252	0.582489	0.000521376	0.00515198	TRUE	11:3288874-3309083	Patz1	Patz1
ENSMUSG00000032470	27.8708	18.5981	0.5836	0.00130287	0.0108774	TRUE	9:99385420-99437381	Mras	Mras
ENSMUSG00000022179	3.96236	2.64314	0.584105	0.0029884	0.0209312	TRUE	14:54583663-54605908	4931414P19Rik	4931414P19Rik
ENSMUSG00000042766	12.7008	8.471	0.584319	0.001733	0.0135655	TRUE	3:89234177-89246309	Trim46	Trim46
ENSMUSG00000020019	17.7099	11.8047	0.585197	0.00172247	0.01349	TRUE	10:93640681-93747207	Ntn4	Ntn4
ENSMUSG00000026028	67.6515	45.084	0.585506	0.000240188	0.00278076	TRUE	1:58900449-58973430	Trak2	Trak2
ENSMUSG00000024142	8.89808	5.92843	0.585844	0.000310963	0.00339554	TRUE	17:24473550-24479078	Mlst8	Mlst8
ENSMUSG00000029471	58.4827	38.9571	0.586126	3.68e-05	0.000566326	TRUE	5:122731170-122779409	Camkk2	Camkk2
ENSMUSG00000046269	4.00288	2.66342	0.587759	0.00364282	0.0244866	TRUE	X:7371276-7375830	Usp27x	Usp27x
ENSMUSG00000044857	32.4168	21.5518	0.588937	0.00287567	0.0203315	TRUE	17:27189601-27204438	Lemd2	Lemd2
ENSMUSG00000074282	4.8829	3.24591	0.589114	0.00378964	0.0253054	TRUE	7:24301704-24316666	Zfp94	Zfp94
ENSMUSG00000021062	51.6626	34.3253	0.589848	0.000296405	0.00327275	TRUE	12:76797960-76822908	Rab15	Rab15
ENSMUSG00000071537	17.5604	11.6611	0.590619	0.000112255	0.00145999	TRUE	6:38625693-38637242	Klrg2	Klrg2
ENSMUSG00000027429	182.237	121.001	0.590799	4.53e-05	0.000676299	TRUE	2:144556229-144590749	Sec23b	Sec23b
ENSMUSG00000030562	5.65801	3.7562	0.591022	0.000887325	0.00793158	TRUE	7:87246096-87398710	Nox4	Nox4
ENSMUSG00000040746	32.0126	21.24	0.591858	0.00287799	0.0203315	TRUE	11:70647235-70651421	Rnf167	Rnf167
ENSMUSG00000002733	24.4696	16.234	0.591972	0.000513565	0.00510806	TRUE	2:76675281-76696828	Plekha3	Plekha3
ENSMUSG00000090394	26.5345	17.5961	0.592616	0.00135543	0.0112052	TRUE	1:160044382-160080208	4930523C07Rik	4930523C07Rik
ENSMUSG00000046806	6.22451	4.12719	0.592801	0.00799626	0.0451606	TRUE	6:34871771-34878060	3110062M04Rik	3110062M04Rik
ENSMUSG00000027639	194.743	128.989	0.594329	0.000175963	0.00214176	TRUE	2:157097533-157135265	Samhd1	Samhd1
ENSMUSG00000046718	145.815	96.4929	0.595648	0.00194491	0.0149097	TRUE	8:71534264-71537437	Bst2	Bst2
ENSMUSG00000035901	48.5379	32.1182	0.59572	0.000790961	0.00718875	TRUE	7:109893780-109960470	Dennd5a	Dennd5a
ENSMUSG00000027660	28.2112	18.6609	0.596248	0.000986972	0.00862892	TRUE	3:31095058-31122577	Skil	Skil
ENSMUSG00000042978	29.5148	19.5167	0.596734	0.000814479	0.00738039	TRUE	7:126272619-126295016	Sbk1	Sbk1
ENSMUSG00000069094	73.9236	48.8444	0.597842	0.00286139	0.0202566	TRUE	3:19223108-19311322	Pde7a	Pde7a
ENSMUSG00000029033	18.9804	12.5255	0.599636	0.000164665	0.00202699	TRUE	4:155891822-155907251	Acap3	Acap3
ENSMUSG00000014778	26.5173	17.497	0.599826	0.000862782	0.00773954	TRUE	8:105329163-105347953	Fhod1	Fhod1
ENSMUSG00000021738	5.04457	3.32806	0.600048	0.000454441	0.00462299	TRUE	14:14012491-14107296	Atxn7	Atxn7
ENSMUSG00000063455	3.34411	2.205	0.600842	0.00182062	0.0141419	TRUE	6:38123174-38254009	D630045J12Rik	D630045J12Rik
ENSMUSG00000047412	7.76477	5.1166	0.601758	0.00293102	0.0206628	TRUE	9:31030644-31075879	Zbtb44	Zbtb44
ENSMUSG00000032741	18.6825	12.3047	0.602479	0.00257531	0.0186133	TRUE	5:120534153-120588673	Tpcn1	Tpcn1
ENSMUSG00000036819	9.51369	6.26572	0.602524	0.000697243	0.00649007	TRUE	11:59450045-59458567	Jmjd4	Jmjd4
ENSMUSG00000071454	138.499	91.1859	0.60299	7.09e-05	0.000994223	TRUE	12:3572381-3781796	Dtnb	Dtnb
ENSMUSG00000015478	69.6906	45.8194	0.605006	0.00287826	0.0203315	TRUE	17:34601091-34603690	Rnf5	Rnf5
ENSMUSG00000040433	22.065	14.5025	0.605466	0.000547255	0.00535539	TRUE	9:96682770-96752831	Zbtb38	Zbtb38
ENSMUSG00000048707	168.28	110.599	0.605521	0.00117192	0.00998733	TRUE	2:25262618-25269885	Tprn	Tprn
ENSMUSG00000031274	55.9786	36.7574	0.606838	0.00338511	0.023008	TRUE	X:141475385-141689234	Col4a5	Col4a5
ENSMUSG00000052609	33.2562	21.8365	0.606881	0.000151611	0.00188464	TRUE	12:76533560-76579039	Plekhg3	Plekhg3
ENSMUSG00000021359	35.674	23.4212	0.60706	0.000538538	0.00528715	TRUE	13:40715675-40733823	Tfap2a	Tfap2a
ENSMUSG00000035877	6.93277	4.55158	0.607064	0.00109989	0.00944772	TRUE	2:160748708-160872998	Zhx3	Zhx3
ENSMUSG00000019831	13.5187	8.86923	0.608078	0.000583271	0.00563161	TRUE	10:40883475-40938570	Wasf1	Wasf1
ENSMUSG00000024639	49.3652	32.375	0.608615	0.000124206	0.00159088	TRUE	19:16132831-16387463	Gnaq	Gnaq
ENSMUSG00000028434	34.0638	22.3296	0.609281	0.00606994	0.0369109	TRUE	4:56991972-57143437	Epb41l4b	Epb41l4b
ENSMUSG00000074406	9.55257	6.25894	0.609971	0.00239331	0.0175855	TRUE	7:4915217-4922003	Zfp628	Zfp628
ENSMUSG00000055799	23.2637	15.2424	0.609994	0.00189478	0.0145985	TRUE	6:72626378-72789254	Tcf7l1	Tcf7l1
ENSMUSG00000031153	24.2431	15.8803	0.610334	0.000103574	0.00136463	TRUE	X:7789765-7820567	Gripap1	Gripap1
ENSMUSG00000048482	2.56697	1.67935	0.612159	0.00551716	0.0342353	TRUE	2:109674700-109727007	Bdnf	Bdnf
ENSMUSG00000026675	38.9407	25.4555	0.613304	0.00154177	0.0124143	TRUE	1:169949535-169969241	Hsd17b7	Hsd17b7
ENSMUSG00000025949	12.9891	8.48978	0.613497	0.000328793	0.00354937	TRUE	1:65186683-65278695	Pikfyve	Pikfyve
ENSMUSG00000038500	30.7212	20.0774	0.61366	0.000286287	0.00318567	TRUE	17:35972541-35980236	Prr3	Prr3
ENSMUSG00000013033	17.4153	11.3724	0.614815	0.00251554	0.0182859	TRUE	8:83900105-83941954	Adgrl1	Adgrl1
ENSMUSG00000025404	105.349	68.7873	0.614964	0.00191676	0.0147229	TRUE	10:127380327-127499384	R3hdm2	R3hdm2
ENSMUSG00000025921	74.7221	48.7387	0.616468	0.0013613	0.0112476	TRUE	1:16105774-16133734	Rdh10	Rdh10
ENSMUSG00000032352	33.2154	21.6607	0.616768	2.2e-05	0.000365327	TRUE	9:77430823-77544870	Lrrc1	Lrrc1
ENSMUSG00000097042	2.54239	1.65624	0.618269	0.00748011	0.0429577	TRUE	8:22480291-22483330	Gm17491	Gm17491
ENSMUSG00000033454	4.89266	3.18717	0.618342	0.000105032	0.00138263	TRUE	12:76370266-76396950	Zbtb1	Zbtb1
ENSMUSG00000071866	1097.06	714.404	0.618833	0.00142664	0.0116668	TRUE	11:6415443-6419817	Ppia	Ppia
ENSMUSG00000059995	45.6693	29.7381	0.618914	0.000268847	0.00303613	TRUE	11:102289300-102296631	Atxn7l3	Atxn7l3
ENSMUSG00000027635	85.0081	55.3134	0.619973	0.0004085	0.00424381	TRUE	2:156995265-157007154	Dsn1	Dsn1
ENSMUSG00000040033	16.6102	10.8075	0.620045	0.00634845	0.0380997	TRUE	10:128270576-128292849	Stat2	Stat2
ENSMUSG00000015711	14.8552	9.66493	0.620141	0.00159953	0.0127509	TRUE	3:95253674-95282076	Prune	Prune
ENSMUSG00000028538	10.6074	6.90105	0.620189	0.00814689	0.0457976	TRUE	4:117932154-118134914	St3gal3	St3gal3
ENSMUSG00000036501	13.396	8.71087	0.620915	0.000283296	0.00315471	TRUE	18:34442352-34506823	Fam13b	Fam13b
ENSMUSG00000024063	157.104	102.076	0.622081	0.000189979	0.00228306	TRUE	17:72918305-72941942	Lbh	Lbh
ENSMUSG00000003134	3.3331	2.1653	0.622299	0.0032808	0.0225321	TRUE	1:39371492-39478755	Tbc1d8	Tbc1d8
ENSMUSG00000070327	7.52154	4.88594	0.622391	0.00319626	0.0220513	TRUE	11:119393100-119487418	Rnf213	Rnf213
ENSMUSG00000028467	9.6254	6.25019	0.622946	0.00027496	0.00307316	TRUE	4:43566928-43578873	Gba2	Gba2
ENSMUSG00000035713	3.82945	2.48588	0.623381	0.00781192	0.044325	TRUE	7:97309380-97332020	Usp35	Usp35
ENSMUSG00000105692	2.95145	1.91578	0.623495	0.00114145	0.00975506	TRUE	3:89210425-89213164	Gm43737	Gm43737
ENSMUSG00000025083	96.9933	62.9518	0.623638	8.53e-05	0.00116063	TRUE	19:56912361-57008228	Afap1l2	Afap1l2
ENSMUSG00000052155	12.0142	7.79412	0.62428	0.000333771	0.0035878	TRUE	2:48814109-48903269	Acvr2a	Acvr2a
ENSMUSG00000097815	3.79144	2.45953	0.624361	0.000602522	0.00577565	TRUE	6:18844220-18847360	Gm26809	Gm26809
ENSMUSG00000037523	26.1289	16.9471	0.624606	0.000243898	0.00281084	TRUE	2:131234063-131248025	Mavs	Mavs
ENSMUSG00000033060	59.4978	38.5848	0.624803	0.00090947	0.00808666	TRUE	14:101729957-101934710	Lmo7	Lmo7
ENSMUSG00000059013	9.39608	6.08959	0.625714	0.00392027	0.0259834	TRUE	2:32721055-32755512	Sh2d3c	Sh2d3c
ENSMUSG00000036053	26.8147	17.369	0.626509	9.93e-05	0.00131476	TRUE	2:52857860-53134202	Fmnl2	Fmnl2
ENSMUSG00000040699	69.5729	45.0403	0.627309	0.000726308	0.00671371	TRUE	11:106156256-106160860	Limd2	Limd2
ENSMUSG00000073910	23.108	14.9528	0.627973	0.00112612	0.00964026	TRUE	4:34949074-35157484	Mob3b	Mob3b
ENSMUSG00000031504	13.5689	8.77642	0.628601	0.00525984	0.0329212	TRUE	8:11453392-11478638	Rab20	Rab20
ENSMUSG00000022178	77.6054	50.1874	0.628831	0.000242148	0.00279705	TRUE	14:54567469-54577661	Ajuba	Ajuba
ENSMUSG00000038086	27.5917	17.8338	0.629617	0.00303662	0.0211908	TRUE	9:50751072-50752354	Hspb2	Hspb2
ENSMUSG00000049739	15.2365	9.8473	0.629731	0.00032864	0.00354937	TRUE	7:127876221-127885996	Zfp646	Zfp646
ENSMUSG00000038168	47.9126	30.9188	0.631918	0.000122126	0.00156954	TRUE	16:25959288-26105784	P3h2	P3h2
ENSMUSG00000090115	7.0602	4.55526	0.632175	0.000569785	0.00554371	TRUE	17:47630690-47686738	Usp49	Usp49
ENSMUSG00000039671	26.3379	16.9925	0.63224	0.000372727	0.00393959	TRUE	2:165784152-165899016	Zmynd8	Zmynd8
ENSMUSG00000031367	14.5327	9.36481	0.633985	0.000426218	0.00439021	TRUE	X:163909017-163933666	Ap1s2	Ap1s2
ENSMUSG00000059674	8.73258	5.62528	0.634483	0.000582307	0.00562682	TRUE	14:54631992-54641364	Cdh24	Cdh24
ENSMUSG00000035725	25.2022	16.2293	0.634943	0.000151213	0.00188124	TRUE	X:77761411-77796278	Prkx	Prkx
ENSMUSG00000054737	3.06777	1.97542	0.635032	0.00255259	0.0184932	TRUE	X:21028939-21062316	Zfp182	Zfp182
ENSMUSG00000014503	3.6336	2.33929	0.635325	0.000837628	0.00755857	TRUE	18:34409423-34442789	Pkd2l2	Pkd2l2
ENSMUSG00000030122	377.59	243.032	0.635678	0.00352222	0.0237918	TRUE	6:124913681-124920103	Ptms	Ptms
ENSMUSG00000024659	1650.33	1062.15	0.635761	0.00340647	0.0231076	TRUE	19:20373428-20390944	Anxa1	Anxa1
ENSMUSG00000028060	56.4419	36.3145	0.636221	5.98e-05	0.000863777	TRUE	3:88685803-88712924	2810403A07Rik	2810403A07Rik
ENSMUSG00000091549	32.2618	20.7517	0.636599	2.96e-05	0.000467114	TRUE	17:78850792-78851956	Gm6548	Gm6548
ENSMUSG00000061132	25.6565	16.4991	0.636937	0.000948127	0.00835695	TRUE	19:40928927-40994535	Blnk	Blnk
ENSMUSG00000037366	37.3495	24.0149	0.637162	0.000949504	0.00836423	TRUE	4:134396320-134427413	Pafah2	Pafah2
ENSMUSG00000031938	11.1453	7.16449	0.637496	0.0019844	0.0151546	TRUE	9:15283337-15306448	4931406C07Rik	4931406C07Rik
ENSMUSG00000024818	18.0842	11.6215	0.637939	0.00230256	0.0170896	TRUE	19:5877808-5885766	Slc25a45	Slc25a45
ENSMUSG00000022450	207.416	133.166	0.639297	0.00129105	0.0108001	TRUE	15:82350139-82354291	Ndufa6	Ndufa6
ENSMUSG00000020422	56.3253	36.1593	0.639416	3.19e-05	0.000497479	TRUE	11:8431652-8664535	Tns3	Tns3
ENSMUSG00000027356	62.1817	39.9172	0.63948	0.000225713	0.00264194	TRUE	2:132904389-132945906	Fermt1	Fermt1
ENSMUSG00000024376	39.8313	25.5659	0.639683	7.32e-05	0.00102056	TRUE	18:33796327-34007206	Epb41l4a	Epb41l4a
ENSMUSG00000026510	41.1635	26.4026	0.640685	4.16e-05	0.000631056	TRUE	1:182409172-182462432	Trp53bp2	Trp53bp2
ENSMUSG00000038152	7.64604	4.9028	0.641106	0.00819092	0.0459679	TRUE	13:45965253-45966508	5033430I15Rik	5033430I15Rik
ENSMUSG00000050730	4.72151	3.02641	0.641641	0.00161709	0.0128638	TRUE	9:8994329-9239101	Arhgap42	Arhgap42
ENSMUSG00000025352	18.6526	11.9513	0.642205	0.000894913	0.00798999	TRUE	10:128882295-128891718	Gdf11	Gdf11
ENSMUSG00000032531	172.201	110.313	0.642492	0.00117636	0.0100196	TRUE	9:102716672-102733418	Amotl2	Amotl2
ENSMUSG00000055333	0.461084	0.295329	0.642705	0.00691843	0.040349	TRUE	11:55250609-55336564	Fat2	Fat2
ENSMUSG00000027634	110.332	70.5908	0.644301	6.99e-06	0.000135587	TRUE	2:156927345-156992056	Ndrg3	Ndrg3
ENSMUSG00000027778	25.0304	16.0133	0.644414	0.000742806	0.00683698	TRUE	3:68892499-69004570	Ift80	Ift80
ENSMUSG00000023243	30.7231	19.6445	0.645196	0.00036809	0.00390144	TRUE	14:20140058-20181782	Kcnk5	Kcnk5
ENSMUSG00000034575	15.6641	10.0147	0.645348	1.53e-05	0.000270474	TRUE	13:69497959-69534617	Papd7	Papd7
ENSMUSG00000046185	4.29958	2.74794	0.645845	0.000199686	0.00238273	TRUE	7:29768552-29779821	Zfp84	Zfp84
ENSMUSG00000007594	3.15719	2.01624	0.646972	0.00299738	0.0209642	TRUE	8:70083529-70090862	Hapln4	Hapln4
ENSMUSG00000029406	20.2603	12.918	0.649274	4.44e-05	0.000666529	TRUE	5:124118690-124249760	Pitpnm2	Pitpnm2
ENSMUSG00000027284	21.0257	13.4045	0.649439	2.78e-05	0.000446168	TRUE	2:120716154-120850128	Cdan1	Cdan1
ENSMUSG00000039824	16.5832	10.5648	0.650455	0.00099988	0.00872696	TRUE	10:128494157-128498685	Myl6b	Myl6b
ENSMUSG00000032135	7.02183	4.47322	0.650533	0.0055555	0.0344591	TRUE	9:44134469-44142727	Mcam	Mcam
ENSMUSG00000048832	32.261	20.5458	0.65095	0.000141879	0.00178857	TRUE	19:10688815-10714419	Vps37c	Vps37c
ENSMUSG00000048644	50.0302	31.8609	0.651011	3.69e-05	0.000566326	TRUE	8:4257648-4259274	Ctxn1	Ctxn1
ENSMUSG00000105366	5.44436	3.46711	0.651029	0.00467578	0.02997	TRUE	5:13604035-13606233	Gm43719	Gm43719
ENSMUSG00000038886	42.6063	27.1325	0.651045	0.000511111	0.005097	TRUE	7:80349097-80371375	Man2a2	Man2a2
ENSMUSG00000019464	11.0409	7.03103	0.651052	0.0003755	0.00396062	TRUE	8:83666833-83672753	Ptger1	Ptger1
ENSMUSG00000027130	3.24658	2.06666	0.651617	0.000987511	0.00862892	TRUE	2:112265825-112363163	Slc12a6	Slc12a6
ENSMUSG00000037347	4.0082	2.55067	0.652077	0.00706294	0.0410263	TRUE	X:20059560-20097521	Chst7	Chst7
ENSMUSG00000005802	31.5067	20.0333	0.653259	0.00179858	0.0139922	TRUE	2:122681233-122702663	Slc30a4	Slc30a4
ENSMUSG00000032515	3.84472	2.44432	0.653442	0.00199396	0.0152158	TRUE	9:119971166-119977250	Csrnp1	Csrnp1
ENSMUSG00000039286	31.7555	20.164	0.655227	2.47e-05	0.000401713	TRUE	3:27416162-27711307	Fndc3b	Fndc3b
ENSMUSG00000051550	19.2607	12.2237	0.655985	0.000626716	0.00596186	TRUE	7:4983483-4996158	Zfp579	Zfp579
ENSMUSG00000033707	22.4029	14.209	0.656876	0.000272868	0.00306105	TRUE	15:76715276-76723845	Lrrc24	Lrrc24
ENSMUSG00000030688	205.541	130.359	0.65694	8e-05	0.00110434	TRUE	7:101317086-101346626	Stard10	Stard10
ENSMUSG00000025314	28.6024	18.1274	0.657967	4.48e-05	0.000670667	TRUE	2:90429754-90580647	Ptprj	Ptprj
ENSMUSG00000025790	64.7786	41.0341	0.658696	6.55e-05	0.000931888	TRUE	7:74275419-74554780	Slco3a1	Slco3a1
ENSMUSG00000010277	207.668	131.437	0.659915	8.7e-06	0.00016325	TRUE	11:78261752-78290623	2610507B11Rik	2610507B11Rik
ENSMUSG00000092564	12.6021	7.97145	0.660748	0.00583437	0.0357794	TRUE	17:33908182-33909317	BC051226	BC051226
ENSMUSG00000021113	7.66859	4.84875	0.661349	0.000630566	0.00598919	TRUE	12:73964530-73984820	Snapc1	Snapc1
ENSMUSG00000045374	9.26499	5.85663	0.66172	0.00119085	0.0101146	TRUE	11:75440944-75454717	Wdr81	Wdr81
ENSMUSG00000026637	13.6727	8.641	0.662027	0.0016353	0.0129883	TRUE	1:191997205-192092559	Traf5	Traf5
ENSMUSG00000084128	153.972	97.298	0.66219	1.9e-05	0.000323696	TRUE	8:106130319-106136974	Esrp2	Esrp2
ENSMUSG00000032899	27.964	17.6678	0.662449	0.00038264	0.00401085	TRUE	6:131299142-131353597	Styk1	Styk1
ENSMUSG00000087138	5.69261	3.59533	0.662965	0.00773453	0.0440506	TRUE	7:44986900-44994597	Gm15545	Gm15545
ENSMUSG00000051768	169.015	106.638	0.664434	0.000532384	0.00524369	TRUE	7:24546289-24573440	Xrcc1	Xrcc1
ENSMUSG00000049287	7.81157	4.92841	0.664489	0.001246	0.0104944	TRUE	11:59155369-59163739	Iba57	Iba57
ENSMUSG00000020107	89.163	56.2395	0.664861	0.00141417	0.011596	TRUE	10:59987409-60003135	Anapc16	Anapc16
ENSMUSG00000004798	8.96576	5.65381	0.665203	0.000585081	0.0056419	TRUE	11:61775649-61855073	Ulk2	Ulk2
ENSMUSG00000046324	157.24	99.1497	0.665292	0.00192198	0.0147556	TRUE	19:29608214-29648415	Ermp1	Ermp1
ENSMUSG00000090210	1.54736	0.975	0.66633	0.00848062	0.0471498	TRUE	3:96645584-96664519	Itga10	Itga10
ENSMUSG00000032519	24.5003	15.4298	0.667081	0.000435232	0.00446759	TRUE	9:120110374-120124504	Slc25a38	Slc25a38
ENSMUSG00000027805	37.8343	23.8085	0.668217	0.0003713	0.00392724	TRUE	3:57841895-57848079	Pfn2	Pfn2
ENSMUSG00000042105	27.0011	16.988	0.668497	0.000103391	0.00136339	TRUE	7:128611328-128696425	Inpp5f	Inpp5f
ENSMUSG00000039990	22.0123	13.849	0.668533	1.57e-05	0.000274974	TRUE	7:133637543-133672971	Edrf1	Edrf1
ENSMUSG00000032815	59.1203	37.1933	0.66861	0.000476995	0.00481692	TRUE	8:123268300-123318576	Fanca	Fanca
ENSMUSG00000058446	30.2907	19.055	0.66871	0.000329503	0.00355451	TRUE	6:54816916-54893500	Znrf2	Znrf2
ENSMUSG00000056648	70.8368	44.561	0.668717	0.000274676	0.00307224	TRUE	11:96281905-96285315	Hoxb8	Hoxb8
ENSMUSG00000054280	26.2315	16.5011	0.668744	3.48e-05	0.000538691	TRUE	5:32789820-32854256	Prr14l	Prr14l
ENSMUSG00000022664	21.0112	13.2169	0.668781	0.00151863	0.0122605	TRUE	16:45139573-45158706	Slc35a5	Slc35a5
ENSMUSG00000028458	14.1215	8.88113	0.669074	7.35e-05	0.00102424	TRUE	4:43441939-43448064	Tesk1	Tesk1
ENSMUSG00000047181	30.9305	19.4378	0.670169	2.19e-05	0.000365327	TRUE	11:95009879-95026087	Samd14	Samd14
ENSMUSG00000006930	106.136	66.6952	0.670265	0.000303973	0.00333856	TRUE	11:100347327-100356128	Hap1	Hap1
ENSMUSG00000031853	30.8973	19.3964	0.671692	0.000513371	0.00510806	TRUE	8:125910450-125947439	BC021891	BC021891
ENSMUSG00000034863	16.6413	10.443	0.672232	0.00237158	0.0174822	TRUE	8:71476023-71486067	Ano8	Ano8
ENSMUSG00000033161	890.497	558.778	0.672335	1.23e-05	0.000221306	TRUE	3:101576219-101604684	Atp1a1	Atp1a1
ENSMUSG00000020668	7.33703	4.60387	0.672349	0.000729534	0.00673532	TRUE	12:3365132-3406494	Kif3c	Kif3c
ENSMUSG00000046668	33.9741	21.3176	0.67239	0.00415088	0.02725	TRUE	18:35829818-35861687	Cxxc5	Cxxc5
ENSMUSG00000025792	155.73	97.7024	0.672581	1.08e-06	2.65e-05	TRUE	11:120491840-120499187	Slc25a10	Slc25a10
ENSMUSG00000017756	7.73572	4.84936	0.67374	0.000146849	0.00184205	TRUE	13:73763697-73816743	Slc12a7	Slc12a7
ENSMUSG00000070056	31.2388	19.5823	0.673791	8.9e-07	2.23e-05	TRUE	8:35587798-35679449	Mfhas1	Mfhas1
ENSMUSG00000025981	30.1635	18.9078	0.673819	0.000101804	0.00134363	TRUE	1:55052770-55072702	Coq10b	Coq10b
ENSMUSG00000001128	5.02481	3.14649	0.675327	0.00828962	0.0463254	TRUE	X:20925454-20931555	Cfp	Cfp
ENSMUSG00000038807	4.01945	2.51675	0.675434	0.000710876	0.00659515	TRUE	11:74383356-74590186	Rap1gap2	Rap1gap2
ENSMUSG00000050064	5.83994	3.64673	0.679352	0.000251887	0.00287671	TRUE	3:98382461-98753812	Zfp697	Zfp697
ENSMUSG00000014837	2.86227	1.7871	0.679537	0.00257201	0.0185984	TRUE	8:105280410-105289528	4931428F04Rik	4931428F04Rik
ENSMUSG00000048481	4.75489	2.96833	0.67976	0.00123549	0.0104295	TRUE	7:18991245-19001766	Mypop	Mypop
ENSMUSG00000003810	122.005	76.1629	0.679783	9.1e-06	0.000170372	TRUE	4:116306762-116464183	Mast2	Mast2
ENSMUSG00000032870	39.8493	24.8669	0.680329	4.74e-05	0.000703621	TRUE	4:120968317-121017247	Smap2	Smap2
ENSMUSG00000034361	36.9989	23.0851	0.680521	0.000111436	0.00145183	TRUE	8:94532990-94570529	Cpne2	Cpne2
ENSMUSG00000021895	3.83891	2.39507	0.680628	0.00178756	0.0139136	TRUE	14:27238039-27403904	Arhgef3	Arhgef3
ENSMUSG00000038797	10.5148	6.55953	0.680761	0.00118126	0.0100499	TRUE	7:80860920-80876537	Zscan2	Zscan2
ENSMUSG00000052698	9.809	6.11856	0.680915	2e-06	4.57e-05	TRUE	9:67217087-67559703	Tln2	Tln2
ENSMUSG00000029371	743.49	463.468	0.681844	6.78e-05	0.000960592	TRUE	5:90759360-90761624	Cxcl5	Cxcl5
ENSMUSG00000041263	2.99954	1.86825	0.683055	0.00166267	0.0131575	TRUE	3:89083981-89093311	Rusc1	Rusc1
ENSMUSG00000018765	233.525	145.382	0.683732	9.23e-05	0.00123909	TRUE	11:69632990-69653297	Fxr2	Fxr2
ENSMUSG00000058729	34.3633	21.3769	0.684816	2.87e-05	0.00045676	TRUE	1:180641150-180690694	Lin9	Lin9
ENSMUSG00000041258	18.0019	11.1985	0.68485	0.000117189	0.00151637	TRUE	18:82593593-82692883	Zfp236	Zfp236
ENSMUSG00000044982	2.84325	1.76837	0.685127	0.00108838	0.00937401	TRUE	18:31909094-31911903	Sft2d3	Sft2d3
ENSMUSG00000020744	33.7454	20.9851	0.685328	6.95e-05	0.00097981	TRUE	11:115614178-115628295	Slc25a19	Slc25a19
ENSMUSG00000030465	6.12734	3.80889	0.685892	0.00299524	0.0209598	TRUE	8:67689082-68062286	Psd3	Psd3
ENSMUSG00000035473	7.85997	4.88004	0.687629	0.000790743	0.00718875	TRUE	17:80127471-80185101	Galm	Galm
ENSMUSG00000086965	7.23711	4.49151	0.688212	0.00209419	0.0158374	TRUE	16:18498901-18501658	Gm16314	Gm16314
ENSMUSG00000021367	17.8687	11.0777	0.689782	0.00288685	0.0203799	TRUE	13:42301270-42307989	Edn1	Edn1
ENSMUSG00000106106	1242.4	770.131	0.689954	0.000255228	0.00290612	TRUE	17:39846353-39848827	Rn18s-rs5	Rn18s-rs5
ENSMUSG00000052942	87.079	53.975	0.690035	0.00192695	0.0147863	TRUE	19:28258851-28680077	Glis3	Glis3
ENSMUSG00000039852	66.3334	41.1123	0.690167	8.34e-05	0.00114094	TRUE	4:150281646-150621966	Rere	Rere
ENSMUSG00000030064	11.1702	6.91929	0.690962	4.8e-05	0.000711177	TRUE	6:97286867-97617541	Frmd4b	Frmd4b
ENSMUSG00000038871	43.9591	27.2192	0.691538	2.8e-05	0.000447329	TRUE	6:34476207-34505613	Bpgm	Bpgm
ENSMUSG00000053192	14.8249	9.16395	0.693982	0.00249813	0.0181854	TRUE	3:95219135-95232171	Mllt11	Mllt11
ENSMUSG00000053965	2.57376	1.59095	0.693987	0.00130804	0.0109145	TRUE	3:122728947-122859374	Pde5a	Pde5a
ENSMUSG00000001036	38.6294	23.8699	0.694504	7.05e-05	0.000991453	TRUE	11:61517249-61579687	Epn2	Epn2
ENSMUSG00000008730	59.3685	36.6576	0.695586	0.00037741	0.00397588	TRUE	3:103739815-103791563	Hipk1	Hipk1
ENSMUSG00000031441	227.84	140.635	0.696067	0.000251388	0.00287671	TRUE	8:12757014-12868728	Atp11a	Atp11a
ENSMUSG00000037270	25.5005	15.73	0.697009	0.000225761	0.00264194	TRUE	3:36863104-37053033	4932438A13Rik	4932438A13Rik
ENSMUSG00000027293	276.046	170.271	0.697078	1.27e-06	3.06e-05	TRUE	2:120089175-120154606	Ehd4	Ehd4
ENSMUSG00000028496	21.6547	13.356	0.697191	0.000514793	0.00511356	TRUE	4:87769925-88033364	Mllt3	Mllt3
ENSMUSG00000031667	148.302	91.4077	0.698147	0.000354708	0.00378339	TRUE	8:91112041-91134465	Aktip	Aktip
ENSMUSG00000021725	11.0709	6.82318	0.698257	0.000710483	0.00659515	TRUE	13:116854824-117025516	Parp8	Parp8
ENSMUSG00000026311	9.92583	6.11724	0.698307	0.0013997	0.0115085	TRUE	1:91540544-91559589	Asb1	Asb1
ENSMUSG00000015474	26.2932	16.2016	0.698555	0.000692656	0.00646424	TRUE	17:34616662-34628510	Ppt2	Ppt2
ENSMUSG00000025656	1.67192	1.02994	0.698946	0.00864592	0.0477713	TRUE	X:95048935-95196856	Arhgef9	Arhgef9
ENSMUSG00000001588	4.89714	3.01585	0.699374	0.00784041	0.0444036	TRUE	11:69881567-69895539	Acap1	Acap1
ENSMUSG00000027375	442.51	272.45	0.699722	8.06e-05	0.00110994	TRUE	2:127633226-127656695	Mal	Mal
ENSMUSG00000025626	52.8983	32.5619	0.700036	1.05e-05	0.000191374	TRUE	X:52912266-52956943	Phf6	Phf6
ENSMUSG00000024270	49.3188	30.3553	0.700186	2.96e-05	0.000467317	TRUE	18:24579881-24603817	Slc39a6	Slc39a6
ENSMUSG00000028700	48.6449	29.9055	0.701879	1.86e-06	4.27e-05	TRUE	4:116123840-116159849	Pomgnt1	Pomgnt1
ENSMUSG00000050295	16.8531	10.3583	0.702221	0.00863334	0.0477366	TRUE	13:31806691-31810643	Foxc1	Foxc1
ENSMUSG00000048154	11.0154	6.76779	0.702763	0.0012378	0.0104432	TRUE	15:98831669-98871204	Kmt2d	Kmt2d
ENSMUSG00000054945	3.07325	1.88758	0.703226	0.00612623	0.0371317	TRUE	5:90367204-90368487	Gm9958	Gm9958
ENSMUSG00000042793	6.70689	4.11905	0.703334	0.00273072	0.0194861	TRUE	1:134983301-135105276	Lgr6	Lgr6
ENSMUSG00000054484	36.4857	22.4049	0.703519	2.75e-05	0.000442904	TRUE	2:120977017-121007852	Tmem62	Tmem62
ENSMUSG00000015189	15.5802	9.55714	0.705066	0.000280487	0.00312572	TRUE	6:4600839-4643355	Casd1	Casd1
ENSMUSG00000052040	31.7967	19.5017	0.705274	6.49e-05	0.000926038	TRUE	7:63886351-63938915	Klf13	Klf13
ENSMUSG00000071648	9.38579	5.75439	0.705817	0.00166707	0.0131854	TRUE	19:8927382-8929356	Rom1	Rom1
ENSMUSG00000000738	70.9654	43.4618	0.707369	0.000192208	0.00230415	TRUE	8:123062942-123097760	Spg7	Spg7
ENSMUSG00000018012	34.6969	21.2445	0.707713	0.000361693	0.00384707	TRUE	11:120721470-120723969	Rac3	Rac3
ENSMUSG00000016382	52.1705	31.9278	0.708421	4.4e-06	9.03e-05	TRUE	X:75785654-75875182	Pls3	Pls3
ENSMUSG00000042097	3.84204	2.34933	0.709625	0.00354699	0.0239379	TRUE	6:117862100-117873291	Zfp239	Zfp239
ENSMUSG00000039529	9.62799	5.88724	0.709644	9.23e-05	0.00123909	TRUE	18:64528979-64661000	Atp8b1	Atp8b1
ENSMUSG00000053819	42.2751	25.8411	0.71014	5.74e-05	0.000833819	TRUE	3:126596302-126846326	Camk2d	Camk2d
ENSMUSG00000098024	6.73899	4.11691	0.710971	0.0049543	0.0313057	TRUE	2:126675916-126683805	Gm27003	Gm27003
ENSMUSG00000025558	8.60082	5.25252	0.711466	0.000156262	0.00193296	TRUE	14:121542039-121797734	Dock9	Dock9
ENSMUSG00000057706	1.78232	1.088	0.712075	0.00611318	0.0370847	TRUE	7:82867333-82871563	Mex3b	Mex3b
ENSMUSG00000041229	17.9432	10.9521	0.712234	0.000125419	0.00160507	TRUE	X:151520672-151633859	Phf8	Phf8
ENSMUSG00000045636	12.9609	7.90296	0.713696	0.000910021	0.00808683	TRUE	8:40990914-41133726	Mtus1	Mtus1
ENSMUSG00000017132	23.5395	14.3444	0.714598	2.47e-05	0.000402621	TRUE	11:118132019-118248592	Cyth1	Cyth1
ENSMUSG00000029449	18.0954	11.0249	0.714858	7.43e-05	0.00103431	TRUE	5:123103044-123132692	Rhof	Rhof
ENSMUSG00000018372	22.1925	13.519	0.715085	0.000108149	0.00141752	TRUE	11:106789252-106819930	Cep95	Cep95
ENSMUSG00000038375	76.9874	46.8517	0.716521	0.00242541	0.0177411	TRUE	2:155381059-155389850	Trp53inp2	Trp53inp2
ENSMUSG00000030315	34.4156	20.9436	0.716554	0.00238775	0.0175672	TRUE	6:114860628-114969994	Vgll4	Vgll4
ENSMUSG00000040146	66.2261	40.2773	0.717434	0.00157037	0.0125979	TRUE	9:21971527-21989453	Rgl3	Rgl3
ENSMUSG00000002985	24.5839	14.9421	0.718336	0.00399523	0.0264455	TRUE	7:19696109-19699166	Apoe	Apoe
ENSMUSG00000025036	5.55082	3.37299	0.718675	2.69e-05	0.000434709	TRUE	19:46573365-46596898	Sfxn2	Sfxn2
ENSMUSG00000021838	31.14	18.9038	0.720092	2.51e-06	5.58e-05	TRUE	14:46882854-47105817	Samd4	Samd4
ENSMUSG00000026797	12.1712	7.38665	0.720478	0.00651879	0.0387219	TRUE	2:32787602-32847245	Stxbp1	Stxbp1
ENSMUSG00000046722	153.231	92.9929	0.720519	0.000552489	0.00539307	TRUE	3:95228732-95236409	Cdc42se1	Cdc42se1
ENSMUSG00000075376	22.2951	13.5276	0.720822	1.06e-05	0.000193198	TRUE	2:37370069-37422903	Rc3h2	Rc3h2
ENSMUSG00000024777	227.26	137.882	0.720913	0.00103321	0.00897653	TRUE	19:6227765-6235872	Ppp2r5b	Ppp2r5b
ENSMUSG00000094114	4.19029	2.54226	0.72094	0.000290261	0.0032134	TRUE	13:119606650-119610458	Gm21967	Gm21967
ENSMUSG00000040434	37.9251	23.0059	0.721147	1.56e-05	0.000273702	TRUE	2:92365046-92374869	Gyltl1b	Gyltl1b
ENSMUSG00000006575	7.41466	4.49664	0.721536	0.000937755	0.00828478	TRUE	11:102393403-102402555	Rundc3a	Rundc3a
ENSMUSG00000009614	6.06976	3.67954	0.722113	0.00620162	0.0374119	TRUE	2:27188393-27248337	Sardh	Sardh
ENSMUSG00000052837	70.8114	42.9184	0.722385	0.00272456	0.0194645	TRUE	8:84976909-84978748	Junb	Junb
ENSMUSG00000041923	7.68244	4.65099	0.724027	0.000488627	0.00490178	TRUE	18:22693181-23041653	Nol4	Nol4
ENSMUSG00000016940	42.8199	25.9196	0.724242	6.49e-05	0.000926038	TRUE	11:115420128-115431274	Kctd2	Kctd2
ENSMUSG00000048027	10.3937	6.29081	0.724394	0.000274149	0.00306998	TRUE	17:15806253-15826586	Rgmb	Rgmb
ENSMUSG00000051439	48.6703	29.4563	0.724466	0.000866718	0.00776567	TRUE	18:36725074-36726736	Cd14	Cd14
ENSMUSG00000048878	30.0768	18.1939	0.725202	6.66e-06	0.00013013	TRUE	11:103116231-103119725	Hexim1	Hexim1
ENSMUSG00000041444	20.2211	12.2283	0.725641	8.54e-05	0.00116063	TRUE	9:32116136-32268446	Arhgap32	Arhgap32
ENSMUSG00000026278	135.574	81.9796	0.72574	0.000899669	0.00802302	TRUE	1:93685660-93695764	Bok	Bok
ENSMUSG00000021733	9.8106	5.93218	0.725779	0.000444046	0.00453853	TRUE	14:14703025-14799943	Slc4a7	Slc4a7
ENSMUSG00000039680	48.7797	29.3937	0.730774	1.03e-05	0.000189065	TRUE	16:92058270-92112227	Mrps6	Mrps6
ENSMUSG00000041685	34.9098	21.0225	0.731696	0.00014754	0.00184658	TRUE	13:98723407-98815449	Fcho2	Fcho2
ENSMUSG00000039704	22.5077	13.5506	0.732057	2.71e-05	0.000437635	TRUE	15:9140621-9198318	Lmbrd2	Lmbrd2
ENSMUSG00000020423	11.8329	7.12191	0.732462	0.00207744	0.0157421	TRUE	1:134075170-134079120	Btg2	Btg2
ENSMUSG00000073600	9.46643	5.69462	0.733222	0.00569954	0.0350943	TRUE	18:35650351-35655238	Prob1	Prob1
ENSMUSG00000037847	33.7798	20.3129	0.733761	3.25e-05	0.000506028	TRUE	19:18631950-18652194	Nmrk1	Nmrk1
ENSMUSG00000022756	3.53813	2.12565	0.735085	0.00771581	0.04401	TRUE	16:17572018-17576998	Slc7a4	Slc7a4
ENSMUSG00000041313	273.206	164.066	0.735714	0.000137853	0.00174361	TRUE	5:148327410-148399904	Slc7a1	Slc7a1
ENSMUSG00000029772	34.0729	20.4546	0.736204	3.06e-05	0.0004804	TRUE	6:29768011-29912310	Ahcyl2	Ahcyl2
ENSMUSG00000037617	5.45018	3.27011	0.736966	2.01e-05	0.000339278	TRUE	15:36179368-36235610	Spag1	Spag1
ENSMUSG00000036461	35.0705	21.0357	0.73742	4.68e-07	1.27e-05	TRUE	14:79481194-79582476	Elf1	Elf1
ENSMUSG00000042115	35.0797	21.0347	0.737866	0.000230972	0.00269254	TRUE	1:132298626-132307357	Klhdc8a	Klhdc8a
ENSMUSG00000025579	102.034	61.1621	0.738339	0.000458459	0.00465763	TRUE	11:119267887-119285454	Gaa	Gaa
ENSMUSG00000015451	3.11979	1.86987	0.738508	0.00680039	0.0399058	TRUE	17:34809092-34823464	C4a	C4a
ENSMUSG00000037999	49.0986	29.421	0.738837	1.27e-06	3.06e-05	TRUE	5:62602445-62766159	Arap2	Arap2
ENSMUSG00000033767	15.2912	9.15062	0.740763	0.000187507	0.00225693	TRUE	3:83897655-84040175	D930015E06Rik	D930015E06Rik
ENSMUSG00000015652	100.369	60.043	0.741239	9.43e-07	2.35e-05	TRUE	5:5736317-5749326	Steap1	Steap1
ENSMUSG00000037887	14.3971	8.60467	0.742587	0.00191274	0.014707	TRUE	7:142079490-142095843	Dusp8	Dusp8
ENSMUSG00000100455	1.35878	0.810617	0.74522	0.00111799	0.00959234	TRUE	1:143777642-143781307	Gm29170	Gm29170
ENSMUSG00000039952	229.599	136.79	0.74715	0.000211391	0.00249883	TRUE	9:108204634-108263958	Dag1	Dag1
ENSMUSG00000024769	75.0109	44.6789	0.747508	6.01e-05	0.000868146	TRUE	19:6306456-6325652	Cdc42bpg	Cdc42bpg
ENSMUSG00000024867	24.9981	14.881	0.748345	2.72e-05	0.000438466	TRUE	19:24294794-24555872	Pip5k1b	Pip5k1b
ENSMUSG00000032840	10.8015	6.42916	0.74853	2.4e-05	0.000393117	TRUE	5:118245227-118266093	2410131K14Rik	2410131K14Rik
ENSMUSG00000018999	17.5058	10.4072	0.750249	7.64e-07	1.95e-05	TRUE	6:34153380-34177111	Slc35b4	Slc35b4
ENSMUSG00000026854	21.5294	12.7877	0.751551	0.000487111	0.00489569	TRUE	2:30982279-31023586	Usp20	Usp20
ENSMUSG00000102813	6.32981	3.75925	0.751716	0.00236774	0.0174624	TRUE	4:150068539-150070997	Gm37795	Gm37795
ENSMUSG00000029392	41.7991	24.8203	0.75195	0.000155482	0.00192489	TRUE	5:124493080-124531391	Rilpl1	Rilpl1
ENSMUSG00000040022	9.075	5.38016	0.75425	7.06e-05	0.000991453	TRUE	19:59902884-59943654	Rab11fip2	Rab11fip2
ENSMUSG00000026930	21.735	12.8724	0.755738	0.000280239	0.00312525	TRUE	2:26315515-26348237	Gpsm1	Gpsm1
ENSMUSG00000018849	403.618	238.912	0.756508	7.05e-06	0.000136543	TRUE	11:35838400-35980527	Wwc1	Wwc1
ENSMUSG00000010080	125.089	74.0424	0.756529	3.06e-05	0.000480978	TRUE	11:94489599-94499974	Epn3	Epn3
ENSMUSG00000023186	37.1486	21.9803	0.757094	0.000441086	0.00451133	TRUE	9:38718268-38743337	Vwa5a	Vwa5a
ENSMUSG00000020818	18.8359	11.1266	0.759473	0.000332315	0.00357854	TRUE	11:116852440-116875635	Mfsd11	Mfsd11
ENSMUSG00000013846	36.9358	21.8004	0.760667	3.98e-05	0.000607158	TRUE	15:67102875-67113992	St3gal1	St3gal1
ENSMUSG00000052512	25.5381	15.0648	0.76147	7.05e-07	1.81e-05	TRUE	7:48908716-49610090	Nav2	Nav2
ENSMUSG00000024754	19.0481	11.2344	0.761725	1.12e-06	2.73e-05	TRUE	19:21778342-21858327	Tmem2	Tmem2
ENSMUSG00000020134	17.3789	10.2267	0.764989	7.02e-05	0.000989446	TRUE	11:21091291-21150323	Peli1	Peli1
ENSMUSG00000034771	10.0326	5.9011	0.765646	0.00223371	0.0166847	TRUE	10:81574561-81590845	Tle2	Tle2
ENSMUSG00000025912	13.5623	7.97218	0.766557	0.000518832	0.00513783	TRUE	1:9667415-9700209	Mybl1	Mybl1
ENSMUSG00000039220	69.1181	40.611	0.767193	8.96e-06	0.00016796	TRUE	17:35916434-35932283	Ppp1r10	Ppp1r10
ENSMUSG00000020484	50.8133	29.7809	0.770821	3.76e-05	0.000577089	TRUE	11:5520659-5525893	Xbp1	Xbp1
ENSMUSG00000022951	20.189	11.8286	0.771289	0.000272081	0.003059	TRUE	16:92391953-92466146	Rcan1	Rcan1
ENSMUSG00000047875	2.53774	1.48636	0.771766	0.000134844	0.00171126	TRUE	4:150087365-150105927	Gpr157	Gpr157
ENSMUSG00000059495	30.6905	17.9694	0.772251	5.77e-05	0.000837447	TRUE	9:42963842-43105718	Arhgef12	Arhgef12
ENSMUSG00000097327	8.25437	4.83243	0.772411	0.000667554	0.00627766	TRUE	10:22113050-22149270	E030030I06Rik	E030030I06Rik
ENSMUSG00000005667	216.403	126.675	0.77259	0.00145494	0.0118535	TRUE	6:83305691-83325908	Mthfd2	Mthfd2
ENSMUSG00000029821	3.51595	2.05634	0.773838	4.74e-05	0.000703238	TRUE	6:50188888-50263862	Dfna5	Dfna5
ENSMUSG00000035183	5.24531	3.06575	0.774787	0.00151283	0.0122267	TRUE	2:125068124-125088677	Slc24a5	Slc24a5
ENSMUSG00000012350	156.691	91.558	0.775169	0.000307105	0.00336067	TRUE	2:103263433-103303278	Ehf	Ehf
ENSMUSG00000039157	28.3769	16.5635	0.776709	3.5e-05	0.000540753	TRUE	2:32535332-32569756	Fam102a	Fam102a
ENSMUSG00000021466	31.4413	18.3514	0.776768	0.000119466	0.00154058	TRUE	13:63508328-63573598	Ptch1	Ptch1
ENSMUSG00000062526	4.45417	2.59726	0.778169	0.000805931	0.00731604	TRUE	18:67225530-67245830	Mppe1	Mppe1
ENSMUSG00000026121	10.9529	6.38357	0.778873	0.000207109	0.00245203	TRUE	1:36548639-36558349	Sema4c	Sema4c
ENSMUSG00000047227	1.81481	1.05725	0.7795	0.00642046	0.0383593	TRUE	12:64917911-64924591	Gm527	Gm527
ENSMUSG00000019467	14.473	8.42712	0.780254	3.52e-05	0.00054239	TRUE	10:127182521-127190054	Arhgef25	Arhgef25
ENSMUSG00000026360	3.48393	2.02825	0.780481	0.00307306	0.0214056	TRUE	1:143999338-144004161	Rgs2	Rgs2
ENSMUSG00000030530	68.239	39.7168	0.780847	4.69e-06	9.54e-05	TRUE	7:80388585-80405436	Furin	Furin
ENSMUSG00000022892	440.37	256.109	0.781957	0.000126775	0.00161969	TRUE	16:84954440-85173707	App	App
ENSMUSG00000028385	12.5451	7.28787	0.783559	0.00146257	0.0119093	TRUE	4:59805840-59904737	Snx30	Snx30
ENSMUSG00000074657	0.575182	0.333914	0.78454	0.00635706	0.0381223	TRUE	10:127225696-127263363	Kif5a	Kif5a
ENSMUSG00000045629	17.8741	10.3695	0.785524	2.79e-05	0.0004462	TRUE	18:61953075-62015715	Sh3tc2	Sh3tc2
ENSMUSG00000009145	7.54382	4.37405	0.786325	0.00564367	0.034821	TRUE	6:83057844-83067318	Dqx1	Dqx1
ENSMUSG00000001995	3.75613	2.17561	0.787828	1.68e-05	0.000290528	TRUE	8:125418063-125492710	Sipa1l2	Sipa1l2
ENSMUSG00000038497	15.4839	8.96579	0.788268	4.43e-05	0.00066561	TRUE	8:13288013-13322924	Tmco3	Tmco3
ENSMUSG00000027428	53.8811	31.1629	0.78995	1.6e-05	0.00027934	TRUE	2:144542265-144550869	Rbbp9	Rbbp9
ENSMUSG00000073664	18.5794	10.7455	0.789965	3.13e-06	6.64e-05	TRUE	1:60180599-60338328	Nbeal1	Nbeal1
ENSMUSG00000003228	4.26752	2.46662	0.790863	7.84e-05	0.00108548	TRUE	19:60889749-61092553	Grk5	Grk5
ENSMUSG00000033147	4.72775	2.73142	0.791504	0.0002618	0.00296758	TRUE	3:101855776-101924453	Slc22a15	Slc22a15
ENSMUSG00000043432	2.36652	1.36645	0.792342	0.000513516	0.00510806	TRUE	7:4147915-4150374	Leng9	Leng9
ENSMUSG00000046432	455.499	262.989	0.792447	4.39e-08	1.55e-06	TRUE	X:136270253-136271978	Ngfrap1	Ngfrap1
ENSMUSG00000039616	16.626	9.5947	0.793134	0.000680874	0.00638314	TRUE	18:24653691-24701556	Mocos	Mocos
ENSMUSG00000038866	21.4301	12.362	0.793726	2.4e-06	5.37e-05	TRUE	1:105990406-106034074	Zcchc2	Zcchc2
ENSMUSG00000038781	20.0618	11.5665	0.794489	0.000248743	0.00285153	TRUE	17:55997081-56005570	Stap2	Stap2
ENSMUSG00000048329	1.549	0.892746	0.795018	0.00239051	0.017579	TRUE	11:68556186-68558245	Mfsd6l	Mfsd6l
ENSMUSG00000107201	1.33485	0.768874	0.795859	0.00331027	0.0226627	TRUE	5:30897300-30899580	5930420M18Rik	5930420M18Rik
ENSMUSG00000003934	2.78556	1.60323	0.796988	0.00535152	0.0334123	TRUE	11:69554092-69560205	Efnb3	Efnb3
ENSMUSG00000042632	36.4172	20.9383	0.798476	9.87e-06	0.000182766	TRUE	15:79286228-79328390	Pla2g6	Pla2g6
ENSMUSG00000041556	60.4137	34.7031	0.79981	0.0025696	0.0185898	TRUE	4:148160621-148166424	Fbxo2	Fbxo2
ENSMUSG00000026027	11.9847	6.8762	0.801515	8.14e-05	0.00111884	TRUE	1:58973522-58995715	Stradb	Stradb
ENSMUSG00000040841	3.10656	1.78212	0.801723	0.00578884	0.0355146	TRUE	7:19094594-19098549	Six5	Six5
ENSMUSG00000051451	98.3694	56.4024	0.802451	2.27e-06	5.09e-05	TRUE	7:90442729-90447717	Crebzf	Crebzf
ENSMUSG00000039501	36.4202	20.8804	0.802591	2.42e-06	5.4e-05	TRUE	2:167035793-167063015	Znfx1	Znfx1
ENSMUSG00000031503	6.58601	3.77371	0.803424	0.00489404	0.0310208	TRUE	8:11312805-11449287	Col4a2	Col4a2
ENSMUSG00000031292	3.99649	2.28913	0.803935	0.000110065	0.00143643	TRUE	X:160771923-160994704	Cdkl5	Cdkl5
ENSMUSG00000028040	8.24894	4.72239	0.804693	0.000123978	0.00158931	TRUE	3:89333390-89338028	Efna4	Efna4
ENSMUSG00000001521	46.8914	26.8257	0.80571	1.18e-05	0.000211973	TRUE	6:128321161-128355851	Tulp3	Tulp3
ENSMUSG00000027684	70.2269	40.1181	0.80777	1.41e-07	4.3e-06	TRUE	3:29951296-30548008	Mecom	Mecom
ENSMUSG00000020032	21.5053	12.2841	0.807897	7.61e-05	0.00105773	TRUE	10:84370905-84440597	Nuak1	Nuak1
ENSMUSG00000061411	3.07162	1.75266	0.809457	0.00454442	0.0293387	TRUE	2:153407462-153529971	Nol4l	Nol4l
ENSMUSG00000023017	2.62162	1.49529	0.810029	0.00107304	0.00925375	TRUE	15:99670718-99701127	Asic1	Asic1
ENSMUSG00000000600	36.5068	20.816	0.810471	4.68e-07	1.27e-05	TRUE	5:3803184-3845564	Krit1	Krit1
ENSMUSG00000038843	23.3989	13.3405	0.810633	8.1e-06	0.000153938	TRUE	19:17326141-17356667	Gcnt1	Gcnt1
ENSMUSG00000045103	10.7369	6.11911	0.811185	1.51e-06	3.56e-05	TRUE	X:82948870-85206141	Dmd	Dmd
ENSMUSG00000021819	17.5427	9.99287	0.811898	9.29e-06	0.000173485	TRUE	14:20707552-20723618	Zswim8	Zswim8
ENSMUSG00000021136	7.9802	4.53887	0.814091	4.01e-05	0.000609913	TRUE	12:81026808-81186414	Smoc1	Smoc1
ENSMUSG00000025492	91.4696	51.9861	0.815168	0.00156524	0.0125633	TRUE	7:141009586-141010770	Ifitm3	Ifitm3
ENSMUSG00000022214	39.0034	22.1404	0.816918	3.3e-05	0.000512244	TRUE	14:55560006-55570065	Dcaf11	Dcaf11
ENSMUSG00000020798	2.08535	1.1837	0.816984	0.000412187	0.00427334	TRUE	11:72494919-72550506	Spns3	Spns3
ENSMUSG00000039585	26.0088	14.76	0.817306	6.19e-05	0.000890915	TRUE	9:59750896-59928866	Myo9a	Myo9a
ENSMUSG00000002365	102.909	58.3853	0.817696	6.09e-08	2.05e-06	TRUE	17:5841328-5931033	Snx9	Snx9
ENSMUSG00000040998	178.742	101.342	0.818649	9.08e-05	0.00122733	TRUE	3:132881745-132950291	Npnt	Npnt
ENSMUSG00000001520	3.98638	2.25979	0.818888	0.00735854	0.0424185	TRUE	6:128399296-128416427	Nrip2	Nrip2
ENSMUSG00000050945	1.4612	0.82738	0.82053	0.00156287	0.0125509	TRUE	18:5210031-5334439	Zfp438	Zfp438
ENSMUSG00000074480	12.1033	6.85264	0.82067	7.56e-06	0.000144887	TRUE	3:88532395-88541396	Mex3a	Mex3a
ENSMUSG00000029071	117.392	66.395	0.822183	1.34e-06	3.2e-05	TRUE	4:155847402-155859303	Dvl1	Dvl1
ENSMUSG00000026976	154.962	87.6316	0.822389	8.94e-07	2.24e-05	TRUE	2:24420560-24475599	Pax8	Pax8
ENSMUSG00000028980	92.6117	52.3672	0.822531	2.34e-05	0.000386184	TRUE	4:149979475-150009023	H6pd	H6pd
ENSMUSG00000013419	2.88328	1.62951	0.82327	0.000185429	0.00223724	TRUE	9:121760033-121771742	Zfp651	Zfp651
ENSMUSG00000089810	4.29989	2.42971	0.823518	0.000423007	0.00436169	TRUE	9:45856769-45858357	Gm16536	Gm16536
ENSMUSG00000039474	41.6017	23.4901	0.824588	4.8e-06	9.72e-05	TRUE	5:36966104-36989205	Wfs1	Wfs1
ENSMUSG00000032596	9.14595	5.16112	0.82545	0.000477489	0.0048187	TRUE	9:107975505-107984060	Uba7	Uba7
ENSMUSG00000085741	2.46578	1.3914	0.825502	0.000953307	0.00838313	TRUE	2:156844351-156862963	5430405H02Rik	5430405H02Rik
ENSMUSG00000027889	41.7528	23.5485	0.826241	8.05e-08	2.63e-06	TRUE	3:108074062-108086651	Ampd2	Ampd2
ENSMUSG00000009376	112.445	63.4146	0.826334	2.19e-08	8.05e-07	TRUE	6:17463800-17573980	Met	Met
ENSMUSG00000030729	7.08984	3.99789	0.826514	5.32e-05	0.000779248	TRUE	7:100227394-100278868	Pgm2l1	Pgm2l1
ENSMUSG00000025504	151.135	85.2227	0.826532	2.46e-05	0.000401703	TRUE	7:141338880-141363020	Eps8l2	Eps8l2
ENSMUSG00000024187	83.5056	47.0763	0.82687	2.34e-07	6.83e-06	TRUE	17:26211822-26244223	Fam234a	Fam234a
ENSMUSG00000050240	1.27963	0.721294	0.827066	0.000319048	0.00346636	TRUE	16:17233572-17263430	Hic2	Hic2
ENSMUSG00000033590	13.0782	7.36033	0.829322	4.78e-06	9.7e-05	TRUE	9:75232014-75305451	Myo5c	Myo5c
ENSMUSG00000042348	26.7117	15.0249	0.830119	9.77e-06	0.000181329	TRUE	13:113794505-114157461	Arl15	Arl15
ENSMUSG00000070803	3.8322	2.155	0.830483	0.00853495	0.0473305	TRUE	4:120666572-120667820	Cited4	Cited4
ENSMUSG00000029478	61.7069	34.6703	0.831734	7.4e-07	1.89e-05	TRUE	5:125017153-125179219	Ncor2	Ncor2
ENSMUSG00000031822	13.2069	7.40746	0.834239	0.000140604	0.00177643	TRUE	8:120230536-120581390	Gse1	Gse1
ENSMUSG00000028645	75.0503	42.071	0.835034	0.00048172	0.00485173	TRUE	4:119108711-119137983	Slc2a1	Slc2a1
ENSMUSG00000103983	0.740316	0.414927	0.835286	0.00378392	0.0252783	TRUE	1:171320601-171326177	Gm20045	Gm20045
ENSMUSG00000068015	11.6668	6.53473	0.836204	4.14e-07	1.14e-05	TRUE	14:74754674-74947877	Lrch1	Lrch1
ENSMUSG00000031840	3.40425	1.903	0.839064	0.0020648	0.0156651	TRUE	8:70754679-70758677	Rab3a	Rab3a
ENSMUSG00000040471	4.95592	2.76922	0.839673	0.00142556	0.0116643	TRUE	11:72435526-72438400	Ggt6	Ggt6
ENSMUSG00000035757	7.6198	4.25671	0.840014	0.000205119	0.00243226	TRUE	15:89089084-89100340	Selo	Selo
ENSMUSG00000029370	74.9971	41.8564	0.841386	2.03e-05	0.000340447	TRUE	5:90603076-90640657	Rassf6	Rassf6
ENSMUSG00000087523	8.25592	4.60557	0.842048	0.00326869	0.0224591	TRUE	11:70654741-70656493	Gm12319	Gm12319
ENSMUSG00000014158	110.111	61.2927	0.845172	3.08e-06	6.57e-05	TRUE	5:114622152-114658421	Trpv4	Trpv4
ENSMUSG00000035969	15.9484	8.8625	0.84763	1.67e-05	0.000289593	TRUE	4:43381979-43427088	Rusc2	Rusc2
ENSMUSG00000032702	29.6252	16.4605	0.847819	0.000634222	0.00601638	TRUE	19:25236975-25434496	Kank1	Kank1
ENSMUSG00000074634	3.3727	1.87372	0.847997	0.000437771	0.00448649	TRUE	13:119487941-119610458	Gm7120	Gm7120
ENSMUSG00000071637	11.6218	6.44052	0.851589	2.28e-05	0.00037722	TRUE	16:15887286-15888466	Cebpd	Cebpd
ENSMUSG00000034570	4.19894	2.32626	0.852015	0.00409267	0.0269261	TRUE	11:3494375-3504821	Inpp5j	Inpp5j
ENSMUSG00000015202	29.9486	16.584	0.852698	1.77e-05	0.000304246	TRUE	10:7119063-7212237	Cnksr3	Cnksr3
ENSMUSG00000085622	3.82306	2.11634	0.853159	0.00129148	0.0108001	TRUE	12:70991615-71015832	3110056K07Rik	3110056K07Rik
ENSMUSG00000031099	5.43048	3.0042	0.8541	0.000357828	0.00381131	TRUE	X:47809368-47892974	Smarca1	Smarca1
ENSMUSG00000024642	11.5073	6.3653	0.854253	8.67e-07	2.19e-05	TRUE	19:14448072-14598051	Tle4	Tle4
ENSMUSG00000024712	201.5	111.433	0.854603	1.78e-09	8.52e-08	TRUE	19:17394043-17401349	Rfk	Rfk
ENSMUSG00000064105	11.6678	6.45065	0.85502	0.000300025	0.00330463	TRUE	19:46761596-46878795	Cnnm2	Cnnm2
ENSMUSG00000053158	2.40615	1.32988	0.855434	0.000198141	0.00236988	TRUE	7:80377756-80387946	Fes	Fes
ENSMUSG00000052485	130.463	72.0816	0.85594	1.41e-07	4.3e-06	TRUE	13:98686235-98694834	Tmem171	Tmem171
ENSMUSG00000032988	3.02794	1.67245	0.856375	0.000829924	0.00749351	TRUE	15:79251014-79254761	Slc16a8	Slc16a8
ENSMUSG00000040441	1.4571	0.802781	0.860024	0.00419792	0.0275113	TRUE	10:127172426-127180645	Slc26a10	Slc26a10
ENSMUSG00000038903	11.3779	6.26129	0.861705	0.000301026	0.00331325	TRUE	18:69925426-69969484	Ccdc68	Ccdc68
ENSMUSG00000078597	5.93449	3.26473	0.86216	0.000265881	0.00300936	TRUE	4:115411624-115439034	Cyp4a12b	Cyp4a12b
ENSMUSG00000028977	10.1915	5.60141	0.863498	0.000168713	0.00207179	TRUE	4:148804429-148954889	Casz1	Casz1
ENSMUSG00000044813	129.221	71.0155	0.863633	5.55e-08	1.9e-06	TRUE	4:45423278-45532470	Shb	Shb
ENSMUSG00000029759	7.03662	3.86518	0.864345	0.000659788	0.00621618	TRUE	6:5220852-5256286	Pon3	Pon3
ENSMUSG00000030720	17.3925	9.55034	0.864841	7.25e-05	0.00101351	TRUE	7:126571207-126585817	Cln3	Cln3
ENSMUSG00000007591	1.59881	0.877779	0.865071	0.00339884	0.0230789	TRUE	14:55650182-55652539	Tssk4	Tssk4
ENSMUSG00000014786	6.56071	3.59871	0.866372	0.000159308	0.00196744	TRUE	8:105348258-105369881	Slc9a5	Slc9a5
ENSMUSG00000020866	69.7452	38.1934	0.868772	1.76e-07	5.3e-06	TRUE	11:94408391-94474198	Cacna1g	Cacna1g
ENSMUSG00000028803	37.3509	20.4401	0.869742	1.35e-05	0.00023952	TRUE	4:135445420-135495038	Nipal3	Nipal3
[truncated: 781 more rows]

## Sheet: S1 C) WT_600_vs_WT_300-PK-IMCD
Gene	WT_600.value	WT_300.value	log2foldchange	pvalue	padjust	significance	gene_loci	gene_name	gene_description
ENSMUSG00000040809	0.234552	18.1945	-6.27743	1.31e-05	0.000886344	TRUE	3:106147554-106167564	Chil3	Chil3
ENSMUSG00000015852	0.0469013	1.89169	-5.33389	2.79e-07	3.23e-05	TRUE	3:87250758-87263738	Fcrls	Fcrls
ENSMUSG00000047369	0.0563348	1.42715	-4.66296	6.7e-06	0.00048449	TRUE	1:181738988-181769674	Dnah14	Dnah14
ENSMUSG00000079227	0.0753372	1.43141	-4.24792	8.84e-05	0.00444404	TRUE	9:124121543-124147699	Ccr5	Ccr5
ENSMUSG00000026712	0.373345	6.4402	-4.10852	7.02e-28	1.83e-24	TRUE	2:14229392-14332057	Mrc1	Mrc1
ENSMUSG00000069792	0.868804	13.6837	-3.97728	6.47e-14	3.65e-11	TRUE	11:83703991-83706268	Wfdc17	Wfdc17
ENSMUSG00000029373	0.511117	7.61565	-3.89724	6.36e-09	1.19e-06	TRUE	5:90772435-90773383	Pf4	Pf4
ENSMUSG00000022439	0.136198	2.02027	-3.89077	2.21e-06	0.000195974	TRUE	15:84324026-84342978	Parvg	Parvg
ENSMUSG00000099974	0.134146	1.79756	-3.74416	4.13e-05	0.00232624	TRUE	9:88723285-88731914	Bcl2a1d	Bcl2a1d
ENSMUSG00000097072	0.266134	3.5429	-3.73471	1.04e-10	3.16e-08	TRUE	9:98949781-98955299	Foxl2os	Foxl2os
ENSMUSG00000025478	0.103113	1.2936	-3.64909	1.82e-08	3.02e-06	TRUE	7:139086001-139102704	Dpysl4	Dpysl4
ENSMUSG00000018927	7.60463	91.5692	-3.58991	1.08e-34	4.53e-31	TRUE	11:83587882-83593087	Ccl6	Ccl6
ENSMUSG00000037731	0.0601588	0.721906	-3.58496	3.7e-06	0.000294969	TRUE	4:132781843-132796387	Themis2	Themis2
ENSMUSG00000078307	0.206177	2.41227	-3.54844	1.27e-18	1.16e-15	TRUE	9:52673044-52679429	AI593442	AI593442
ENSMUSG00000039323	42.3833	494.356	-3.54398	1.14e-28	3.39e-25	TRUE	1:72824503-72852474	Igfbp2	Igfbp2
ENSMUSG00000030737	0.10387	1.18979	-3.51785	2.41e-07	2.91e-05	TRUE	7:99657804-99711340	Slco2b1	Slco2b1
ENSMUSG00000023274	0.105805	1.19912	-3.5025	7.74e-05	0.00397903	TRUE	6:124864692-124888221	Cd4	Cd4
ENSMUSG00000030789	0.180535	1.98589	-3.45943	1.66e-07	2.09e-05	TRUE	7:128129547-128150657	Itgax	Itgax
ENSMUSG00000049988	0.127318	1.40049	-3.45943	2.11e-05	0.00134682	TRUE	8:70616844-70620850	Lrrc25	Lrrc25
ENSMUSG00000022372	0.181072	1.97605	-3.44798	4.48e-05	0.00247048	TRUE	15:66780819-66831829	Sla	Sla
ENSMUSG00000023349	0.172604	1.84933	-3.42146	0.00013416	0.00634254	TRUE	6:123229843-123247021	Clec4n	Clec4n
ENSMUSG00000026580	0.101255	1.06318	-3.39231	0.000118432	0.00568911	TRUE	1:164115264-164150026	Selp	Selp
ENSMUSG00000050397	0.111943	1.17541	-3.39231	0.000302424	0.0124399	TRUE	9:98955607-98956847	Foxl2	Foxl2
ENSMUSG00000049538	1.13486	11.859	-3.38539	2.03e-26	4.25e-23	TRUE	13:70727802-70841811	Adamts16	Adamts16
ENSMUSG00000035557	6.71769	65.1168	-3.27699	4.16e-22	6.69e-19	TRUE	11:100256217-100261029	Krt17	Krt17
ENSMUSG00000035551	0.0897924	0.846614	-3.23704	0.000171303	0.00778162	TRUE	4:45809468-45826923	Igfbpl1	Igfbpl1
ENSMUSG00000047746	0.108745	1.02402	-3.23521	1.5e-06	0.000138361	TRUE	16:36963460-36990467	Fbxo40	Fbxo40
ENSMUSG00000067276	0.108622	1.00618	-3.2115	5.39e-09	1.03e-06	TRUE	X:143802231-143827414	Capn6	Capn6
ENSMUSG00000054256	0.668628	6.03675	-3.1745	3.33e-11	1.14e-08	TRUE	5:115429599-115455698	Msi1	Msi1
ENSMUSG00000059089	0.387123	3.44724	-3.15458	8.57e-09	1.56e-06	TRUE	1:171018920-171029761	Fcgr4	Fcgr4
ENSMUSG00000026535	0.927782	8.00894	-3.10975	1.61e-16	1.29e-13	TRUE	1:173962568-173982744	Ifi202b	Ifi202b
ENSMUSG00000052336	0.0672679	0.571777	-3.08746	7.63e-05	0.00394692	TRUE	9:119901616-120068283	Cx3cr1	Cx3cr1
ENSMUSG00000042265	0.0639351	0.538881	-3.07528	0.000927313	0.0306116	TRUE	17:48232768-48246924	Trem1	Trem1
ENSMUSG00000079293	0.235142	1.97519	-3.07039	5.36e-06	0.000393941	TRUE	6:129461591-129472779	Clec7a	Clec7a
ENSMUSG00000024672	0.263775	2.21278	-3.06848	3.04e-07	3.45e-05	TRUE	19:11321039-11336146	Ms4a7	Ms4a7
ENSMUSG00000062393	0.208651	1.73876	-3.05889	3.05e-16	2.27e-13	TRUE	X:6779306-6948363	Dgkk	Dgkk
ENSMUSG00000048251	0.0359608	0.297961	-3.05062	0.000576134	0.0209737	TRUE	12:107910403-108003602	Bcl11b	Bcl11b
ENSMUSG00000025044	0.516539	4.26824	-3.04669	0.000268772	0.0113003	TRUE	8:39581700-39642678	Msr1	Msr1
ENSMUSG00000047798	0.418613	3.43551	-3.03684	1.24e-09	2.64e-07	TRUE	11:115116214-115133992	Cd300lf	Cd300lf
ENSMUSG00000074736	0.404234	3.25633	-3.00998	2.49e-07	2.99e-05	TRUE	2:149829211-150004392	Syndig1	Syndig1
ENSMUSG00000054203	0.151641	1.21312	-3	6.44e-07	6.72e-05	TRUE	1:174011998-174031810	Ifi205	Ifi205
ENSMUSG00000027188	0.897891	6.88383	-2.9386	4.29e-16	2.99e-13	TRUE	2:102550012-102643041	Pamr1	Pamr1
ENSMUSG00000036896	5.47581	41.6506	-2.92719	8.03e-16	5.24e-13	TRUE	4:136889804-136893065	C1qc	C1qc
ENSMUSG00000022076	0.0449367	0.331408	-2.88264	0.000514584	0.0189643	TRUE	14:96105259-96519102	Klhl1	Klhl1
ENSMUSG00000042812	0.0671119	0.488958	-2.86507	0.00118024	0.0367547	TRUE	8:121084386-121088144	Foxf1	Foxf1
ENSMUSG00000049625	0.105906	0.761197	-2.84549	5.2e-06	0.000384587	TRUE	13:56173703-56178885	Tifab	Tifab
ENSMUSG00000025804	0.29443	2.08554	-2.82443	1.31e-09	2.73e-07	TRUE	9:123962126-123968692	Ccr1	Ccr1
ENSMUSG00000031285	0.130443	0.907171	-2.79795	9.32e-07	9.27e-05	TRUE	X:143855842-143933311	Dcx	Dcx
ENSMUSG00000031506	0.10863	0.744889	-2.77761	7.26e-05	0.00378506	TRUE	1:135132700-135145317	Ptpn7	Ptpn7
ENSMUSG00000029816	13.3837	90.7302	-2.76111	6.42e-06	0.000467647	TRUE	6:49036546-49070929	Gpnmb	Gpnmb
ENSMUSG00000029503	0.644948	4.35985	-2.75702	4.77e-11	1.56e-08	TRUE	5:110339812-110343212	P2rx2	P2rx2
ENSMUSG00000029553	0.157508	1.0596	-2.75002	0.000219759	0.00960686	TRUE	6:16833373-16898441	Tfec	Tfec
ENSMUSG00000101389	0.58161	3.8774	-2.73696	3.01e-06	0.000253888	TRUE	19:11375523-11392790	Ms4a4a	Ms4a4a
ENSMUSG00000010461	0.507192	3.36702	-2.73087	8.5e-12	3.42e-09	TRUE	10:23104168-23349895	Eya4	Eya4
ENSMUSG00000036887	6.52309	42.8787	-2.71663	3.9e-16	2.81e-13	TRUE	4:136895917-136898803	C1qa	C1qa
ENSMUSG00000055541	0.166658	1.09518	-2.7162	7.9e-05	0.00403474	TRUE	7:4003402-4063204	Lair1	Lair1
ENSMUSG00000019987	1.28631	8.43946	-2.71391	3.57e-05	0.00207079	TRUE	10:24915208-24927470	Arg1	Arg1
ENSMUSG00000049723	0.765805	5.01363	-2.71081	3.93e-10	9.65e-08	TRUE	9:7344381-7369499	Mmp12	Mmp12
ENSMUSG00000030830	0.0851236	0.541143	-2.66838	0.000138536	0.0064916	TRUE	7:127296260-127335138	Itgal	Itgal
ENSMUSG00000038599	0.190879	1.21208	-2.66675	2.7e-05	0.00161474	TRUE	1:182565007-182632352	Capn8	Capn8
ENSMUSG00000034910	0.035099	0.222293	-2.66296	0.000390949	0.0151563	TRUE	9:72925645-72952181	Pygo1	Pygo1
ENSMUSG00000036362	0.128224	0.805981	-2.65207	7.88e-05	0.00403414	TRUE	3:59207892-59210882	P2ry13	P2ry13
ENSMUSG00000020312	0.148071	0.927392	-2.64689	8.66e-05	0.0043877	TRUE	10:79617940-79637918	Shc2	Shc2
ENSMUSG00000071713	0.228426	1.42888	-2.64508	9.79e-09	1.75e-06	TRUE	15:78325990-78351000	Csf2rb	Csf2rb
ENSMUSG00000079419	0.429462	2.61412	-2.60572	7.73e-06	0.000547812	TRUE	19:11469366-11482192	Ms4a6c	Ms4a6c
ENSMUSG00000039109	0.730852	4.42704	-2.59869	0.000728247	0.0253202	TRUE	13:36867178-37050244	F13a1	F13a1
ENSMUSG00000054196	1.67174	10.0862	-2.59295	2.05e-10	5.51e-08	TRUE	15:39076932-39087121	Cthrc1	Cthrc1
ENSMUSG00000062593	1.62042	9.73922	-2.58744	5.55e-10	1.29e-07	TRUE	10:51480640-51496613	Lilrb4a	Lilrb4a
ENSMUSG00000028226	0.124895	0.74937	-2.58496	0.000286724	0.0118808	TRUE	4:17852893-18119145	Mmp16	Mmp16
ENSMUSG00000022371	0.259134	1.52889	-2.56071	8.07e-10	1.77e-07	TRUE	15:55307750-55520803	Col14a1	Col14a1
ENSMUSG00000022321	0.304753	1.79042	-2.55459	1.91e-08	3.11e-06	TRUE	15:18818947-19014236	Cdh10	Cdh10
ENSMUSG00000030579	3.2021	18.761	-2.55065	2.08e-10	5.51e-08	TRUE	7:30413788-30417577	Tyrobp	Tyrobp
ENSMUSG00000003283	0.74189	4.32954	-2.54493	5.63e-10	1.29e-07	TRUE	2:153108468-153151441	Hck	Hck
ENSMUSG00000061576	0.31094	1.81255	-2.54331	2.35e-08	3.71e-06	TRUE	5:26817203-27727505	Dpp6	Dpp6
ENSMUSG00000005800	0.707918	4.11536	-2.53936	1.85e-08	3.04e-06	TRUE	9:7558429-7568486	Mmp8	Mmp8
ENSMUSG00000035493	1.08938	6.30283	-2.53249	3.31e-10	8.24e-08	TRUE	13:56609603-56639339	Tgfbi	Tgfbi
ENSMUSG00000020836	4.62133	26.6	-2.52505	1.73e-16	1.34e-13	TRUE	11:77462411-77470484	Coro6	Coro6
ENSMUSG00000040061	0.101961	0.577778	-2.5025	0.00072406	0.0252166	TRUE	2:118707517-118728438	Plcb2	Plcb2
ENSMUSG00000036905	6.40555	35.8583	-2.48491	8.85e-13	4.3e-10	TRUE	4:136880129-136886187	C1qb	C1qb
ENSMUSG00000052160	0.456517	2.5284	-2.46948	6.42e-07	6.72e-05	TRUE	12:112760655-112768986	Pld4	Pld4
ENSMUSG00000031891	2.92401	15.9377	-2.44643	4.25e-12	1.78e-09	TRUE	8:105518746-105523984	Hsd11b2	Hsd11b2
ENSMUSG00000073490	0.258583	1.39774	-2.4344	2.15e-06	0.000191764	TRUE	1:173723430-173741809	AI607873	AI607873
ENSMUSG00000005124	12.8279	69.1221	-2.42986	8.42e-21	1.26e-17	TRUE	15:66891320-66923201	Wisp1	Wisp1
ENSMUSG00000022577	0.257644	1.3741	-2.41504	0.000418809	0.0160734	TRUE	15:75551268-75567255	Ly6h	Ly6h
ENSMUSG00000026413	0.146053	0.773219	-2.40439	0.000347113	0.0138158	TRUE	1:135871395-135919207	Pkp1	Pkp1
ENSMUSG00000028581	8.01843	41.7667	-2.38096	4.98e-14	2.89e-11	TRUE	4:130913125-130936141	Laptm5	Laptm5
ENSMUSG00000034652	0.192472	0.998001	-2.37439	3.98e-05	0.00225527	TRUE	11:114890041-114904654	Cd300a	Cd300a
ENSMUSG00000048163	0.36935	1.89292	-2.35755	0.000387647	0.0150563	TRUE	5:113818536-113832644	Selplg	Selplg
ENSMUSG00000050578	0.1558	0.796311	-2.35363	0.00102942	0.0330935	TRUE	9:7272514-7283333	Mmp13	Mmp13
ENSMUSG00000089672	1.21678	6.17082	-2.34239	1.17e-07	1.56e-05	TRUE	10:51480632-51486316	Lilr4b	Lilr4b
ENSMUSG00000021322	0.158858	0.786349	-2.30743	0.000415242	0.0159796	TRUE	13:20794119-21024252	Aoah	Aoah
ENSMUSG00000059498	3.26078	16.1194	-2.3055	0.00032837	0.0132977	TRUE	1:171051174-171064935	Fcgr3	Fcgr3
ENSMUSG00000040552	0.564722	2.69991	-2.2573	6.99e-08	1.01e-05	TRUE	6:122847138-122856161	C3ar1	C3ar1
ENSMUSG00000041797	0.0943121	0.445363	-2.23946	0.000620327	0.0223489	TRUE	11:110100749-110168196	Abca9	Abca9
ENSMUSG00000019122	1.34677	6.14891	-2.19082	0.00111254	0.0350642	TRUE	11:83572919-83578636	Ccl9	Ccl9
ENSMUSG00000024112	0.118813	0.542083	-2.18982	0.00129522	0.0393386	TRUE	17:25374285-25433783	Cacna1h	Cacna1h
ENSMUSG00000074622	0.654057	2.96047	-2.17834	8.87e-09	1.6e-06	TRUE	2:160363703-160367065	Mafb	Mafb
ENSMUSG00000098112	0.413089	1.8589	-2.16992	0.000492745	0.018256	TRUE	15:100641077-100669553	Bin2	Bin2
ENSMUSG00000022148	0.50989	2.27133	-2.15528	0.000707422	0.0247609	TRUE	15:6579871-6663313	Fyb	Fyb
ENSMUSG00000044288	0.479079	2.11359	-2.14136	1.35e-08	2.36e-06	TRUE	4:33924593-33948831	Cnr1	Cnr1
ENSMUSG00000020120	0.773729	3.39442	-2.13327	8.62e-07	8.62e-05	TRUE	11:16971206-17052381	Plek	Plek
ENSMUSG00000026656	1.6238	7.10412	-2.12928	7.09e-07	7.27e-05	TRUE	1:170958617-170976547	Fcgr2b	Fcgr2b
ENSMUSG00000034353	0.714618	3.12645	-2.12928	4.37e-05	0.00241705	TRUE	1:91179822-91225196	Ramp1	Ramp1
ENSMUSG00000024663	0.475025	2.03801	-2.10108	8.67e-05	0.0043877	TRUE	19:10001669-10038380	Rab3il1	Rab3il1
ENSMUSG00000021186	1.07248	4.55208	-2.08558	5.2e-12	2.13e-09	TRUE	12:101746565-101819055	Fbln5	Fbln5
ENSMUSG00000024365	0.707472	3.0014	-2.08489	6.22e-05	0.00327498	TRUE	17:34801348-34804561	Cyp21a1	Cyp21a1
ENSMUSG00000025789	2.6733	11.3297	-2.08342	5.73e-13	2.92e-10	TRUE	7:73939119-74013690	St8sia2	St8sia2
ENSMUSG00000041481	0.756037	3.1659	-2.06609	9.11e-05	0.00455628	TRUE	12:104236245-104241939	Serpina3g	Serpina3g
ENSMUSG00000043157	0.390581	1.62482	-2.05658	0.000457564	0.0171965	TRUE	14:61309753-61311936	Arl11	Arl11
ENSMUSG00000031075	5.17552	21.5297	-2.05655	1.02e-11	3.96e-09	TRUE	7:144588549-144751974	Ano1	Ano1
ENSMUSG00000030772	3.42097	13.9736	-2.03022	1.38e-09	2.85e-07	TRUE	7:112116019-112159057	Dkk3	Dkk3
ENSMUSG00000048865	0.299356	1.20775	-2.01238	9.72e-06	0.000676864	TRUE	1:171388954-171410298	Arhgap30	Arhgap30
ENSMUSG00000028076	1.12712	4.50846	-2	3.03e-06	0.000254614	TRUE	3:86995834-86999441	Cd1d1	Cd1d1
ENSMUSG00000095332	0.355662	1.42265	-2	0.000261231	0.0110276	TRUE	2:91945703-91947655	Gm9821	Gm9821
ENSMUSG00000089769	0.683731	2.73492	-2	0.00113292	0.0354924	TRUE	17:12818793-12819537	Gm16574	Gm16574
ENSMUSG00000061353	0.876305	3.47784	-1.98868	1.75e-07	2.18e-05	TRUE	6:117168535-117181367	Cxcl12	Cxcl12
ENSMUSG00000048142	0.199422	0.790813	-1.98751	0.001196	0.0370245	TRUE	5:33995984-34005916	Nat8l	Nat8l
ENSMUSG00000038602	0.880972	3.47234	-1.97874	6.23e-10	1.42e-07	TRUE	10:52690533-53111622	Slc35f1	Slc35f1
ENSMUSG00000018654	0.267239	1.04758	-1.97085	0.00144789	0.042915	TRUE	11:11685003-11772926	Ikzf1	Ikzf1
ENSMUSG00000028591	0.665856	2.58776	-1.95842	0.000326195	0.0132353	TRUE	4:144391674-144408464	Pramef12	Pramef12
ENSMUSG00000034730	0.343327	1.33144	-1.95533	7.1e-05	0.00372525	TRUE	15:74516195-74589465	Adgrb1	Adgrb1
ENSMUSG00000030074	1.88775	7.30591	-1.95239	4.83e-10	1.13e-07	TRUE	6:100704734-100810913	Gxylt2	Gxylt2
ENSMUSG00000029673	0.498015	1.92675	-1.9519	4.45e-06	0.000340012	TRUE	5:131437333-132543344	Auts2	Auts2
ENSMUSG00000037280	0.147818	0.571114	-1.94996	0.00175175	0.049802	TRUE	15:100691813-100729376	Galnt6	Galnt6
ENSMUSG00000022876	0.372944	1.42962	-1.9386	0.00153224	0.0449055	TRUE	16:75858793-76022270	Samsn1	Samsn1
ENSMUSG00000031790	1.54961	5.91621	-1.93277	1.56e-10	4.53e-08	TRUE	8:95352268-95374293	Mmp15	Mmp15
ENSMUSG00000020738	19.6422	74.9475	-1.93192	0.000440103	0.0166601	TRUE	11:115523102-115536276	Sumo2	Sumo2
ENSMUSG00000027199	0.808122	3.08214	-1.93129	0.000342451	0.0137613	TRUE	2:122594467-122611303	Gatm	Gatm
ENSMUSG00000054162	0.735757	2.79769	-1.92694	7.1e-07	7.27e-05	TRUE	8:62951009-63357103	Spock3	Spock3
ENSMUSG00000027962	1.86323	7.05976	-1.92181	1.21e-07	1.61e-05	TRUE	3:116109949-116129688	Vcam1	Vcam1
ENSMUSG00000027322	0.222679	0.84123	-1.91754	0.000179281	0.00808061	TRUE	2:131069220-131086765	Siglec1	Siglec1
ENSMUSG00000036469	0.196033	0.740567	-1.91754	0.000867202	0.0290402	TRUE	8:65617900-66471637	March1	March1
ENSMUSG00000064080	55.2486	203.89	-1.88378	2.14e-12	9.94e-10	TRUE	6:91212455-91272540	Fbln2	Fbln2
ENSMUSG00000037568	0.341931	1.25375	-1.87447	0.00012687	0.00602518	TRUE	1:190947646-190979296	Vash2	Vash2
ENSMUSG00000017737	2.37978	8.71392	-1.87249	1.89e-06	0.000172078	TRUE	2:164940780-164955850	Mmp9	Mmp9
ENSMUSG00000039899	0.177258	0.64791	-1.86994	0.000936173	0.03071	TRUE	5:21372642-21378374	Fgl2	Fgl2
ENSMUSG00000056380	0.798975	2.91293	-1.86625	9.17e-05	0.00457514	TRUE	X:71663667-71669257	Gpr50	Gpr50
ENSMUSG00000024965	0.689149	2.49705	-1.85733	3.88e-06	0.000305305	TRUE	19:6998958-7019469	Fermt3	Fermt3
ENSMUSG00000020042	0.793152	2.86015	-1.85042	4.08e-06	0.000315496	TRUE	10:85386814-85660292	Btbd11	Btbd11
ENSMUSG00000015484	0.238574	0.858867	-1.848	0.000615261	0.0222431	TRUE	1:156075966-156205026	Fam163a	Fam163a
ENSMUSG00000004609	1.40102	5.03523	-1.84558	1.69e-07	2.12e-05	TRUE	7:43524216-43544428	Cd33	Cd33
ENSMUSG00000041649	1.77253	6.35894	-1.84298	1.87e-09	3.8e-07	TRUE	X:153237466-153396132	Klf8	Klf8
ENSMUSG00000096847	0.176599	0.625258	-1.82397	0.000374078	0.0146655	TRUE	17:45541940-45549677	Tmem151b	Tmem151b
ENSMUSG00000056214	1.43651	5.08304	-1.82312	9.44e-08	1.31e-05	TRUE	18:80046895-80119640	Pard6g	Pard6g
ENSMUSG00000025650	14.1677	49.6183	-1.80826	8.09e-11	2.52e-08	TRUE	9:108953586-108984875	Col7a1	Col7a1
ENSMUSG00000024677	0.567965	1.98183	-1.80296	0.000260238	0.0110276	TRUE	19:11516512-11531256	Ms4a6b	Ms4a6b
ENSMUSG00000015950	1.45545	5.07403	-1.80167	3.79e-05	0.00216955	TRUE	5:134220053-134229625	Ncf1	Ncf1
ENSMUSG00000029925	0.434702	1.51002	-1.79647	0.000436437	0.0165814	TRUE	6:38875404-39084585	Tbxas1	Tbxas1
ENSMUSG00000022488	0.500672	1.73763	-1.79518	7.6e-06	0.00054012	TRUE	15:103453825-103498800	Nckap1l	Nckap1l
ENSMUSG00000071714	0.321299	1.10949	-1.7879	6.09e-05	0.00321315	TRUE	15:78282517-78305603	Csf2rb2	Csf2rb2
ENSMUSG00000017754	0.933614	3.21163	-1.78241	0.000256544	0.0108988	TRUE	2:164839518-164857711	Pltp	Pltp
ENSMUSG00000021403	1.03917	3.55169	-1.77307	1.42e-06	0.000132432	TRUE	13:33027416-33041884	Serpinb9b	Serpinb9b
ENSMUSG00000078532	3.32714	11.345	-1.7697	4.72e-06	0.000357357	TRUE	4:130531602-130574173	Nkain1	Nkain1
ENSMUSG00000001348	0.902089	3.07379	-1.76867	0.000178815	0.00808061	TRUE	9:22126731-22135746	Acp5	Acp5
ENSMUSG00000025383	1.15853	3.9356	-1.76429	0.000272594	0.0114151	TRUE	10:128296140-128298084	Il23a	Il23a
ENSMUSG00000057751	54.9816	185.729	-1.75618	2.06e-10	5.51e-08	TRUE	4:154170730-154275713	Megf6	Megf6
ENSMUSG00000040613	1.84542	6.22294	-1.75364	2.21e-05	0.00140245	TRUE	6:122577792-122602444	Apobec1	Apobec1
ENSMUSG00000040747	2.24625	7.56281	-1.7514	9.05e-08	1.26e-05	TRUE	3:106759921-106790149	Cd53	Cd53
ENSMUSG00000022206	0.244004	0.812232	-1.73499	4.32e-05	0.00239593	TRUE	15:11839896-11905674	Npr3	Npr3
ENSMUSG00000086163	2.0767	6.91199	-1.73481	0.000249916	0.0107013	TRUE	11:100278706-100291286	Gm14206	Gm14206
ENSMUSG00000031613	0.7004	2.33018	-1.73419	0.000307188	0.0125863	TRUE	8:56294552-56321046	Hpgd	Hpgd
ENSMUSG00000045318	0.739303	2.42626	-1.71449	7.25e-06	0.00052063	TRUE	5:35278319-35281763	Adra2c	Adra2c
ENSMUSG00000069893	1.04649	3.43128	-1.71319	6.64e-06	0.000481891	TRUE	11:48946150-48979398	9930111J21Rik1	9930111J21Rik1
ENSMUSG00000021998	4.50679	14.7456	-1.71012	5.35e-07	5.77e-05	TRUE	14:75131101-75230842	Lcp1	Lcp1
ENSMUSG00000040711	2.65743	8.58836	-1.69235	9.28e-10	2e-07	TRUE	11:32347820-32428173	Sh3pxd2b	Sh3pxd2b
ENSMUSG00000042109	0.942375	3.02345	-1.68182	5.59e-05	0.00296263	TRUE	15:81936759-81950941	Csdc2	Csdc2
ENSMUSG00000069662	8.54533	27.3634	-1.67904	1.03e-10	3.16e-08	TRUE	10:37133375-37138920	Marcks	Marcks
ENSMUSG00000028327	0.372477	1.18351	-1.66785	0.000287696	0.0118808	TRUE	4:45848664-45887008	Stra6l	Stra6l
ENSMUSG00000049128	1.38536	4.39702	-1.66626	3.97e-06	0.00030974	TRUE	3:92570902-92573735	Ivl	Ivl
ENSMUSG00000002699	0.743203	2.35538	-1.66413	0.000794092	0.0272469	TRUE	11:34046920-34092295	Lcp2	Lcp2
ENSMUSG00000033377	0.459323	1.45296	-1.66141	0.000438437	0.0166272	TRUE	3:116918258-116968987	Palmd	Palmd
ENSMUSG00000039470	3.39439	10.7213	-1.65926	1.37e-05	0.000919599	TRUE	8:40423815-40510268	Zdhhc2	Zdhhc2
ENSMUSG00000026786	0.336329	1.06209	-1.65896	0.00147511	0.0434752	TRUE	2:22774094-22875653	Apbb1ip	Apbb1ip
ENSMUSG00000022996	0.83644	2.63054	-1.65303	0.000224502	0.00975301	TRUE	15:98771753-98778150	Wnt10b	Wnt10b
ENSMUSG00000076441	17.8838	55.9499	-1.64548	1.2e-07	1.6e-05	TRUE	2:31470207-31520672	Ass1	Ass1
ENSMUSG00000056888	3.17666	9.92298	-1.64326	5.96e-05	0.00315314	TRUE	10:111985448-112002631	Glipr1	Glipr1
ENSMUSG00000012017	2.78376	8.67384	-1.63963	1.33e-07	1.72e-05	TRUE	16:17797282-17808287	Scarf2	Scarf2
ENSMUSG00000028444	1.34512	4.1897	-1.63912	0.000303867	0.0124747	TRUE	4:41657498-41697089	Cntfr	Cntfr
ENSMUSG00000037813	2.87521	8.91783	-1.63302	1.79e-08	2.99e-06	TRUE	2:158182533-158229222	D630003M21Rik	D630003M21Rik
ENSMUSG00000017652	6.74336	20.7849	-1.624	3.04e-07	3.45e-05	TRUE	2:165055627-165072948	Cd40	Cd40
ENSMUSG00000032327	2.17223	6.68508	-1.62177	2.6e-05	0.00156618	TRUE	9:58063788-58153996	Stra6	Stra6
ENSMUSG00000079484	1.26334	3.88191	-1.61952	0.000672523	0.0238893	TRUE	2:30266203-30282149	Phyhd1	Phyhd1
ENSMUSG00000028019	2.1763	6.67817	-1.61758	1.61e-07	2.05e-05	TRUE	3:81036416-81214040	Pdgfc	Pdgfc
ENSMUSG00000033777	1.20811	3.70192	-1.61552	1.54e-05	0.00101861	TRUE	X:106143204-106160493	Tlr13	Tlr13
ENSMUSG00000040254	1.96158	5.97581	-1.60712	3.08e-07	3.48e-05	TRUE	5:12383385-12588948	Sema3d	Sema3d
ENSMUSG00000032968	2.60576	7.89578	-1.59937	3.61e-05	0.00208435	TRUE	1:75507077-75510366	Inha	Inha
ENSMUSG00000025017	0.371875	1.12448	-1.59637	0.00171592	0.0489834	TRUE	19:41274218-41385070	Pik3ap1	Pik3ap1
ENSMUSG00000058818	0.532533	1.60532	-1.59191	0.00156642	0.0456511	TRUE	7:3711409-3720391	Pirb	Pirb
ENSMUSG00000047143	0.515053	1.54516	-1.58496	0.00110162	0.0349204	TRUE	4:109978053-109983687	Dmrta2	Dmrta2
ENSMUSG00000070533	1.13488	3.38342	-1.57594	2.61e-05	0.00156618	TRUE	2:164596458-164613626	Wfdc8	Wfdc8
ENSMUSG00000026211	5.56487	16.4711	-1.56551	2.73e-07	3.2e-05	TRUE	1:75479310-75506452	Obsl1	Obsl1
ENSMUSG00000038642	16.5578	48.7508	-1.55791	5.37e-06	0.000393941	TRUE	3:95526786-95556403	Ctss	Ctss
ENSMUSG00000025938	0.589164	1.72217	-1.54749	2.38e-05	0.001469	TRUE	1:12866549-12992650	Slco5a1	Slco5a1
ENSMUSG00000023906	9.11693	26.6436	-1.54717	2.59e-06	0.000223284	TRUE	17:23679365-23682446	Cldn6	Cldn6
ENSMUSG00000069892	2.09368	6.0963	-1.54189	2.67e-06	0.000229954	TRUE	11:49015874-49051242	9930111J21Rik2	9930111J21Rik2
ENSMUSG00000000567	5.06188	14.6369	-1.53186	1.3e-06	0.000123832	TRUE	11:112782224-112787760	Sox9	Sox9
ENSMUSG00000030796	27.2953	78.8677	-1.53078	4.98e-08	7.5e-06	TRUE	7:45215753-45233635	Tead2	Tead2
ENSMUSG00000028654	2.88914	8.3434	-1.53	3.47e-06	0.000279701	TRUE	4:122995652-123002485	Mycl	Mycl
ENSMUSG00000018507	0.575043	1.66003	-1.52947	0.00127033	0.03871	TRUE	11:62574486-62600515	Trpv2	Trpv2
ENSMUSG00000020431	0.231648	0.667034	-1.52583	0.00032305	0.0131332	TRUE	11:7063489-7178506	Adcy1	Adcy1
ENSMUSG00000050822	1.88477	5.42233	-1.52453	9.72e-05	0.00481743	TRUE	5:142692512-142722490	Slc29a4	Slc29a4
ENSMUSG00000018008	0.871061	2.50534	-1.52416	0.000858508	0.0287958	TRUE	15:78597047-78622019	Cyth4	Cyth4
ENSMUSG00000057604	3.57342	10.2652	-1.52239	8.57e-07	8.61e-05	TRUE	6:112273758-112330425	Lmcd1	Lmcd1
ENSMUSG00000078597	0.715394	2.04951	-1.51847	0.000449353	0.0169489	TRUE	4:115411624-115439034	Cyp4a12b	Cyp4a12b
ENSMUSG00000048078	0.501523	1.42695	-1.50855	0.00159531	0.0464283	TRUE	7:96171246-96911093	Tenm4	Tenm4
ENSMUSG00000018698	4.00851	11.3973	-1.50756	1.11e-06	0.000106971	TRUE	11:84518284-84525535	Lhx1	Lhx1
ENSMUSG00000000184	23.8745	67.7929	-1.50566	1.89e-07	2.32e-05	TRUE	6:127125162-127152193	Ccnd2	Ccnd2
ENSMUSG00000024713	2.44211	6.84684	-1.48731	1.08e-07	1.46e-05	TRUE	19:17432832-17837632	Pcsk5	Pcsk5
ENSMUSG00000039062	1.56852	4.37458	-1.47974	0.000353602	0.0140206	TRUE	7:79821803-79861059	Anpep	Anpep
ENSMUSG00000055435	0.40595	1.12603	-1.47187	0.00063104	0.0226567	TRUE	8:115682942-115707794	Maf	Maf
ENSMUSG00000024679	5.01809	13.7631	-1.45559	1.87e-05	0.00120963	TRUE	19:11586604-11604849	Ms4a6d	Ms4a6d
ENSMUSG00000062296	1.26399	3.46318	-1.45411	0.000109887	0.00534376	TRUE	9:111311739-111395775	Trank1	Trank1
ENSMUSG00000029570	4.1652	11.3756	-1.44948	5.21e-06	0.000384587	TRUE	5:140607320-140615545	Lfng	Lfng
ENSMUSG00000089901	1.54868	4.22909	-1.44931	2.74e-05	0.00163266	TRUE	14:43925390-43933411	Gm8113	Gm8113
ENSMUSG00000026536	1.1285	3.06121	-1.4397	0.000984127	0.0319322	TRUE	1:173896345-173913046	Mnda	Mnda
ENSMUSG00000053626	0.516822	1.40012	-1.43781	0.000316417	0.0129138	TRUE	8:64014770-64205993	Tll1	Tll1
ENSMUSG00000001870	9.8476	26.5612	-1.43147	1.13e-06	0.000108696	TRUE	17:75005568-75392512	Ltbp1	Ltbp1
ENSMUSG00000021913	2.14149	5.75316	-1.42574	2.36e-06	0.000208435	TRUE	14:32322019-32347820	Ogdhl	Ogdhl
ENSMUSG00000036172	6.4706	17.3366	-1.42185	1.03e-06	0.000101065	TRUE	16:44943678-44981380	Cd200r3	Cd200r3
ENSMUSG00000058715	5.78841	15.4627	-1.41756	0.000933692	0.03071	TRUE	1:171229572-171234365	Fcer1g	Fcer1g
ENSMUSG00000020101	2.00186	5.32571	-1.41163	4.67e-05	0.00254086	TRUE	10:60346851-60372684	4632428N05Rik	4632428N05Rik
ENSMUSG00000034675	44.3992	117.616	-1.40547	2.98e-07	3.43e-05	TRUE	13:55473429-55488111	Dbn1	Dbn1
ENSMUSG00000024177	2.9374	7.75079	-1.3998	0.000649648	0.0232052	TRUE	17:26091734-26095508	Nme4	Nme4
ENSMUSG00000041020	1.14657	3.01851	-1.39652	0.00126197	0.0386158	TRUE	X:159414572-159498757	Map7d2	Map7d2
ENSMUSG00000022150	24.7687	64.9651	-1.39115	1.64e-05	0.0010836	TRUE	15:6299788-6440712	Dab2	Dab2
ENSMUSG00000020000	32.5335	84.9317	-1.38438	2.07e-06	0.000186745	TRUE	10:24223517-24302790	Moxd1	Moxd1
ENSMUSG00000030562	27.3912	71.2371	-1.37891	4.99e-08	7.5e-06	TRUE	7:87246096-87398710	Nox4	Nox4
ENSMUSG00000022894	6.45016	16.775	-1.3789	1.6e-07	2.05e-05	TRUE	16:85858170-85901125	Adamts5	Adamts5
ENSMUSG00000028755	3.48931	8.9894	-1.36528	0.000567827	0.0207073	TRUE	4:138338424-138367992	Cda	Cda
ENSMUSG00000025743	25.5308	65.1324	-1.35114	5.17e-07	5.59e-05	TRUE	4:130792537-130826319	Sdc3	Sdc3
ENSMUSG00000034463	1.91757	4.88912	-1.3503	2.44e-05	0.001484	TRUE	14:65919395-65953744	Scara3	Scara3
ENSMUSG00000002944	0.811437	2.06548	-1.34792	0.00170473	0.0487973	TRUE	5:17781690-17888801	Cd36	Cd36
ENSMUSG00000039153	0.954361	2.4274	-1.3468	0.00128877	0.0391997	TRUE	17:44495987-44814797	Runx2	Runx2
ENSMUSG00000006411	7.3182	18.5642	-1.34297	1.91e-06	0.000172937	TRUE	1:171370099-171388598	Pvrl4	Pvrl4
ENSMUSG00000032172	10.0635	25.5144	-1.34218	1.49e-06	0.000138352	TRUE	9:20667986-20728219	Olfm2	Olfm2
ENSMUSG00000020032	13.4334	34.0553	-1.34206	3.53e-07	3.93e-05	TRUE	10:84370905-84440597	Nuak1	Nuak1
ENSMUSG00000027276	34.2624	86.2975	-1.33269	7.68e-07	7.75e-05	TRUE	2:137081456-137116644	Jag1	Jag1
ENSMUSG00000028364	23.5092	59.0725	-1.32926	4.61e-05	0.00251719	TRUE	4:63959785-64047015	Tnc	Tnc
ENSMUSG00000033717	1.64469	4.13001	-1.32833	2.26e-05	0.00141205	TRUE	19:54045182-54048982	Adra2a	Adra2a
ENSMUSG00000033361	1.31302	3.28614	-1.3235	7.13e-05	0.0037357	TRUE	X:71962624-71972722	Prrg3	Prrg3
ENSMUSG00000040133	0.57602	1.43708	-1.31895	0.00130931	0.0396512	TRUE	2:118277110-118373419	Gpr176	Gpr176
ENSMUSG00000048779	1.07525	2.66422	-1.30905	0.00121555	0.037408	TRUE	7:100937638-100964391	P2ry6	P2ry6
ENSMUSG00000039934	1.01234	2.47573	-1.29016	0.00103618	0.0332087	TRUE	5:21186255-21315132	Gsap	Gsap
ENSMUSG00000063286	0.343488	0.839637	-1.28951	0.000858528	0.0287958	TRUE	7:106504392-106511671	Gm8995	Gm8995
ENSMUSG00000041696	7.76371	18.8804	-1.28207	7.18e-06	0.000517456	TRUE	9:65398488-65414853	Rasl12	Rasl12
ENSMUSG00000006219	78.9922	191.954	-1.28098	3.2e-06	0.000264321	TRUE	4:141576062-141606096	Fblim1	Fblim1
ENSMUSG00000054555	47.3861	114.959	-1.27858	3.17e-06	0.000263998	TRUE	7:133883199-134232146	Adam12	Adam12
ENSMUSG00000026208	2.31686	5.62025	-1.27846	0.00145849	0.0431071	TRUE	1:75360329-75368579	Des	Des
ENSMUSG00000034159	5.33826	12.922	-1.27538	4.5e-05	0.00247512	TRUE	1:93151349-93160948	2310007B03Rik	2310007B03Rik
ENSMUSG00000020388	6.4505	15.5756	-1.2718	0.000159641	0.00728351	TRUE	11:54054928-54069014	Pdlim4	Pdlim4
ENSMUSG00000024501	17.4587	42.0723	-1.26892	7.39e-06	0.000529174	TRUE	18:43320979-43438286	Dpysl3	Dpysl3
ENSMUSG00000046687	4.19523	10.1034	-1.26802	0.00011179	0.00540735	TRUE	10:62071015-62072609	Gm5424	Gm5424
ENSMUSG00000027070	1.39937	3.36427	-1.26551	5.23e-05	0.00280095	TRUE	2:69424340-69586065	Lrp2	Lrp2
ENSMUSG00000028370	0.426243	1.02046	-1.25948	0.000157548	0.00720377	TRUE	4:65124174-65357509	Pappa	Pappa
ENSMUSG00000026193	394.683	940.128	-1.25216	1.51e-05	0.00100409	TRUE	1:71585520-71653200	Fn1	Fn1
ENSMUSG00000024910	3.17611	7.5362	-1.24658	0.0011164	0.0350789	TRUE	19:5465240-5468498	Ctsw	Ctsw
ENSMUSG00000000489	76.2927	180.428	-1.24181	1.52e-06	0.00013993	TRUE	15:79995900-80014808	Pdgfb	Pdgfb
ENSMUSG00000031827	13.7392	32.4357	-1.23928	4.7e-05	0.00255364	TRUE	8:119809225-119840579	Cotl1	Cotl1
ENSMUSG00000050271	2.67852	6.3211	-1.23874	1.25e-05	0.000855829	TRUE	8:36094828-36147787	D8Ertd82e	D8Ertd82e
ENSMUSG00000071551	4.35171	10.2651	-1.23808	0.000657567	0.023408	TRUE	13:4228700-4248681	Akr1c19	Akr1c19
ENSMUSG00000047749	0.797057	1.87043	-1.23061	0.000818215	0.0278007	TRUE	6:38287396-38299259	Zc3hav1l	Zc3hav1l
ENSMUSG00000051998	1.93998	4.5424	-1.22741	0.00172117	0.0490663	TRUE	1:133679091-133690108	Lax1	Lax1
ENSMUSG00000042834	17.1218	39.7463	-1.21498	0.000104087	0.00509368	TRUE	18:33437019-33464029	Nrep	Nrep
ENSMUSG00000047281	98.8874	229.182	-1.21264	7.45e-06	0.00053138	TRUE	4:133600556-133602168	Sfn	Sfn
ENSMUSG00000018217	12.5407	29.0426	-1.21156	1.35e-05	0.000913071	TRUE	11:63128982-63159547	Pmp22	Pmp22
ENSMUSG00000036111	5.72895	13.209	-1.20518	0.000127733	0.00605241	TRUE	7:109138572-109170308	Lmo1	Lmo1
ENSMUSG00000034227	19.5168	44.992	-1.20495	0.000225573	0.00977922	TRUE	11:116330704-116335399	Foxj1	Foxj1
ENSMUSG00000045027	39.8494	91.862	-1.20491	3.94e-05	0.00224144	TRUE	17:23993535-23998100	Prss22	Prss22
ENSMUSG00000074874	12.065	27.8029	-1.20441	0.00010998	0.00534376	TRUE	13:60895351-60897447	Ctla2b	Ctla2b
ENSMUSG00000029084	3.79385	8.69237	-1.19609	0.000214326	0.00946842	TRUE	5:43868553-43912375	Cd38	Cd38
ENSMUSG00000027297	2.85327	6.52979	-1.19442	0.000227351	0.00983588	TRUE	2:119751320-119760431	Ltk	Ltk
ENSMUSG00000024176	4.35408	9.94993	-1.19232	0.000118928	0.00569982	TRUE	17:25565892-25570686	Sox8	Sox8
ENSMUSG00000037995	17.4289	39.7733	-1.19032	3.31e-05	0.00195224	TRUE	1:172481788-172498878	Igsf9	Igsf9
ENSMUSG00000001986	1.11089	2.52475	-1.18442	0.00173632	0.0494307	TRUE	X:41400854-41678601	Gria3	Gria3
ENSMUSG00000037664	5.69153	12.921	-1.18283	3.6e-05	0.00208231	TRUE	7:143458350-143461050	Cdkn1c	Cdkn1c
ENSMUSG00000028494	195.018	438.09	-1.16762	2.38e-05	0.001469	TRUE	4:86648386-86670060	Plin2	Plin2
ENSMUSG00000045672	6.61303	14.8113	-1.16331	1.03e-05	0.000708412	TRUE	4:63214004-63334991	Col27a1	Col27a1
ENSMUSG00000004371	17.3219	38.7733	-1.16247	2.59e-05	0.00156618	TRUE	7:4772373-4782857	Il11	Il11
ENSMUSG00000025902	8.17583	18.1565	-1.15105	0.00028331	0.0117929	TRUE	1:4490931-4497354	Sox17	Sox17
ENSMUSG00000035314	3.43878	7.60152	-1.14439	7.45e-05	0.00387185	TRUE	7:99381549-99460983	Gdpd5	Gdpd5
ENSMUSG00000064373	35.3584	77.9687	-1.14084	7.75e-05	0.00397903	TRUE	15:3268547-3280508	Sepp1	Sepp1
ENSMUSG00000037411	1040.42	2292.79	-1.13994	1.69e-05	0.00110468	TRUE	5:137061504-137072268	Serpine1	Serpine1
ENSMUSG00000097242	1.84869	4.06712	-1.1375	0.00102767	0.0330935	TRUE	13:63289601-63297147	Gm16907	Gm16907
ENSMUSG00000019823	3.0206	6.63754	-1.13581	0.000524589	0.019299	TRUE	10:41476314-41487032	Mical1	Mical1
ENSMUSG00000024087	2.3569	5.1608	-1.1307	0.00156338	0.0456262	TRUE	17:79706953-79715041	Cyp1b1	Cyp1b1
ENSMUSG00000029093	17.596	38.4519	-1.12781	2.44e-05	0.001484	TRUE	5:36017180-36398139	Sorcs2	Sorcs2
ENSMUSG00000058056	15.6704	34.2145	-1.12657	0.000223741	0.0097402	TRUE	8:61513246-61902690	Palld	Palld
ENSMUSG00000027230	4.51865	9.86453	-1.12636	0.000120652	0.00576921	TRUE	2:91982328-92024502	Creb3l1	Creb3l1
ENSMUSG00000028909	3.74558	8.12473	-1.11713	0.000194599	0.00872606	TRUE	4:131768457-131838288	Ptpru	Ptpru
ENSMUSG00000034648	9.41163	20.2938	-1.10852	2.33e-05	0.00145105	TRUE	6:107529768-107570214	Lrrn1	Lrrn1
ENSMUSG00000042659	15.7424	33.9175	-1.10737	0.00010082	0.00495702	TRUE	7:68737045-68749241	Arrdc4	Arrdc4
ENSMUSG00000032135	38.8609	83.6818	-1.10659	0.000148459	0.00686326	TRUE	9:44134469-44142727	Mcam	Mcam
ENSMUSG00000040187	4.73108	10.1647	-1.10332	0.000843683	0.0284348	TRUE	6:146796055-146833529	Arntl2	Arntl2
ENSMUSG00000023411	3.94686	8.42123	-1.09333	0.000113793	0.0054915	TRUE	14:55824795-55833943	Nfatc4	Nfatc4
ENSMUSG00000019944	4.01129	8.54105	-1.09035	0.00082279	0.0279107	TRUE	10:69151434-69291791	Rhobtb1	Rhobtb1
ENSMUSG00000047945	81.5931	172.058	-1.07638	3.17e-05	0.00187396	TRUE	4:129513581-129515985	Marcksl1	Marcksl1
ENSMUSG00000074813	9.19142	19.3457	-1.07366	0.00147773	0.043491	TRUE	2:128195993-128429349	Gm14005	Gm14005
ENSMUSG00000074489	10.6307	22.2606	-1.06626	0.00131373	0.0397276	TRUE	3:88368616-88372743	Bglap3	Bglap3
ENSMUSG00000053062	9.1349	19.1101	-1.06488	0.0014346	0.0427028	TRUE	16:84774123-84825928	Jam2	Jam2
ENSMUSG00000031112	3.40598	7.1208	-1.06397	0.000677803	0.0240012	TRUE	X:50841047-50893097	Stk26	Stk26
ENSMUSG00000024304	17.6218	36.7802	-1.06157	0.00144555	0.042915	TRUE	18:16588877-16809246	Cdh2	Cdh2
ENSMUSG00000037447	3.31207	6.89157	-1.0571	0.00166998	0.0480659	TRUE	1:36307733-36324029	Arid5a	Arid5a
ENSMUSG00000046352	3.96479	8.24715	-1.05665	0.000649228	0.0232052	TRUE	14:57098600-57104702	Gjb2	Gjb2
ENSMUSG00000031673	6.40898	13.2628	-1.04922	0.000108079	0.0052767	TRUE	8:102632995-102785111	Cdh11	Cdh11
ENSMUSG00000025082	2.7734	5.72407	-1.04538	0.0011654	0.0364008	TRUE	19:56874249-56912078	Vwa2	Vwa2
ENSMUSG00000010307	3.65856	7.54981	-1.04517	0.00108233	0.0345288	TRUE	7:47050640-47054776	Tmem86a	Tmem86a
ENSMUSG00000070713	9.32937	19.2381	-1.04411	0.000436285	0.0165814	TRUE	8:72304118-72305276	Gm10282	Gm10282
ENSMUSG00000005672	13.3102	27.4308	-1.04327	0.000402358	0.015541	TRUE	5:75574916-75656722	Kit	Kit
ENSMUSG00000000782	2.88046	5.92583	-1.04072	0.00127082	0.03871	TRUE	11:52252371-52283014	Tcf7	Tcf7
ENSMUSG00000058254	1.48358	3.04289	-1.03636	0.000810092	0.0276596	TRUE	X:10485158-10596605	Tspan7	Tspan7
ENSMUSG00000002020	17.298	35.4397	-1.03476	0.000618693	0.0223285	TRUE	12:84783212-84876532	Ltbp2	Ltbp2
ENSMUSG00000041605	15.2821	31.0783	-1.02407	0.00035678	0.0141198	TRUE	1:136213531-136234264	5730559C18Rik	5730559C18Rik
ENSMUSG00000028347	18.0764	36.4835	-1.01314	0.00154466	0.045143	TRUE	4:48585174-48663131	Tmeff1	Tmeff1
ENSMUSG00000008999	7.91704	15.9735	-1.01265	0.000421895	0.0161261	TRUE	2:172868012-172940321	Bmp7	Bmp7
ENSMUSG00000020186	24.9145	50.1622	-1.00961	0.00051182	0.0188957	TRUE	10:110920177-110939599	Csrp2	Csrp2
ENSMUSG00000026556	5.92739	11.9038	-1.00596	0.000785633	0.027001	TRUE	1:172000960-172028444	Vangl2	Vangl2
ENSMUSG00000037035	6.68761	13.3589	-0.998238	0.000236794	0.0101602	TRUE	1:119415465-119422248	Inhbb	Inhbb
ENSMUSG00000075520	1.33327	2.65624	-0.994411	0.00116227	0.0363576	TRUE	2:15526479-16255555	Malrd1	Malrd1
ENSMUSG00000033965	6.27104	12.4773	-0.992528	0.000714325	0.0249191	TRUE	X:103697414-103821983	Slc16a2	Slc16a2
ENSMUSG00000020674	55.5741	110.524	-0.99188	0.000123005	0.00586089	TRUE	12:29938036-30017658	Pxdn	Pxdn
ENSMUSG00000022512	15.488	30.7978	-0.991673	0.000775491	0.02677	TRUE	16:26356642-26371841	Cldn1	Cldn1
ENSMUSG00000040663	77.5296	153.551	-0.985895	0.00131717	0.0397741	TRUE	19:4214238-4223490	Clcf1	Clcf1
ENSMUSG00000039542	10.0509	19.8896	-0.984682	0.00130466	0.0395679	TRUE	9:49502136-49798925	Ncam1	Ncam1
ENSMUSG00000019978	19.6758	38.9242	-0.984245	0.000223262	0.00973965	TRUE	10:25359798-25523519	Epb41l2	Epb41l2
ENSMUSG00000030761	16.2329	32.0527	-0.981526	0.000142262	0.00662074	TRUE	7:98051060-98119524	Myo7a	Myo7a
ENSMUSG00000046318	45.3682	89.1045	-0.973817	0.000458466	0.0171995	TRUE	18:66045302-66302739	Ccbe1	Ccbe1
ENSMUSG00000035504	9.90802	19.4234	-0.971125	0.000626465	0.0225312	TRUE	10:80329953-80336441	Reep6	Reep6
ENSMUSG00000021699	6.62235	12.9124	-0.963336	0.000814739	0.0277277	TRUE	13:108449948-109953461	Pde4d	Pde4d
ENSMUSG00000031119	14.5769	28.1844	-0.951209	0.000585748	0.0212866	TRUE	X:52053021-52165252	Gpc4	Gpc4
ENSMUSG00000014602	10.1966	19.7124	-0.951017	0.00081405	0.0277277	TRUE	1:93015464-93101951	Kif1a	Kif1a
ENSMUSG00000033906	1.70216	3.27404	-0.943701	0.00142738	0.0425485	TRUE	X:104536969-104671064	Zdhhc15	Zdhhc15
ENSMUSG00000079037	53.3403	102.109	-0.936813	0.000563928	0.0206372	TRUE	2:131909928-131938429	Prnp	Prnp
ENSMUSG00000028108	51.0009	97.4533	-0.934188	0.000278807	0.0116286	TRUE	3:95734147-95739569	Ecm1	Ecm1
ENSMUSG00000076431	23.3709	44.6558	-0.934134	0.000380247	0.0148517	TRUE	13:28948919-28953713	Sox4	Sox4
ENSMUSG00000001768	28.5615	54.4594	-0.931109	0.000740824	0.0257147	TRUE	2:145784734-145887616	Rin2	Rin2
ENSMUSG00000002289	10.0548	19.1409	-0.928783	0.000923013	0.0305178	TRUE	17:33773750-33781575	Angptl4	Angptl4
ENSMUSG00000008540	27.7607	52.5682	-0.921144	0.00121816	0.0374333	TRUE	6:138140316-138156755	Mgst1	Mgst1
ENSMUSG00000042978	20.2612	38.1144	-0.911617	0.00162684	0.0472145	TRUE	7:126272619-126295016	Sbk1	Sbk1
ENSMUSG00000041235	6.48732	12.0684	-0.895535	0.00107973	0.0344986	TRUE	4:8690406-8867659	Chd7	Chd7
ENSMUSG00000019843	10.4858	19.5048	-0.895392	0.000965745	0.0315316	TRUE	10:39368855-39565381	Fyn	Fyn
ENSMUSG00000026749	5.12483	9.51438	-0.892607	0.00168973	0.0485676	TRUE	2:38511643-38594606	Nek6	Nek6
ENSMUSG00000043079	24.6988	45.7347	-0.888849	0.00101709	0.0328488	TRUE	18:60593973-60660142	Synpo	Synpo
ENSMUSG00000022816	99.5225	183.476	-0.882492	0.00090885	0.0301929	TRUE	16:37776873-37836514	Fstl1	Fstl1
ENSMUSG00000037060	40.2001	73.331	-0.867225	0.00118946	0.0368807	TRUE	7:105480607-105482197	Prkcdbp	Prkcdbp
ENSMUSG00000081895	131.162	238.587	-0.863161	0.000890879	0.0296903	TRUE	7:72648757-72649311	Rpl17-ps10	Rpl17-ps10
ENSMUSG00000054720	17.323	31.4198	-0.858979	0.00126218	0.0386158	TRUE	5:105519388-105613018	Lrrc8c	Lrrc8c
ENSMUSG00000022098	35.1279	63.1255	-0.845604	0.0013912	0.0416484	TRUE	14:70474557-70520260	R	Bmp1
ENSMUSG00000060002	112.604	63.5071	0.826266	0.00165801	0.0478532	TRUE	10:88452745-88504073	Chpt1	Chpt1
ENSMUSG00000025854	93.3193	51.7259	0.851288	0.00118959	0.0368807	TRUE	5:138754514-138810077	Fam20c	Fam20c
ENSMUSG00000039270	16.4521	9.07577	0.858176	0.00110468	0.0349204	TRUE	4:70427065-70534995	Megf9	Megf9
ENSMUSG00000029311	46.5811	25.6869	0.85871	0.000985797	0.0319368	TRUE	5:103989762-104021919	Hsd17b11	Hsd17b11
ENSMUSG00000025185	24.784	13.5708	0.868904	0.00132861	0.0399463	TRUE	19:42593982-42612813	Loxl4	Loxl4
ENSMUSG00000022508	20.8935	11.3936	0.874827	0.00145346	0.0430191	TRUE	16:23965052-23988852	Bcl6	Bcl6
ENSMUSG00000020607	19.2067	10.4565	0.877217	0.0015025	0.0440959	TRUE	12:14147599-14152038	Fam84a	Fam84a
ENSMUSG00000030257	36.255	19.7151	0.878877	0.00171217	0.0489432	TRUE	6:112717971-112947266	Srgap3	Srgap3
ENSMUSG00000031391	199.604	108.329	0.881717	0.000945166	0.0309564	TRUE	X:73853778-73896105	L1cam	L1cam
ENSMUSG00000050520	42.445	22.9964	0.884189	0.00107136	0.0342837	TRUE	16:88560828-88563183	Cldn8	Cldn8
ENSMUSG00000047409	39.6994	21.4821	0.885984	0.000963112	0.0314948	TRUE	9:118926453-119043998	Ctdspl	Ctdspl
ENSMUSG00000029287	20.2626	10.8393	0.902547	0.0011063	0.0349204	TRUE	5:107106570-107289629	Tgfbr3	Tgfbr3
ENSMUSG00000051439	70.3888	37.2785	0.917002	0.00060428	0.021922	TRUE	18:36725074-36726736	Cd14	Cd14
ENSMUSG00000061132	20.2771	10.7222	0.919253	0.00108874	0.0346276	TRUE	19:40928927-40994535	Blnk	Blnk
ENSMUSG00000040855	7.77167	4.10348	0.921377	0.00126115	0.0386158	TRUE	X:162411954-162643649	Reps2	Reps2
ENSMUSG00000067219	36.8141	19.359	0.927253	0.00121243	0.0373673	TRUE	5:72647795-72671078	Nipal1	Nipal1
ENSMUSG00000033022	67.6903	35.5628	0.928582	0.000979299	0.031869	TRUE	18:46713205-46728342	Cdo1	Cdo1
ENSMUSG00000022253	28.6333	15.0275	0.930084	0.000916046	0.0303837	TRUE	15:9071260-9110487	Nadk2	Nadk2
ENSMUSG00000033880	179.072	93.7734	0.933293	0.000267768	0.0112808	TRUE	11:118392751-118402092	Lgals3bp	Lgals3bp
ENSMUSG00000038816	121.715	63.498	0.938725	0.00132577	0.0399463	TRUE	4:56810935-56865188	Ctnnal1	Ctnnal1
ENSMUSG00000024052	92.1422	47.9602	0.942025	0.000834011	0.0281543	TRUE	17:71182560-71249817	Lpin2	Lpin2
ENSMUSG00000023904	156.574	81.364	0.944386	0.000256614	0.0108988	TRUE	17:23673596-23675227	Hcfc1r1	Hcfc1r1
ENSMUSG00000037270	55.0861	28.4858	0.951446	0.000363745	0.0143683	TRUE	3:36863104-37053033	4932438A13Rik	4932438A13Rik
ENSMUSG00000045348	14.9003	7.69679	0.953011	0.000334245	0.0134834	TRUE	5:137729899-137741607	Nyap1	Nyap1
ENSMUSG00000005686	135.679	70.0672	0.953382	0.000197213	0.00878669	TRUE	7:110768206-110812405	Ampd3	Ampd3
ENSMUSG00000037826	12.6625	6.50322	0.961333	0.00144634	0.042915	TRUE	6:57506502-57535468	Ppm1k	Ppm1k
ENSMUSG00000030268	127.88	65.6691	0.961501	0.000706665	0.0247609	TRUE	6:144993835-145076184	Bcat1	Bcat1
ENSMUSG00000002489	39.6117	20.2853	0.96549	0.000384808	0.0150018	TRUE	16:89787111-89980080	Tiam1	Tiam1
ENSMUSG00000102752	4.2169	2.14778	0.97334	0.00169515	0.0486564	TRUE	1:170298199-170306332	Gm7694	Gm7694
ENSMUSG00000022594	28.683	14.5702	0.977175	0.00111804	0.0350789	TRUE	15:74747852-74753046	Lynx1	Lynx1
ENSMUSG00000030287	53.9395	27.2868	0.983141	0.000345042	0.0137858	TRUE	6:146108299-146502223	Itpr2	Itpr2
ENSMUSG00000029669	142.431	71.9507	0.985183	0.000474809	0.0176856	TRUE	6:21771395-21852515	Tspan12	Tspan12
ENSMUSG00000030539	40.5287	20.4269	0.988478	0.000228316	0.00984415	TRUE	7:80186841-80226527	Sema4b	Sema4b
ENSMUSG00000044968	8.42553	4.24594	0.988685	0.000678823	0.0240012	TRUE	5:21662901-21701396	Napepld	Napepld
ENSMUSG00000035105	21.1792	10.6722	0.988787	0.000490567	0.0182076	TRUE	12:54178981-54203860	Egln3	Egln3
ENSMUSG00000070044	31.9965	16.0814	0.99252	0.000138555	0.0064916	TRUE	8:45336717-45382291	Fam149a	Fam149a
ENSMUSG00000039474	132.016	66.3202	0.993191	0.000533981	0.01961	TRUE	5:36966104-36989205	Wfs1	Wfs1
ENSMUSG00000044197	12.6965	6.36268	0.996728	0.000402112	0.015541	TRUE	5:139377697-139396415	Gpr146	Gpr146
ENSMUSG00000021754	71.6319	35.8913	0.996971	0.000712971	0.0249134	TRUE	13:111746428-111808993	Map3k1	Map3k1
ENSMUSG00000021087	57.1237	28.4328	1.00654	0.000801019	0.0274395	TRUE	12:72211752-72409054	Rtn1	Rtn1
ENSMUSG00000021109	182.759	90.6442	1.01166	7.6e-05	0.00393877	TRUE	12:73901375-73947530	Hif1a	Hif1a
ENSMUSG00000021196	127.193	63.057	1.01229	0.000411891	0.0158798	TRUE	13:6579768-6648777	Pfkp	Pfkp
ENSMUSG00000002980	1390.11	688.961	1.0127	0.0001392	0.00650723	TRUE	7:19756131-19771016	Bcam	Bcam
ENSMUSG00000001763	65.908	32.6033	1.01543	0.000369541	0.0145454	TRUE	6:29694222-29718559	Tspan33	Tspan33
ENSMUSG00000022177	24.2916	12.0072	1.01656	0.00118864	0.0368807	TRUE	14:54541785-54554361	Haus4	Haus4
ENSMUSG00000036181	151.226	74.3439	1.02442	0.000972184	0.0316923	TRUE	13:23738808-23740367	Hist1h1c	Hist1h1c
ENSMUSG00000045664	23.8524	11.7088	1.02654	0.000204439	0.00906997	TRUE	19:5917556-5924816	Cdc42ep2	Cdc42ep2
ENSMUSG00000046324	102.107	50.0565	1.02845	0.000252021	0.0107474	TRUE	19:29608214-29648415	Ermp1	Ermp1
ENSMUSG00000000385	83.8852	40.9788	1.03354	4.21e-05	0.00235256	TRUE	16:97564684-97611195	Tmprss2	Tmprss2
ENSMUSG00000029102	44.2483	21.5997	1.03461	0.000322728	0.0131332	TRUE	5:35041509-35048461	Hgfac	Hgfac
ENSMUSG00000028262	12.2636	5.98462	1.03505	0.000776351	0.02677	TRUE	3:144796559-144819494	Clca3a2	Clca3a2
ENSMUSG00000021061	11.4781	5.56549	1.04431	0.000369623	0.0145454	TRUE	12:76580488-76710547	Sptb	Sptb
ENSMUSG00000040111	90.0218	43.5793	1.04663	0.000149021	0.00687406	TRUE	9:40293233-40531383	Gramd1b	Gramd1b
ENSMUSG00000010080	326.611	157.983	1.0478	0.000250536	0.0107059	TRUE	11:94489599-94499974	Epn3	Epn3
ENSMUSG00000052430	12.4468	6.01979	1.04799	0.000144895	0.00672828	TRUE	3:141837136-142169425	Bmpr1b	Bmpr1b
ENSMUSG00000022021	7.09076	3.41386	1.05454	0.00103536	0.0332087	TRUE	14:86655367-87141224	Diap3	Diap3
ENSMUSG00000062563	33.3954	16.0003	1.06155	0.00126732	0.03871	TRUE	12:24665838-24681813	Cys1	Cys1
ENSMUSG00000047250	129.633	62.0142	1.06376	2.42e-05	0.00147841	TRUE	2:36230426-36252272	Ptgs1	Ptgs1
ENSMUSG00000078670	75.7055	36.1619	1.06593	0.000936004	0.03071	TRUE	7:73740302-73776919	Fam174b	Fam174b
ENSMUSG00000037031	12.5049	5.95379	1.07061	0.000146158	0.00677188	TRUE	10:62185396-62231218	Tspan15	Tspan15
ENSMUSG00000033060	68.3045	32.422	1.07501	9.75e-05	0.00481743	TRUE	14:101729957-101934710	Lmo7	Lmo7
ENSMUSG00000025813	1.07446	0.509843	1.07549	0.00147258	0.0434618	TRUE	7:81600481-81706925	Homer2	Homer2
ENSMUSG00000032899	35.949	17.0453	1.07658	0.000103054	0.00505496	TRUE	6:131299142-131353597	Styk1	Styk1
ENSMUSG00000031881	471.112	223.188	1.07781	8.18e-05	0.00416064	TRUE	8:104614141-104624396	Cdh16	Cdh16
ENSMUSG00000053137	26.9588	12.763	1.07879	0.000193883	0.00871266	TRUE	15:89142486-89149606	Mapk11	Mapk11
ENSMUSG00000038086	28.694	13.5614	1.08124	0.000884896	0.029538	TRUE	9:50751072-50752354	Hspb2	Hspb2
ENSMUSG00000078566	149.984	70.8758	1.08144	0.000386393	0.0150355	TRUE	7:138890836-138909519	Bnip3	Bnip3
ENSMUSG00000028527	17.5547	8.29545	1.08147	0.000465701	0.0174283	TRUE	4:101419277-101466995	Ak4	Ak4
ENSMUSG00000034127	139.195	65.7601	1.08183	0.00108622	0.0346002	TRUE	10:115817284-115849893	Tspan8	Tspan8
ENSMUSG00000028716	509.65	240.666	1.08248	2.25e-05	0.00141205	TRUE	4:115088708-115093899	Pdzk1ip1	Pdzk1ip1
ENSMUSG00000045094	4.74671	2.23374	1.08746	0.000648541	0.0232052	TRUE	18:61493794-61536536	Arhgef37	Arhgef37
ENSMUSG00000001827	73.6889	34.5147	1.09424	0.000879162	0.0293935	TRUE	7:101858331-101870788	Folr1	Folr1
ENSMUSG00000024158	128.521	60.1355	1.09572	0.00011022	0.00534376	TRUE	17:24840143-24864450	Hagh	Hagh
ENSMUSG00000036564	50.5898	23.631	1.09816	0.000228485	0.00984415	TRUE	8:95676980-95715119	Ndrg4	Ndrg4
ENSMUSG00000055675	4.64169	2.16658	1.09923	0.000700402	0.0245976	TRUE	8:15011025-15033333	Kbtbd11	Kbtbd11
ENSMUSG00000054263	4.85708	2.26358	1.10149	0.000466234	0.0174283	TRUE	15:7129559-7197489	Lifr	Lifr
ENSMUSG00000084838	133.336	62.0938	1.10254	0.000901089	0.0299827	TRUE	16:20176727-20177012	Gm10241	Gm10241
ENSMUSG00000039145	7.70125	3.58128	1.10462	0.000507897	0.0187841	TRUE	2:5293457-5714515	Camk1d	Camk1d
ENSMUSG00000028699	38.9672	18.0435	1.11078	3.69e-05	0.00211844	TRUE	4:116161869-116167601	Tspan1	Tspan1
ENSMUSG00000021708	4.07754	1.88263	1.11495	0.00110204	0.0349204	TRUE	13:91880400-92131656	Rasgrf2	Rasgrf2
ENSMUSG00000018411	17.4568	8.04547	1.11754	0.000195048	0.00872747	TRUE	11:104231390-104332090	Mapt	Mapt
ENSMUSG00000062609	14.2539	6.55046	1.12169	0.00027448	0.0114711	TRUE	16:95257558-95300260	Kcnj15	Kcnj15
ENSMUSG00000029153	24.7895	11.3881	1.12221	5.52e-05	0.00293709	TRUE	5:73322199-73341028	Ociad2	Ociad2
ENSMUSG00000026773	125.69	57.685	1.1236	3.56e-05	0.00207079	TRUE	2:11471433-11554077	Pfkfb3	Pfkfb3
ENSMUSG00000037016	26.9746	12.3737	1.12433	3.42e-05	0.00200884	TRUE	3:53513938-53657355	Frem2	Frem2
ENSMUSG00000027952	34.7886	15.8701	1.1323	0.00117837	0.0367511	TRUE	3:89454541-89469013	Pmvk	Pmvk
ENSMUSG00000029201	71.0613	32.3772	1.13409	1.29e-05	0.000880252	TRUE	5:65413221-65435949	Ugdh	Ugdh
ENSMUSG00000092035	2.89071	1.31618	1.13507	0.000768966	0.0266032	TRUE	6:4747306-4760517	Peg10	Peg10
ENSMUSG00000057948	16.3041	7.35686	1.14808	7.16e-05	0.00374231	TRUE	11:116062095-116077961	Unc13d	Unc13d
ENSMUSG00000008734	31.4019	14.148	1.15025	1.66e-05	0.00109192	TRUE	7:118972040-118995211	Gprc5b	Gprc5b
ENSMUSG00000031286	3.37304	1.51702	1.15281	0.00137262	0.041151	TRUE	3:85869849-85887516	Glt28d2	Glt28d2
ENSMUSG00000040265	29.7909	13.3395	1.15917	2.41e-05	0.00147817	TRUE	1:161982453-162478034	Dnm3	Dnm3
ENSMUSG00000020644	28.2401	12.6342	1.16041	0.00012313	0.00586089	TRUE	12:25093801-25096092	Id2	Id2
ENSMUSG00000038668	6.2024	2.77	1.16294	0.000481583	0.017906	TRUE	4:58435255-58553898	Lpar1	Lpar1
ENSMUSG00000057315	28.265	12.61	1.16444	9.3e-05	0.00462744	TRUE	5:102481391-102897937	Arhgap24	Arhgap24
ENSMUSG00000073678	17.8635	7.96809	1.16471	5.1e-05	0.0027488	TRUE	1:54472994-54557684	Pgap1	Pgap1
ENSMUSG00000038007	19.0431	8.49016	1.1654	3.51e-05	0.00205011	TRUE	4:86874396-86934822	Acer2	Acer2
ENSMUSG00000066687	4.6398	2.05205	1.177	0.000686043	0.0241339	TRUE	9:48654311-48835945	Zbtb16	Zbtb16
ENSMUSG00000040998	468.625	207.218	1.17728	0.000217233	0.00953633	TRUE	3:132881745-132950291	Npnt	Npnt
ENSMUSG00000045725	18.0371	7.94614	1.18264	0.000154011	0.00707301	TRUE	6:54325835-54330201	Prr15	Prr15
ENSMUSG00000042784	438.429	192.918	1.18435	2.38e-06	0.000209393	TRUE	3:89229057-89233381	Muc1	Muc1
ENSMUSG00000041556	23.9805	10.5342	1.18679	4.6e-05	0.00251614	TRUE	4:148160621-148166424	Fbxo2	Fbxo2
ENSMUSG00000028780	151.235	66.034	1.19552	1.38e-05	0.000922066	TRUE	5:17574281-17730268	Sema3c	Sema3c
ENSMUSG00000004231	77.7359	33.9097	1.19688	4.75e-06	0.00035838	TRUE	19:44756045-44837871	Pax2	Pax2
ENSMUSG00000032418	79.9457	34.8126	1.19941	3.09e-06	0.000258235	TRUE	9:86581371-86695953	Me1	Me1
ENSMUSG00000038894	21.2894	9.26375	1.20046	0.000137091	0.00645192	TRUE	8:10986980-11008458	Irs2	Irs2
ENSMUSG00000028337	13.0969	5.6978	1.20075	2.94e-05	0.00174676	TRUE	4:46536937-46602202	Coro2a	Coro2a
ENSMUSG00000029762	175.51	75.9892	1.20769	4.88e-06	0.000365482	TRUE	6:34354119-34368463	Akr1b8	Akr1b8
ENSMUSG00000027375	908.567	391.115	1.216	4.39e-06	0.000336991	TRUE	2:127633226-127656695	Mal	Mal
ENSMUSG00000028497	26.0113	11.1895	1.217	3.18e-06	0.000263998	TRUE	4:88396144-88438928	Hacd4	Hacd4
ENSMUSG00000019970	454.704	195.176	1.22015	4.82e-06	0.000362594	TRUE	10:21882184-21999903	Sgk1	Sgk1
ENSMUSG00000036856	11.1683	4.75328	1.23241	1.59e-05	0.00104908	TRUE	4:137277489-137299726	Wnt4	Wnt4
ENSMUSG00000021981	46.0557	19.5018	1.23977	3.4e-06	0.000276697	TRUE	14:59440981-59548903	Cab39l	Cab39l
ENSMUSG00000021236	39.3007	16.4381	1.25751	2.22e-05	0.00140305	TRUE	12:84373857-84409029	Entpd5	Entpd5
ENSMUSG00000001588	4.40183	1.83776	1.26015	0.000332466	0.0134375	TRUE	11:69881567-69895539	Acap1	Acap1
ENSMUSG00000060594	5.56154	2.32055	1.26102	0.000807237	0.0276072	TRUE	9:51056780-51077094	Layn	Layn
ENSMUSG00000030717	1035.12	430.937	1.26425	3.67e-05	0.00211525	TRUE	7:126623249-126630861	Nupr1	Nupr1
ENSMUSG00000021281	246.27	102.496	1.26468	7.51e-07	7.66e-05	TRUE	12:111442469-111455018	Tnfaip2	Tnfaip2
ENSMUSG00000042985	48.7144	20.2151	1.26891	2.04e-05	0.00130856	TRUE	5:136038496-136046487	Upk3b	Upk3b
ENSMUSG00000001665	38.3956	15.9244	1.2697	7.88e-06	0.000556473	TRUE	10:75774115-75781414	Gstt3	Gstt3
ENSMUSG00000028392	109.907	45.5157	1.27185	4.01e-06	0.000311573	TRUE	4:62480053-62497298	Bspry	Bspry
ENSMUSG00000037747	49.3502	20.3818	1.27577	9.93e-05	0.004896	TRUE	10:70557682-70655965	Phyhipl	Phyhipl
ENSMUSG00000029072	2.4054	0.992392	1.2773	0.000988338	0.0319695	TRUE	4:155859268-155863362	Tas1r3	Tas1r3
ENSMUSG00000070803	4.41198	1.8167	1.28011	0.00163597	0.0473479	TRUE	4:120666572-120667820	Cited4	Cited4
ENSMUSG00000038168	69.7827	28.6051	1.2866	1.95e-05	0.00125815	TRUE	16:25959288-26105784	P3h2	P3h2
ENSMUSG00000039680	170.033	69.6703	1.2872	1.01e-05	0.00069615	TRUE	16:92058270-92112227	Mrps6	Mrps6
ENSMUSG00000017390	19.9573	8.17069	1.28838	1.36e-05	0.000914935	TRUE	11:78322968-78327781	Aldoc	Aldoc
ENSMUSG00000032758	24.7764	10.0926	1.29567	3.89e-05	0.00221879	TRUE	6:133849851-133853762	Kap	Kap
ENSMUSG00000029671	4.04385	1.63506	1.30639	0.00076205	0.0264076	TRUE	6:22288227-22298522	Wnt16	Wnt16
ENSMUSG00000032091	3.29394	1.3313	1.30698	0.00092247	0.0305178	TRUE	9:45172726-45204092	Tmprss4	Tmprss4
ENSMUSG00000030934	124.643	50.1966	1.31214	3.97e-06	0.00030974	TRUE	7:132557475-132576398	Oat	Oat
ENSMUSG00000029722	71.8623	28.7655	1.3209	2.6e-07	3.09e-05	TRUE	5:137650463-137684726	Agfg2	Agfg2
ENSMUSG00000051497	125.798	50.2284	1.32453	3.89e-06	0.000305305	TRUE	11:110968033-111027968	Kcnj16	Kcnj16
ENSMUSG00000071414	9.3491	3.72503	1.32757	0.000151537	0.00697472	TRUE	12:13455020-13455970	Gm6736	Gm6736
ENSMUSG00000025950	153.252	61.0201	1.32855	2.62e-07	3.09e-05	TRUE	1:65158616-65186500	Idh1	Idh1
ENSMUSG00000098557	6.26229	2.49228	1.32922	3.44e-05	0.00201385	TRUE	14:102976581-102982637	Kctd12	Kctd12
ENSMUSG00000031825	7.34643	2.92	1.33108	1.35e-05	0.000913071	TRUE	8:119992438-120052793	Crispld2	Crispld2
ENSMUSG00000035638	103.447	41.081	1.33235	6.56e-07	6.82e-05	TRUE	16:32777419-32797435	Muc20	Muc20
ENSMUSG00000027452	11.1232	4.37828	1.34514	4.99e-05	0.00269453	TRUE	2:150618105-150668500	Acss1	Acss1
ENSMUSG00000021611	13.6516	5.37278	1.34533	2.77e-06	0.000236914	TRUE	13:73627001-73649041	Tert	Tert
ENSMUSG00000042429	10.8857	4.27983	1.3468	4.3e-05	0.00238973	TRUE	1:134199223-134235431	Adora1	Adora1
ENSMUSG00000037703	33.0815	12.9979	1.34774	3.57e-06	0.000285792	TRUE	2:130632839-130642803	Lzts3	Lzts3
ENSMUSG00000020340	93.3193	36.3994	1.35826	1.32e-06	0.00012472	TRUE	11:46193850-46312859	Cyfip2	Cyfip2
ENSMUSG00000031937	9.71793	3.75305	1.37259	3.37e-05	0.00198195	TRUE	9:15239045-15259393	Vstm5	Vstm5
ENSMUSG00000059824	4.02172	1.55124	1.3744	0.00166234	0.0479122	TRUE	7:45705088-45710155	Dbp	Dbp
ENSMUSG00000028517	46.1387	17.7738	1.37622	1.34e-06	0.000126036	TRUE	4:105157347-105232764	Ppap2b	Ppap2b
ENSMUSG00000029055	1.95014	0.751115	1.37647	0.000343912	0.0137682	TRUE	4:154983115-155056784	Plch2	Plch2
ENSMUSG00000021336	2.8942	1.11246	1.37941	0.00153711	0.0449853	TRUE	13:23897738-23915007	Slc17a4	Slc17a4
ENSMUSG00000001642	1643.47	630.027	1.38326	2.68e-08	4.15e-06	TRUE	6:34302434-34317478	Akr1b3	Akr1b3
ENSMUSG00000031958	61.9727	23.7504	1.38368	8.94e-08	1.25e-05	TRUE	8:111623785-111630374	Ldhd	Ldhd
ENSMUSG00000055373	5.3483	2.04543	1.38668	9.68e-06	0.000676455	TRUE	4:25609332-25800244	Fut9	Fut9
ENSMUSG00000032690	2.02395	0.772627	1.38933	0.00136509	0.0409842	TRUE	5:120730333-120749853	Oas2	Oas2
ENSMUSG00000025092	4.00231	1.52661	1.3905	8.85e-05	0.00444404	TRUE	19:58795751-58860984	Hspa12a	Hspa12a
ENSMUSG00000046818	61.5324	23.4593	1.39118	2.14e-07	2.6e-05	TRUE	3:137621612-137628333	Ddit4l	Ddit4l
ENSMUSG00000047013	1.21955	0.464932	1.39126	0.000236053	0.0101493	TRUE	6:85469574-85502994	Fbxo41	Fbxo41
ENSMUSG00000030711	14.1074	5.34008	1.40152	0.000346294	0.0138095	TRUE	7:126672865-126676432	Sult1a1	Sult1a1
ENSMUSG00000059173	8.65528	3.25939	1.40898	4.6e-06	0.00034959	TRUE	2:79834453-80129458	Pde1a	Pde1a
ENSMUSG00000025978	2.94703	1.10799	1.41131	0.000433118	0.0165154	TRUE	1:55170159-55226782	Rftn2	Rftn2
ENSMUSG00000034435	103.958	39.0761	1.41165	4.61e-08	7.03e-06	TRUE	12:73543114-73546395	Tmem30b	Tmem30b
ENSMUSG00000074217	16.0294	6.01598	1.41385	0.000196054	0.00875373	TRUE	8:84010222-84012171	2210011C24Rik	2210011C24Rik
ENSMUSG00000020411	2.06393	0.773132	1.41661	0.00132747	0.0399463	TRUE	11:46148155-46166508	Nipal4	Nipal4
ENSMUSG00000029370	65.2824	24.1304	1.43584	7.91e-06	0.000556818	TRUE	5:90603076-90640657	Rassf6	Rassf6
ENSMUSG00000039110	35.7948	13.2244	1.43655	7.02e-07	7.26e-05	TRUE	11:94501347-94521742	Mycbpap	Mycbpap
ENSMUSG00000050359	182.586	67.1053	1.44408	4.37e-06	0.000336991	TRUE	3:92483952-92485895	Sprr1a	Sprr1a
ENSMUSG00000096929	3.07067	1.12548	1.44802	1.76e-05	0.001147	TRUE	1:194976375-195037904	A330023F24Rik	A330023F24Rik
ENSMUSG00000051022	31.6809	11.6055	1.44881	2.61e-07	3.09e-05	TRUE	5:39613935-39755475	Hs3st1	Hs3st1
ENSMUSG00000042514	1.36617	0.499284	1.45221	0.000446011	0.0168532	TRUE	18:21550377-21654718	Klhl14	Klhl14
ENSMUSG00000031253	12.1942	4.45227	1.45358	2.44e-06	0.000213496	TRUE	X:133908426-133932446	Srpx2	Srpx2
ENSMUSG00000029657	302.912	110.524	1.45454	4.07e-08	6.25e-06	TRUE	5:149614287-149636376	Hsph1	Hsph1
ENSMUSG00000070867	1.41014	0.514369	1.45496	0.000298469	0.0123014	TRUE	4:114406724-114615098	Trabd2b	Trabd2b
ENSMUSG00000070604	41.3609	15.0506	1.45845	1.63e-06	0.00014895	TRUE	7:43463151-43472019	Vsig10l	Vsig10l
ENSMUSG00000026576	1166.32	423.436	1.46175	1.16e-07	1.56e-05	TRUE	1:164437109-164458355	Atp1b1	Atp1b1
ENSMUSG00000049690	2.40319	0.870257	1.46544	0.000270955	0.0113692	TRUE	1:125913620-126830799	Nckap5	Nckap5
ENSMUSG00000038963	186.667	67.5146	1.4672	1.18e-08	2.07e-06	TRUE	2:180456245-180474867	Slco4a1	Slco4a1
ENSMUSG00000068686	9.5385	3.44336	1.46995	0.000372963	0.0146493	TRUE	2:104069849-104091187	Cd59b	Cd59b
ENSMUSG00000091387	3.74149	1.35021	1.47043	2.45e-06	0.000213496	TRUE	13:96924689-96950912	Gcnt4	Gcnt4
ENSMUSG00000021697	7.84122	2.81931	1.47573	0.000136283	0.00642838	TRUE	13:108316332-108407782	Depdc1b	Depdc1b
ENSMUSG00000028214	9.05307	3.25308	1.4766	3.01e-06	0.000253888	TRUE	4:11704457-11714752	Gem	Gem
ENSMUSG00000032278	87.8841	31.434	1.48328	2.8e-07	3.23e-05	TRUE	9:61953481-62026856	Paqr5	Paqr5
ENSMUSG00000019893	1.31902	0.470375	1.48759	0.000179432	0.00808061	TRUE	10:52045721-52195244	Ros1	Ros1
ENSMUSG00000050549	28.2185	10.0574	1.48839	1.05e-07	1.43e-05	TRUE	3:127869058-127896324	5730508B09Rik	5730508B09Rik
ENSMUSG00000107369	5.85008	2.07924	1.4924	0.000980654	0.031869	TRUE	5:116632908-116633564	Gstm2-ps1	Gstm2-ps1
ENSMUSG00000097317	1.58056	0.561261	1.49369	0.00139661	0.0417503	TRUE	2:91250743-91255995	Gm17281	Gm17281
ENSMUSG00000070407	7.2747	2.5742	1.49877	9.69e-08	1.33e-05	TRUE	11:63885792-63922290	Hs3st3b1	Hs3st3b1
ENSMUSG00000040562	244.085	86.2847	1.50021	3.82e-09	7.52e-07	TRUE	3:107981702-107986453	Gstm2	Gstm2
ENSMUSG00000040424	1.30223	0.460121	1.5009	0.00163331	0.0473365	TRUE	7:27523267-27531175	Hipk4	Hipk4
ENSMUSG00000091971	19.4859	6.88288	1.50135	3.37e-06	0.000275034	TRUE	17:34969190-34972156	Hspa1a	Hspa1a
ENSMUSG00000034903	216.454	76.3315	1.50371	5.98e-07	6.34e-05	TRUE	2:65088339-65239403	Cobll1	Cobll1
ENSMUSG00000006567	0.948271	0.333651	1.50696	0.000343942	0.0137682	TRUE	8:21992785-22060305	Atp7b	Atp7b
ENSMUSG00000025150	7.08228	2.48561	1.51062	0.000673371	0.0238893	TRUE	11:120729489-120732114	Cbr2	Cbr2
ENSMUSG00000030413	8.93822	3.13332	1.51229	0.000219505	0.00960686	TRUE	7:18871331-18890459	Pglyrp1	Pglyrp1
ENSMUSG00000050737	34.2792	11.976	1.51718	2.08e-06	0.000186784	TRUE	2:30889471-30929863	Ptges	Ptges
ENSMUSG00000032226	15.0194	5.23796	1.51975	1.05e-08	1.85e-06	TRUE	9:70031496-70038088	Gcnt3	Gcnt3
ENSMUSG00000082087	15.5088	5.40495	1.52073	1.72e-06	0.00015671	TRUE	11:40672906-40673856	Gm12138	Gm12138
ENSMUSG00000044748	96.3318	33.4028	1.52804	1.46e-08	2.51e-06	TRUE	8:21776599-21795185	Defb1	Defb1
ENSMUSG00000005373	3.368	1.16713	1.52893	7.73e-05	0.00397903	TRUE	5:135089890-135138382	Mlxipl	Mlxipl
ENSMUSG00000021255	3.8728	1.34023	1.5309	5.27e-05	0.0028168	TRUE	12:86361117-86521628	Esrrb	Esrrb
ENSMUSG00000031618	5.80265	2.00204	1.53524	4.46e-06	0.000340012	TRUE	8:76899442-77245012	Nr3c2	Nr3c2
ENSMUSG00000027562	126.609	43.6825	1.53525	2.02e-08	3.28e-06	TRUE	3:14886273-14900770	Car2	Car2
ENSMUSG00000027186	87.8037	30.2222	1.53867	7.83e-09	1.44e-06	TRUE	2:103411688-103450989	Elf5	Elf5
ENSMUSG00000001663	36.8329	12.5881	1.54893	6.87e-08	9.97e-06	TRUE	10:75783813-75798584	Gstt1	Gstt1
ENSMUSG00000068323	1.5215	0.519099	1.55141	0.000826768	0.0279549	TRUE	6:83219828-83304945	Slc4a5	Slc4a5
ENSMUSG00000047730	7.14631	2.42825	1.55728	4.84e-07	5.27e-05	TRUE	7:28071236-28120862	Fcgbp	Fcgbp
ENSMUSG00000047797	7.74767	2.59249	1.57942	3.22e-06	0.000264701	TRUE	X:101376378-101385629	Gjb1	Gjb1
ENSMUSG00000031131	3.48789	1.15768	1.59111	9.75e-05	0.00481743	TRUE	X:57088106-57106540	Vgll1	Vgll1
ENSMUSG00000058135	286.214	94.9324	1.59212	4.37e-10	1.04e-07	TRUE	3:108012255-108017973	Gstm1	Gstm1
ENSMUSG00000002997	9.60339	3.18128	1.59394	1.62e-07	2.05e-05	TRUE	12:31958476-32061296	Prkar2b	Prkar2b
ENSMUSG00000066058	28.4009	9.40332	1.5947	7.22e-08	1.03e-05	TRUE	4:119255414-119262438	Cldn19	Cldn19
ENSMUSG00000029449	8.97776	2.97034	1.59573	6.16e-08	9.01e-06	TRUE	5:123103044-123132692	Rhof	Rhof
ENSMUSG00000053279	14.1651	4.68035	1.59765	5.24e-08	7.83e-06	TRUE	19:20601961-20643462	Aldh1a1	Aldh1a1
ENSMUSG00000101304	10.224	3.37607	1.59854	5.11e-06	0.000380038	TRUE	9:50488795-50507823	Plet1os	Plet1os
ENSMUSG00000033770	57.1664	18.8042	1.60412	1.37e-08	2.36e-06	TRUE	4:141384610-141398724	Clcnka	Clcnka
ENSMUSG00000107355	9.31638	3.06321	1.60473	3.95e-05	0.00224144	TRUE	5:31569595-31571397	AI839979	AI839979
ENSMUSG00000090877	217.295	71.146	1.6108	5.69e-09	1.08e-06	TRUE	17:34956436-34959238	Hspa1b	Hspa1b
ENSMUSG00000045932	55.1218	18.0186	1.61314	2.93e-06	0.000249923	TRUE	19:34550694-34576419	Ifit2	Ifit2
ENSMUSG00000024411	29.3589	9.55394	1.61963	1.7e-08	2.86e-06	TRUE	18:15389394-15403684	Aqp4	Aqp4
ENSMUSG00000022025	4.32273	1.40489	1.62149	0.000850664	0.0286239	TRUE	14:79637690-79662170	Lect1	Lect1
ENSMUSG00000038156	31.357	10.1556	1.62651	1.78e-07	2.2e-05	TRUE	7:113765998-114043370	Spon1	Spon1
ENSMUSG00000035473	47.0392	15.1493	1.63461	1.59e-09	3.26e-07	TRUE	17:80127471-80185101	Galm	Galm
ENSMUSG00000068874	14.5048	4.66676	1.63604	1.42e-07	1.83e-05	TRUE	3:94933056-94944758	Selenbp1	Selenbp1
ENSMUSG00000040405	167.187	53.7531	1.63705	1.19e-06	0.000113739	TRUE	11:46735080-46779578	Havcr1	Havcr1
ENSMUSG00000025757	117.361	37.4416	1.64824	9.29e-10	2e-07	TRUE	3:40744495-40796103	Hspa4l	Hspa4l
ENSMUSG00000057729	5.05231	1.60603	1.65344	0.000683149	0.0240726	TRUE	10:79874476-79883174	Prtn3	Prtn3
ENSMUSG00000002266	3.52779	1.11761	1.65836	9.86e-07	9.72e-05	TRUE	7:6671456-6696450	Zim1	Zim1
ENSMUSG00000003273	3.67327	1.15919	1.66395	4.24e-05	0.00236493	TRUE	7:45699867-45704659	Car11	Car11
ENSMUSG00000039629	0.698458	0.219987	1.66676	0.00110406	0.0349204	TRUE	6:29917012-29959681	Strip2	Strip2
ENSMUSG00000021209	18.8281	5.9174	1.66985	1.99e-07	2.43e-05	TRUE	12:103532283-103613831	Ppp4r4	Ppp4r4
ENSMUSG00000040413	5.13167	1.61281	1.66985	8.84e-05	0.00444404	TRUE	11:46668960-46707061	Timd2	Timd2
ENSMUSG00000082361	49.9554	15.5439	1.68429	1.3e-09	2.73e-07	TRUE	5:91357261-91402994	Btc	Btc
ENSMUSG00000023333	1.86686	0.580548	1.68513	0.000613296	0.0222104	TRUE	9:78051958-78065624	Gcm1	Gcm1
ENSMUSG00000037071	8.5701	2.65721	1.6894	9.54e-07	9.45e-05	TRUE	19:44394451-44407709	Scd1	Scd1
ENSMUSG00000006235	12.2794	3.79775	1.69302	5.58e-08	8.27e-06	TRUE	9:21958899-21963576	Epor	Epor
ENSMUSG00000041737	60.0197	18.4699	1.70026	5.9e-11	1.9e-08	TRUE	9:31426199-31464238	Tmem45b	Tmem45b
ENSMUSG00000035429	9.64814	2.95761	1.70582	6.02e-08	8.85e-06	TRUE	7:4548612-4604041	Ptprh	Ptprh
ENSMUSG00000005360	4.82423	1.47818	1.70648	2.39e-05	0.001469	TRUE	15:8634124-8710764	Slc1a3	Slc1a3
ENSMUSG00000064247	4.79973	1.46471	1.71234	9.36e-06	0.000656256	TRUE	5:110099969-110105953	Plcxd1	Plcxd1
ENSMUSG00000091561	44.2432	13.2819	1.73599	4.36e-07	4.82e-05	TRUE	18:31819862-31820413	Gm6665	Gm6665
ENSMUSG00000028773	3.29158	0.984662	1.74108	0.00148683	0.0436975	TRUE	4:130308595-130315463	Fabp3	Fabp3
ENSMUSG00000060204	2.14447	0.636641	1.75207	0.000780583	0.0268716	TRUE	5:72581638-72587551	Gm5868	Gm5868
ENSMUSG00000085505	8.60626	2.55412	1.75256	0.00111484	0.0350789	TRUE	4:119133749-119138801	Gm12868	Gm12868
ENSMUSG00000015401	27.9543	8.29212	1.75326	6.33e-07	6.68e-05	TRUE	X:164088830-164118860	Tmem27	Tmem27
ENSMUSG00000025418	1.33579	0.394855	1.75829	0.000422136	0.0161261	TRUE	4:106483456-106492283	Bsnd	Bsnd
ENSMUSG00000049112	0.577191	0.170409	1.76005	0.00164037	0.0474096	TRUE	6:112473683-112489943	Oxtr	Oxtr
ENSMUSG00000049907	226.521	66.8137	1.76143	3.08e-09	6.13e-07	TRUE	5:74195286-74199481	Rasl11b	Rasl11b
ENSMUSG00000027376	12.7089	3.74558	1.76258	2.08e-09	4.18e-07	TRUE	2:127526473-127541467	Prom2	Prom2
ENSMUSG00000047246	2.75281	0.810827	1.76344	4.09e-05	0.00230876	TRUE	13:23583742-23621124	Hist1h2be	Hist1h2be
ENSMUSG00000026435	61.7542	18.1134	1.76948	1.28e-11	4.78e-09	TRUE	1:131962967-131982969	Slc45a3	Slc45a3
ENSMUSG00000053550	16.6997	4.85515	1.78223	4.63e-11	1.54e-08	TRUE	7:4825552-4844696	Shisa7	Shisa7
ENSMUSG00000034825	6.77235	1.96788	1.78301	4.63e-09	8.97e-07	TRUE	7:109758055-109782025	Nrip3	Nrip3
ENSMUSG00000027831	56.786	16.4515	1.78732	1.66e-10	4.76e-08	TRUE	3:66053558-66296837	Veph1	Veph1
ENSMUSG00000024136	13.8653	3.99996	1.79342	3.27e-07	3.67e-05	TRUE	17:24440081-24443105	Dnase1l2	Dnase1l2
ENSMUSG00000055978	2.86087	0.824317	1.79518	4.91e-06	0.000366782	TRUE	7:45648595-45666308	Fut2	Fut2
ENSMUSG00000061947	43.513	12.5317	1.79586	4.05e-09	7.91e-07	TRUE	12:103614786-103631444	Serpina10	Serpina10
ENSMUSG00000060807	3.94557	1.13405	1.79874	0.000457195	0.0171965	TRUE	12:103646630-103657212	Serpina6	Serpina6
ENSMUSG00000024552	355.776	101.536	1.80898	2.16e-08	3.48e-06	TRUE	18:78146940-78209094	Slc14a2	Slc14a2
ENSMUSG00000028600	10.7647	3.0587	1.81532	2.63e-08	4.1e-06	TRUE	4:108014791-108096445	Podn	Podn
ENSMUSG00000030494	66.6978	18.9013	1.81915	2.8e-12	1.25e-09	TRUE	7:35334170-35392289	Rhpn2	Rhpn2
ENSMUSG00000038843	15.6825	4.40861	1.83076	3.53e-11	1.19e-08	TRUE	19:17326141-17356667	Gcnt1	Gcnt1
ENSMUSG00000055312	8.95604	2.49696	1.84269	3.86e-06	0.000305305	TRUE	2:105224320-105379796	Them7	Them7
ENSMUSG00000098428	4.96904	1.37442	1.85415	0.000260971	0.0110276	TRUE	14:26016431-26025837	Gm2260	Gm2260
ENSMUSG00000063434	1.54933	0.427401	1.85798	2.11e-05	0.00134656	TRUE	19:48206025-48805505	Sorcs3	Sorcs3
ENSMUSG00000064288	8.08893	2.22631	1.86129	0.00170224	0.0487928	TRUE	13:21750194-21750505	Hist1h4k	Hist1h4k
ENSMUSG00000021565	4.69207	1.28379	1.86982	3.01e-06	0.000253888	TRUE	13:73679745-73704865	Slc6a19	Slc6a19
ENSMUSG00000029602	26.0738	6.99649	1.8979	7.75e-10	1.72e-07	TRUE	5:120648812-120679597	Rasal1	Rasal1
ENSMUSG00000043673	0.806107	0.215494	1.90332	0.0016121	0.0468517	TRUE	12:11090202-11150842	Kcns3	Kcns3
ENSMUSG00000107134	2.03898	0.541922	1.91169	1.04e-06	0.000101065	TRUE	5:39606927-39610344	Gm42528	Gm42528
ENSMUSG00000022132	7.50274	1.9846	1.91857	1.23e-07	1.61e-05	TRUE	14:118787908-118875489	Cldn10	Cldn10
ENSMUSG00000047787	7.80877	2.05494	1.926	2.23e-11	8.02e-09	TRUE	19:7092014-7105729	Flrt1	Flrt1
ENSMUSG00000079339	3.7924	0.998001	1.926	1.83e-05	0.0011901	TRUE	19:34592888-34601968	Ifit1bl1	Ifit1bl1
ENSMUSG00000034936	47.9324	12.582	1.92963	6.25e-09	1.18e-06	TRUE	11:101665541-101667832	Arl4d	Arl4d
ENSMUSG00000079042	77.6056	20.3618	1.9303	1.06e-10	3.16e-08	TRUE	8:65012976-65037336	Apela	Apela
ENSMUSG00000014813	1.55883	0.408266	1.93289	3.57e-06	0.000285792	TRUE	14:69029289-69041401	Stc1	Stc1
ENSMUSG00000021749	19.5816	5.10823	1.9386	8.05e-11	2.52e-08	TRUE	14:8348948-8378763	Oit1	Oit1
ENSMUSG00000025481	5.73558	1.47918	1.95515	2.62e-05	0.00156618	TRUE	7:140835018-140837971	Urah	Urah
ENSMUSG00000041261	1.6886	0.432666	1.9645	4.17e-05	0.00233672	TRUE	4:8143362-8239041	Car8	Car8
ENSMUSG00000095836	6.608	1.69042	1.96683	0.000215266	0.00947109	TRUE	3:96412910-96413361	Gm21960	Gm21960
ENSMUSG00000001739	7.88208	2.0023	1.97692	4.65e-07	5.11e-05	TRUE	5:136966616-136975858	Cldn15	Cldn15
ENSMUSG00000021509	47.9748	12.1807	1.97768	6.86e-13	3.41e-10	TRUE	13:56438355-56474239	Slc25a48	Slc25a48
ENSMUSG00000048721	5.65191	1.41551	1.99742	2.2e-08	3.52e-06	TRUE	11:46235531-46239872	Fndc9	Fndc9
ENSMUSG00000000308	25.993	6.5047	1.99857	2.4e-10	6.11e-08	TRUE	2:121357714-121363737	Ckmt1	Ckmt1
ENSMUSG00000049892	5.07339	1.26475	2.00409	2.58e-06	0.000223284	TRUE	11:59963181-59964944	Rasd1	Rasd1
ENSMUSG00000029603	3.54419	0.879579	2.01057	3.79e-06	0.000301229	TRUE	5:120680202-120711927	Dtx1	Dtx1
ENSMUSG00000053846	25.483	6.32185	2.01112	0.000352289	0.0139951	TRUE	18:74939322-74961263	Lipg	Lipg
ENSMUSG00000037161	7.63853	1.86095	2.03726	1.35e-06	0.000126036	TRUE	3:51388412-51396738	Mgarp	Mgarp
ENSMUSG00000032068	155.476	37.2098	2.06294	3.47e-14	2.07e-11	TRUE	9:50494525-50505482	Plet1	Plet1
ENSMUSG00000006369	1.51431	0.362118	2.06413	0.000161779	0.007365	TRUE	15:85205949-85286535	Fbln1	Fbln1
ENSMUSG00000029188	67.3257	16.0815	2.06575	3.07e-12	1.34e-09	TRUE	5:53038081-53071664	Slc34a2	Slc34a2
ENSMUSG00000021750	1.93716	0.461228	2.07039	2.12e-05	0.00134739	TRUE	14:8296274-8318023	Fam107a	Fam107a
ENSMUSG00000098087	5.33978	1.26929	2.07276	0.000825646	0.0279549	TRUE	13:84025297-84064772	Gm17750	Gm17750
ENSMUSG00000048022	4.48526	1.05958	2.0817	1.73e-10	4.89e-08	TRUE	6:24951141-24956297	Tmem229a	Tmem229a
ENSMUSG00000082088	3.4447	0.80667	2.09433	4.17e-05	0.00233672	TRUE	5:137720354-137721740	Gm15753	Gm15753
ENSMUSG00000034413	16.1488	3.66572	2.13926	2.07e-10	5.51e-08	TRUE	17:26414829-26446349	Neurl1b	Neurl1b
ENSMUSG00000072941	3.30766	0.749489	2.14183	2.59e-08	4.07e-06	TRUE	5:52363791-52371418	Sod3	Sod3
ENSMUSG00000034459	3.41725	0.767138	2.15528	5.4e-07	5.79e-05	TRUE	19:34640871-34650009	Ifit1	Ifit1
ENSMUSG00000026166	5.75347	1.28114	2.16701	3.32e-06	0.000271856	TRUE	1:83116766-83119167	Ccl20	Ccl20
ENSMUSG00000059668	17.4195	3.87704	2.16768	3.74e-13	1.95e-10	TRUE	15:101918536-101924735	Krt4	Krt4
ENSMUSG00000015962	53.1508	11.7276	2.18019	2.19e-12	9.96e-10	TRUE	1:177729814-177753324	1700016C15Rik	1700016C15Rik
ENSMUSG00000004655	699.65	153.958	2.1841	0.000116521	0.00561019	TRUE	6:55336432-55348555	Aqp1	Aqp1
ENSMUSG00000029273	48.5821	10.6108	2.19489	1.14e-10	3.37e-08	TRUE	5:87554645-87569027	Sult1d1	Sult1d1
ENSMUSG00000003477	2.9928	0.649601	2.20387	5.38e-05	0.00286834	TRUE	6:55170626-55175043	Inmt	Inmt
ENSMUSG00000036960	2.4692	0.529114	2.22239	1.07e-06	0.000103662	TRUE	3:145070263-145099443	Clca2	Clca2
ENSMUSG00000025189	2.94532	0.624904	2.23672	2.75e-11	9.56e-09	TRUE	19:43440436-43497212	Cnnm1	Cnnm1
ENSMUSG00000028369	0.592761	0.125737	2.23704	0.000284687	0.0118267	TRUE	4:58042442-58206859	Svep1	Svep1
ENSMUSG00000026185	90.7867	19.2414	2.23827	0.000935057	0.03071	TRUE	1:72857932-72874884	Igfbp5	Igfbp5
ENSMUSG00000047182	7.58988	1.59989	2.2461	3e-10	7.56e-08	TRUE	5:137643031-137645714	Irs3	Irs3
ENSMUSG00000033579	3.10046	0.652027	2.24948	3.44e-07	3.84e-05	TRUE	8:111345135-111393824	Fa2h	Fa2h
ENSMUSG00000026768	2.13372	0.437687	2.2854	1e-05	0.000695938	TRUE	2:12106632-12301922	Itga8	Itga8
ENSMUSG00000024892	15.8481	3.24688	2.28719	4.74e-16	3.19e-13	TRUE	19:4510472-4621752	Pcx	Pcx
ENSMUSG00000093867	2.34231	0.476753	2.29662	0.000339379	0.0136641	TRUE	15:63880707-63890512	Gsdmcl2	Gsdmcl2
ENSMUSG00000029410	0.932757	0.188913	2.30378	0.000681873	0.0240683	TRUE	5:92226679-92256278	Ppef2	Ppef2
ENSMUSG00000086331	3.83482	0.771787	2.31288	1.01e-05	0.000699064	TRUE	16:92094568-92096490	Gm16310	Gm16310
ENSMUSG00000023236	17.5453	3.49877	2.32617	4.3e-10	1.04e-07	TRUE	2:113776362-113829121	Scg5	Scg5
ENSMUSG00000022598	55.3264	11.0114	2.32897	1.31e-16	1.09e-13	TRUE	15:74714839-74717069	Psca	Psca
ENSMUSG00000044903	3.31827	0.656226	2.33817	7.68e-07	7.75e-05	TRUE	7:18718090-18727248	Psg22	Psg22
ENSMUSG00000104554	10.643	2.07231	2.36059	4.37e-10	1.04e-07	TRUE	3:122377097-122391811	Gm42835	Gm42835
ENSMUSG00000021081	3.05153	0.593683	2.36177	1.24e-07	1.61e-05	TRUE	12:103688044-103695529	Serpina1f	Serpina1f
ENSMUSG00000059336	0.858515	0.166447	2.36678	0.000172576	0.00782245	TRUE	18:78100091-78142119	Slc14a1	Slc14a1
ENSMUSG00000030228	0.870437	0.163207	2.41504	0.0012085	0.0373563	TRUE	6:139587221-139969284	Pik3c2g	Pik3c2g
ENSMUSG00000084843	1.67228	0.312703	2.41895	2.25e-05	0.00141205	TRUE	2:180370491-180385885	B230312C02Rik	B230312C02Rik
ENSMUSG00000079620	29.3675	5.44863	2.43026	1.33e-19	1.55e-16	TRUE	16:32735886-32782391	Muc4	Muc4
ENSMUSG00000044217	2.0574	0.379827	2.43741	1.25e-05	0.000853912	TRUE	15:99590849-99594829	Aqp5	Aqp5
ENSMUSG00000030109	78.8923	14.2686	2.46704	3.34e-19	3.49e-16	TRUE	6:121343076-121365775	Slc6a12	Slc6a12
ENSMUSG00000020151	1.72544	0.308458	2.48382	5.88e-07	6.27e-05	TRUE	10:116018213-116274932	Ptprr	Ptprr
ENSMUSG00000004654	1.42955	0.255277	2.48543	7.98e-05	0.00406724	TRUE	6:55376295-55388530	Ghrhr	Ghrhr
ENSMUSG00000028001	2.23108	0.396636	2.49185	4.7e-07	5.14e-05	TRUE	3:83026076-83033627	Fga	Fga
ENSMUSG00000072680	16.0116	2.78462	2.52356	7.04e-10	1.58e-07	TRUE	14:26063919-26067355	Tmem254c	Tmem254c
ENSMUSG00000071179	2.30068	0.391605	2.55459	5.93e-06	0.000433194	TRUE	12:103668808-103676139	Serpina16	Serpina16
ENSMUSG00000022861	0.842101	0.14174	2.57075	5.16e-05	0.00277239	TRUE	16:22468461-22657221	Dgkg	Dgkg
ENSMUSG00000004668	0.244509	0.0407515	2.58496	0.00041922	0.0160734	TRUE	11:9191942-9684259	Abca13	Abca13
ENSMUSG00000003849	46.5309	7.61848	2.61061	6.33e-19	6.3e-16	TRUE	8:107388225-107403206	Nqo1	Nqo1
ENSMUSG00000031538	315.186	51.1465	2.62349	2.09e-22	3.97e-19	TRUE	8:22757744-22782847	Plat	Plat
ENSMUSG00000070661	10.9743	1.76108	2.6396	2.33e-10	6.01e-08	TRUE	4:138967112-138968360	Rnf186	Rnf186
ENSMUSG00000057933	2.14197	0.339994	2.65535	0.000656677	0.023408	TRUE	9:78331018-78355788	Gsta2	Gsta2
ENSMUSG00000022026	6.24018	0.988264	2.65862	2.15e-11	7.89e-09	TRUE	14:80000302-80021930	Olfm4	Olfm4
ENSMUSG00000010064	1.23834	0.195527	2.66296	0.000202661	0.0090102	TRUE	9:107650634-107669530	Slc38a3	Slc38a3
ENSMUSG00000089774	81.2301	12.6156	2.6868	9.21e-21	1.28e-17	TRUE	16:92058322-92087473	Slc5a3	Slc5a3
ENSMUSG00000105550	2.75779	0.427678	2.68891	8.63e-08	1.22e-05	TRUE	3:127861599-127865261	Gm42586	Gm42586
ENSMUSG00000096938	0.989631	0.149378	2.72792	0.00140973	0.0420823	TRUE	8:11007850-11054541	9530052E02Rik	9530052E02Rik
ENSMUSG00000004988	75.7107	11.3987	2.73163	2.91e-20	3.8e-17	TRUE	6:117933559-117937692	Fxyd4	Fxyd4
ENSMUSG00000022595	4.65163	0.679452	2.77529	4.79e-05	0.00259542	TRUE	15:74732247-74734329	Lypd2	Lypd2
ENSMUSG00000062694	1.10065	0.160094	2.78136	0.00121223	0.0373673	TRUE	6:112459505-112472872	Cav3	Cav3
ENSMUSG00000034785	2.44399	0.353736	2.7885	0.000309571	0.0126591	TRUE	4:107291465-107307169	Dio1	Dio1
ENSMUSG00000089755	3.22668	0.436038	2.88752	0.000215293	0.00947109	TRUE	17:87362239-87364462	0610012D04Rik	0610012D04Rik
ENSMUSG00000075604	0.49014	0.0658397	2.89616	0.00056512	0.0206447	TRUE	15:74834125-74841643	Cyp11b1	Cyp11b1
ENSMUSG00000063851	67.7503	9.06188	2.90234	8.48e-27	1.97e-23	TRUE	4:62427540-62435252	Rnf183	Rnf183
ENSMUSG00000041248	3.72691	0.490383	2.926	3.29e-12	1.4e-09	TRUE	9:32372418-32399192	Kcnj1	Kcnj1
ENSMUSG00000105651	2.6602	0.344841	2.94753	2e-05	0.00128332	TRUE	3:35256462-35276131	Gm43003	Gm43003
ENSMUSG00000027202	0.990218	0.128146	2.94996	8.14e-08	1.16e-05	TRUE	2:125152505-125230002	Slc12a1	Slc12a1
ENSMUSG00000028307	5.0938	0.648301	2.974	1.62e-08	2.75e-06	TRUE	4:49535995-49549546	Aldob	Aldob
ENSMUSG00000032978	10.9544	1.38708	2.98138	2.52e-11	8.94e-09	TRUE	4:119656607-119658954	Guca2b	Guca2b
ENSMUSG00000022425	10.7271	1.34569	2.99484	2.53e-15	1.6e-12	TRUE	15:54838898-54920146	Enpp2	Enpp2
ENSMUSG00000041293	12.6435	1.55639	3.02211	1.53e-19	1.68e-16	TRUE	17:43270329-43324737	Adgrf1	Adgrf1
ENSMUSG00000011034	3.29476	0.39492	3.06054	2.96e-13	1.59e-10	TRUE	5:33104219-33162870	Slc5a1	Slc5a1
ENSMUSG00000020990	46.8693	5.31889	3.13945	2.11e-29	7.33e-26	TRUE	12:69746848-69790707	Cdkl1	Cdkl1
ENSMUSG00000021612	35.2269	3.90008	3.1751	4.31e-20	5.29e-17	TRUE	13:73661750-73678023	Slc6a18	Slc6a18
ENSMUSG00000055523	1.61887	0.175691	3.20387	1.21e-11	4.61e-09	TRUE	19:55198297-55241236	Gucy2g	Gucy2g
ENSMUSG00000061171	3.9997	0.430246	3.21666	1.9e-10	5.28e-08	TRUE	2:65316430-65364034	Slc38a11	Slc38a11
ENSMUSG00000050534	2.48886	0.263245	3.24101	6.75e-09	1.25e-06	TRUE	1:121509842-121528465	Htr5b	Htr5b
ENSMUSG00000025582	0.927565	0.0976384	3.24793	0.00102839	0.0330935	TRUE	11:119538719-119547753	Nptx1	Nptx1
ENSMUSG00000079173	3.05774	0.315907	3.27489	7.75e-19	7.36e-16	TRUE	5:137378637-137477064	Zan	Zan
ENSMUSG00000099796	6.07139	0.61743	3.29768	0.000374975	0.0146732	TRUE	1:31164549-31164773	Gm7893	Gm7893
ENSMUSG00000005364	9.98477	1.01228	3.30212	3.23e-18	2.81e-15	TRUE	6:106710357-106749037	Il5ra	Il5ra
ENSMUSG00000069867	4.23542	0.423542	3.32193	2.24e-10	5.84e-08	TRUE	8:122619471-122622739	Pabpn1l	Pabpn1l
ENSMUSG00000071984	2.7753	0.274588	3.3373	0.000213366	0.00944595	TRUE	17:7738569-7827302	Fndc1	Fndc1
ENSMUSG00000029675	3.4511	0.337516	3.35403	9.85e-14	5.42e-11	TRUE	5:134702593-134747323	Eln	Eln
ENSMUSG00000082307	2.03575	0.196217	3.37504	1.79e-05	0.00116628	TRUE	2:24494068-24495011	Gm13418	Gm13418
ENSMUSG00000104610	26.9056	2.56714	3.38967	3.21e-14	1.97e-11	TRUE	3:137289639-137300708	Gm567	Gm567
ENSMUSG00000070794	2.0524	0.192412	3.41504	0.000139762	0.0065189	TRUE	2:103377643-103389044	BC016548	BC016548
ENSMUSG00000100127	3.31385	0.303228	3.45003	0.000469055	0.0175024	TRUE	15:63914448-63925666	Gsdmcl-ps	Gsdmcl-ps
ENSMUSG00000104324	0.481491	0.042072	3.51657	1.2e-06	0.00011455	TRUE	15:68321381-68326333	Gm37320	Gm37320
ENSMUSG00000063130	1.21776	0.0974206	3.64385	2.31e-05	0.00144232	TRUE	13:3802893-3804318	Calml3	Calml3
ENSMUSG00000055748	10.9741	0.875653	3.6476	2.62e-05	0.00156618	TRUE	15:63891264-63912297	Gsdmc4	Gsdmc4
ENSMUSG00000039252	8.25512	0.658518	3.64799	3.43e-06	0.000277471	TRUE	5:52533517-52566462	Lgi2	Lgi2
ENSMUSG00000032015	0.52134	0.0408894	3.67242	0.000287488	0.0118808	TRUE	9:43123939-43210369	Pou2f3	Pou2f3
ENSMUSG00000055827	142.66	10.7327	3.7325	2.75e-07	3.21e-05	TRUE	15:63857724-63878558	Gsdmc3	Gsdmc3
ENSMUSG00000048337	1.39164	0.102139	3.76818	1e-11	3.95e-09	TRUE	14:34143992-34152489	Npy4r	Npy4r
ENSMUSG00000021335	13.8077	1.00987	3.77323	2.86e-22	4.98e-19	TRUE	13:23867750-23895730	Slc17a1	Slc17a1
ENSMUSG00000084887	7.42426	0.50334	3.88264	8.94e-05	0.00448021	TRUE	11:118866257-118867220	Gm11749	Gm11749
ENSMUSG00000031293	0.428947	0.0285965	3.90689	0.000544659	0.019967	TRUE	X:160768013-160799663	Rs1	Rs1
ENSMUSG00000056293	195.147	12.4648	3.96864	2.14e-12	9.94e-10	TRUE	15:63824346-63845177	Gsdmc2	Gsdmc2
ENSMUSG00000074628	2.0069	0.111494	4.16992	0.000154817	0.0070944	TRUE	2:157087055-157096482	Tldc2	Tldc2
ENSMUSG00000059412	437.721	19.4901	4.4892	1.74e-59	9.09e-56	TRUE	9:45403138-45410278	Fxyd2	Fxyd2
ENSMUSG00000048424	135.43	5.49741	4.62265	1.63e-61	1.13e-57	TRUE	15:8968426-9066551	Ranbp3l	Ranbp3l
ENSMUSG00000098190	1.44424	0.0458488	4.97727	4.6e-05	0.00251614	TRUE	15:8917798-8929171	Gm5210	Gm5210
ENSMUSG00000107028	1.97653	0.0564722	5.12928	2.39e-05	0.001469	TRUE	15:8914484-8915303	Gm5043	Gm5043
ENSMUSG00000036144	1.08901	0.0196217	5.79441	2.21e-06	0.000195974	TRUE	12:37108540-37179534	Meox2	Meox2
ENSMUSG00000033491	23.9818	0.424518	5.81997	5.67e-65	5.92e-61	TRUE	9:86743649-86758443	Prss35	Prss35
ENSMUSG00000023013	94.0044	1.48798	5.9813	4.82e-68	1.01e-63	TRUE	15:99579056-99584545	Aqp2	Aqp2
