# Supplementary material for: Loss of RANBP3L leads to transformation of renal epithelial cells towards a renal clear cell carcinoma like phenotype
Source: J Exp Clin Cancer Res. 2021 Jul 7;40:226. doi: 10.1186/s13046-021-01982-y (PMC8265145; doi:10.1186/s13046-021-01982-y)
Supplement: Supplementary file 3 — Additional file 3: Table S2. CRISPR Cas 9 target sites and TOPO TA results for NFAT5 Knockout cells and mouse NFAT5-KO RNA-Seq at 300 and 600 mosmol/kg [file 13046_2021_1982_MOESM3_ESM.xlsx]

## Sheet: description
S2 A	NFAT5 gRNA target site and TOPO-TA cloning results
S2 B	list of significant regulated genes in NFAT5-KO murine IMCD under hyperosmolality
S2 C	list of significant regulated genes between WT and NFAT5 KO

## Sheet: S 2A) NFAT5 KO
mouse NFAT5 mRNA -coding region - NM_133957.3
ATGGGCGGTGCTTGCAGCTCCTTTACCACCTCTTCCAGCCCTACCATTTATTCTACCTCAGTCACCGACA	gRNA1: CAATCTCGTCGTTTGACCCC
GCAAGGCTATGCAAGTGGAGAGCTGCTCCTCAGCCGTGGGGGTAAGTAACAGAGGGGTAAGTGAAAAGCA	gRNA2: TTTCGTTTTCGTGATTTACG
GTTAACCGGTAACACAGTTCAGCAGCATCCATCAACCCCGAAGAGGCACACAGTTTTGTACATCTCACCA	gRNA3:GTTACTTACCCCCACGGCTG
CCACCTGAGGACTTGCTGGATAACAGTCGGATGTCCTGCCAGGATGAGGGGTGTGGATTGGAATCTGAGC
AGAGCTGCAGTATGTGGATGGAGGATTCCCCCTCCAACTTCAGTAACATGAGCACCAGTTCCTACAATGA
TAACACTGAGGTACCTCGTAAATCACGAAAACGAAATCCAAAGCAGAGGCCGGGGGTCAAACGACGAGAT
TGTGAAGAATCTAATATGGATATATTTGATGCCGACAGTGCCAAAGCACCTCACTATGTGCTTTCTCAGC
TTACCACGGACAACAAAGGCAACTCAAAAGCTGGAAATGGAACATTGGACAGCCAAAAGGGAACTGGAGT
AAAGAAGAGCCCTATGTTGTGCGGACAGTATCCGGTTAAAAGTGAGGGGAAGGAGCTGAAGATAGTGGTA
CAGCCTGAAACCCAACACCGAGCCCGGTACCTGACAGAGGGCAGCCGAGGCTCTGTAAAAGACAGAACAC
AGCAAGGCTTTCCTACGGTGAAGCTGGAAGGCCATAATGAACCAGTGGTGTTGCAGGTATTTGTGGGCAA
TGATTCTGGTCGAGTAAAACCACATGGATTCTATCAGGCCTGTAGAGTAACTGGGCGAAATACAACTCCC
TGCAAAGAAGTGGACATTGAAGGTACCACTGTTATAGAAGTTGGTCTTGATCCTAGCAACAACATGACAC
TGGCGGTGGACTGTGTTGGAATATTGAAGCTGAGGAATGCCGATGTTGAAGCCAGAATTGGAATTGCTGG
ATCTAAGAAAAAGAGCACTCGTGCCAGATTGGTTTTTCGAGTTAATATCACAAGGAAAGATGGCTCTACT
CTGACATTGCAGACACCTTCTTCCCCCATTTTATGCACTCAGCCAGCAGGAGTTCCTGAGATCTTAAAGA
AAAGCTTGCATAGCTGTTCAGTGAAAGGAGAGGAAGAAGTATTTTTAATTGGGAAAAACTTTCTGAAAGG
AACTAAAGTTATTTTCCAGGAAAATGTTTCTGATGAAAACTCTTGGAAATCAGAAGCTGAAATTGACATG
GAGTTATTCCATCAGAACCATCTTATTGTGAAGGTTCCTCCGTATCATGACCAACATATAACTTTGCCTG
TATCAGTGGGAATATATGTTGTGACCAATGCTGGAAGATCTCATGATGTTCAGCCATTTACGTACACTCC
GGATCCAGCAGCTGGTGCTTTGAATGTAAATGTGAAAAAGGAGATATCTAGTCCAGCAAGACCTTGCTCT
TTTGAAGAAGCCATGAAAGCAATGAAAACGACTGGATGTAACGTAGATAAGGTGACTATCCTTCCTAATG
CCCTGATCACTCCACTCATATCAAGCAGTATGATTAAGACTGAAGATGTTACTCCAATGGAAGTAACTTC
AGAAAAAAGATCTTCCCCAATTTTTCAGACTACAAAGAGCATTGGATCAACCCAGCAAACCTTAGAAACT
ATTTCTAACATAGCGGGGGGTGCACCCTTCTCCTCACCGTCGTCATCTTCCCACTTAACTCCTGAAAGTG
AGAATCAGCAGCAGCTTCAGCCCAAGGCATACAACCCAGAGACCCTGACAACTATCCAGACACAGGACAT
CTCACAGCCCGGGACCTTTCCCGCAGTTTCTGCTGCTAGTCAGCTGCCCAGCAGCGATGCACTACTGCAG
CAGGCAACACAGTTTCAGACAAGAGAAGCTCAGTCCAGAGACACAATACAGTCAGATACAGTGGTTAACT
TGTCACAGTTAACTGAAGCATCACAGCAGCAGCAATCCCCACTACAAGAACAAGCACAAACGTTACAGCA
GCAGATACCATCAAATATTTTTCCATCGCCAAGCAGTGTCAGCCAGCTCCAGAGTACTATTCAGCAGCTG
CAAGCAGGAAGTTTCACAGGCAGCGCTGCTGGCGGCAGGAGTGGAAGCGTTGATTTGGTCCAGCAGGTTT
TAGAGGCACAACAGCAGTTATCGTCTGTTCTGTTTTCTACTCCAGATGGGAATGAGAATGTTCAAGAACA
GCTTAATGCAGACATTTTCCAAGTCAGTCAAATTCAAAATAGTGTAAGCCCTGGAATGTTTTCTTCAGCG
GAGTCTGCAGTTCACACTAGACCAGATAACTTACTACCTGGGAGGGCTGACAGCGTCCATCAACAGACTG
AAAATACACTGTCTAATCAGCAGCAGCAGCAACAGCAGCAGCAGCAAGTGATGGAGTCATCAGCTGCAAT
GGTGATGGAGATGCAGCAGAGCATTTGCCAAGCAGCTGCCCAGATCCAGTCAGAGCTGTTTCCTTCAGCT
GCTTCAGCAAGTGGAAGCCTTCAGCAGTCTCCAGTTTACCAGCAGCCTTCTCACATGATGAGTGCACTGC
CTACCAACGAGGACATGCAGATGCAGTGTGAGCTGTTCTCGTCTCCCCCTGCAGCTTCTGGAAACGAAAC
TTCCACAACCACCACGCCACAGGTGGCAACCCCTGGCTCCACCATGTTTCAGACACCAAGTTCAGGAGAT
GGAGAAGAAACTGGAGCACAAGCAAAACAGATTCAGAACAGCGTCTTTCAGACAATGGTCCAAATGCAGC
GCAGTGGTGACAGCCAACCTCAAGTAAACCTCTTTTCATCTACAAAAAATATAATGAGTGTTCAGAATAA
TGGTACCCAGCAACAAGGGAATAGCTTGTTCCAGCAAGGGAGCGAGATGATGTCACTTCAGTCTGGGAAC
TTTTTGCAGCAGTCCTCTCATTCACAGGCTCAGCTCTTTCATCCTCAAAATCCTATTGCTGATGCTCAGA
ACCTTTCCCAGGAAACTCAAGGTTCAATTTTTCATAGTCCAAATCCTATTGTCCACAGTCAAACTTCCAC
AGCATCCTCTGAACAACTGCAGCCTTCAATGTTTCACTCTCAGAATACCATTGCTGTGTTACAGGGCTCT
TCAGTTCCTCAAGACCAGCAGTCACCCAACATATTTCTTTCCCAAAGTTCTATCAATAATCTTCAAACTA
ACACAGTAGCCCAAGAAGAGCAGATTTCATTTTTTGCAGCACAGAACTCAATTTCTCCACTTCAGTCAAC
ATCAAACACTGAGCAGCAAGCTGCTTTCCAACAGCAGCCTCCAATCTCACACATCCAGACCCCTATTCTT
TCCCAGGAACAGGCACAACCCTCTCAGCAAGGGTTATTTCAGCCTCAGGTGGCCCTTGGCTCCCTGCCTC
CTAATCCAATGCCTCAAAACCAGCAAGGTCCAATTTTCCAAACACAGCGCCCAATAGTTGGCATGCAGAG
TAACTCTCCATCCCAGGAGCAGCAGCAGCAGCAACAGCAGCAACAGCAGCAGCAGCAACAGCAACAACAA
CAGCAACAGAGCATTTTATTCAGTAATCAGAATGCCATGGCTACAATGGCCTCCCAGAAGCAGCCACCAC
CAAACATGATGTTTAGCCCAAACCAGAACCCAATGGCTAGTCAGGAGCAGCAGAACCAGTCAATTTTTCA
CCAGCAAAGTAATATGGCCCCAATGAACCAAGAGCAGCAGCCCATGCAATTTCAGAATCAGCCTACGGTT
TCCTCACTTCAGAACCCAGGTCCTACGCAGTCTGAGTCACCACAGACCTCCTTGTTCCATAGCTCTCCTC
AGATCCAGTTGGTTCAAGGGTCACCTAGTTCTCAAGATCAGCAAGTAACACTCTTCCTCTCTCCAGCATC
CATGTCTGCATTGCAAACCAGTATAAACCAACCAGACATGCAGCAGTCTCCTCTTTATTCCCCGCAGAAC
AACATCCCTGGAATCCAAGGAAGCACTTCTTCACCCCAGCCACAGGCTACTTTATTTCACAACACTACAG
GAGGCACAATAAACCAAATACAAAATTCTCCTGGCTCATCTCAGCAGACTTCAGGAATGTTCTTATTTGG
CATTCAAAATAATTGTAGTCAGCTTTTAACCTCCGGACCAGCTACATTGCCAGATCAGCTGATGGCCATA
AATCAGCAGGGCCAACCACAAAATGAGGGCCAATCTTCTGTGACAACACTTCTTTCTCAGCAAATGCCAG
AGACTTCCCCACTGGCCTCCTCTGTGAACAGCAGTCAGAACATGGAAAAGATTGATTTGCTTGTTTCATT
GCAAAGCCAAGGGAACAATTTAACCGGCTCCTTTTAG
TOPO-TA sequencing of gRNA1 and gRNA3 targeted NFAT5 region
NFAT5-gRNA1-WT	NFAT5-gRNA3-WT
AGGCCGGGGGTCAAACGACGAGATTGTGAAGAATCT	GTTACTTACCCCCACGGCTGAGGAGCAGCTCTCCACTTGCATA
NFAT5-gRNA1-KO	NFAT5-gRNA3-KO
AGGCCGGG - GTCAAACGACGAGATTGTGAAGAATCT	GTTACTTACCCCCACGG - - GAGGAGCAGCTCTCCACTTGCATA
	GTTACTTACCCCCACG - - - - AGGAGCAGCTCTCCACTTGCATA
NFAT5 mouse WT protein sequence-Q9WV30 (NFAT5_MOUSE):
MGGACSSFTTSSSPTIYSTSVTDSKAMQVESCSSAVGVSNRGVSEKQLTGNTVQQHPSTPKRHTVLYISPPPEDLLDNSRMSCQDEGCGLESEQSCSMWMEDSPSNFSNMSTSSYNDNTEVPRKSRKRNPKQRPGVKRRDCEESNMDIFDADSAKAPHYVLSQLTTDNKGNSKAGNGTLDSQKGTGVKKSPMLCGQYPVKSEGKELKIVVQPETQHRARYLTEGSRGSVKDRTQQGFPTVKLEGHNEPVVLQVFVGNDSGRVKPHGFYQACRVTGRNTTPCKEVDIEGTTVIEVGLDPSNNMTLAVDCVGILKLRNADVEARIGIAGSKKKSTRARLVFRVNITRKDGSTLTLQTPSSPILCTQPAGVPEILKKSLHSCSVKGEEEVFLIGKNFLKGTK…
NFAT5 mouse N1 protein sequence
MGGACSSFTTSSSPTIYSTSVTDSKAMQVESCSSAVGVSNRGVSEKQLTGNTVQQHPSTPKRHTVLYISPPPEDLLDNSRMSCQDEGCGLESEQSCSMWMEDSPSNFSNMSTSSYNDNTEVPRKSRKRNPKQRPGSNDEIVKNLIWIYLMPTVPKHLTMCFLSLPRTTKATQKLEMEHWTAKRELE-
NFAT5 mouse N3 protein sequence:
MGGACSSFTTSSSPTIYSTSVTDSKAMQVESCSSRGGK-
MGGACSSFTTSSSPTIYSTSVTDSKAMQVESCSSWG-

## Sheet: S 2B) KO_600_vs_KO_300
Gene	KO_600.value	KO_300.value	log2foldchange	pvalue	padjust	significance	gene_loci	gene_name	gene_description
ENSMUSG00000018927	1.225	34.4825	-4.81501	1.89949e-25	3.23445e-21	TRUE	11:83587882-83593087	Ccl6	Ccl6
ENSMUSG00000078307	0.131605	3.72607	-4.82337	5.47261e-25	4.65938e-21	TRUE	9:52673044-52679429	AI593442	AI593442
ENSMUSG00000035557	9.52885	79.417	-3.05907	8.86372e-19	5.03105e-15	TRUE	11:100256217-100261029	Krt17	Krt17
ENSMUSG00000026535	2.96652	23.2559	-2.97075	2.73094e-16	1.16256e-12	TRUE	1:173962568-173982744	Ifi202b	Ifi202b
ENSMUSG00000025044	0.117496	3.2899	-4.80735	1.19807e-14	4.08016e-11	TRUE	8:39581700-39642678	Msr1	Msr1
ENSMUSG00000029675	5.33553	0.353458	3.91602	2.79139e-14	7.92197e-11	TRUE	5:134702593-134747323	Eln	Eln
ENSMUSG00000048373	7.65717	0.696106	3.45943	4.4123e-14	1.07332e-10	TRUE	5:43978858-43981779	Fgfbp1	Fgfbp1
ENSMUSG00000005364	8.23292	0.807689	3.34953	1.05707e-13	2.24997e-10	TRUE	6:106710357-106749037	Il5ra	Il5ra
ENSMUSG00000004655	211.727	31.5754	2.74534	4.0154e-13	7.59714e-10	TRUE	6:55336432-55348555	Aqp1	Aqp1
ENSMUSG00000070604	73.1148	10.5132	2.79796	5.93321e-13	1.01031e-09	TRUE	7:43463151-43472019	Vsig10l	Vsig10l
ENSMUSG00000005124	19.2129	103.584	-2.43065	9.60154e-13	1.48632e-09	TRUE	15:66891320-66923201	Wisp1	Wisp1
ENSMUSG00000054256	0.800238	8.26912	-3.36923	1.59252e-12	2.25978e-09	TRUE	5:115429599-115455698	Msi1	Msi1
ENSMUSG00000105651	10.146	0.614164	4.04614	2.22373e-12	2.91275e-09	TRUE	3:35256462-35276131	Gm43003	Gm43003
ENSMUSG00000049538	0.784525	7.15055	-3.18816	1.2779e-11	1.5543e-08	TRUE	13:70727802-70841811	Adamts16	Adamts16
ENSMUSG00000028364	15.661	89.1672	-2.50933	1.86413e-11	2.11617e-08	TRUE	4:63959785-64047015	Tnc	Tnc
ENSMUSG00000063767	15.1725	2.29122	2.72728	1.00047e-10	1.06475e-07	TRUE	3:90654302-90658669	S100a7a	S100a7a
ENSMUSG00000046056	80.7222	14.9063	2.43704	7.20351e-10	7.21537e-07	TRUE	7:30734739-30756134	Sbsn	Sbsn
ENSMUSG00000059498	1.08406	9.65429	-3.15472	1.62366e-09	1.53598e-06	TRUE	1:171051174-171064935	Fcgr3	Fcgr3
ENSMUSG00000061576	0.741262	3.99374	-2.42968	2.14471e-09	1.82601e-06	TRUE	5:26817203-27727505	Dpp6	Dpp6
ENSMUSG00000079173	1.1949	0.178344	2.74416	2.13174e-09	1.82601e-06	TRUE	5:137378637-137477064	Zan	Zan
ENSMUSG00000020836	5.68721	23.1394	-2.02456	3.61156e-09	2.92846e-06	TRUE	11:77462411-77470484	Coro6	Coro6
ENSMUSG00000071713	0.121183	1.11973	-3.20789	5.41142e-09	4.18844e-06	TRUE	15:78325990-78351000	Csf2rb	Csf2rb
ENSMUSG00000104554	15.9989	2.50063	2.67761	7.80232e-09	5.77643e-06	TRUE	3:122377097-122391811	Gm42835	Gm42835
ENSMUSG00000023992	0.210721	2.42949	-3.52724	8.29175e-09	5.88299e-06	TRUE	17:48346401-48354147	Trem2	Trem2
ENSMUSG00000045318	0.227909	1.70262	-2.90122	9.72227e-09	6.62203e-06	TRUE	5:35278319-35281763	Adra2c	Adra2c
ENSMUSG00000062593	0.749759	6.18134	-3.04342	1.04864e-08	6.86779e-06	TRUE	10:51480640-51496613	Lilrb4a	Lilrb4a
ENSMUSG00000017737	5.67499	29.3029	-2.36835	1.25124e-08	6.95757e-06	TRUE	2:164940780-164955850	Mmp9	Mmp9
ENSMUSG00000025478	0.0934922	1.49588	-4	1.21651e-08	6.95757e-06	TRUE	7:139086001-139102704	Dpysl4	Dpysl4
ENSMUSG00000030579	1.22833	10.9321	-3.1538	1.22297e-08	6.95757e-06	TRUE	7:30413788-30417577	Tyrobp	Tyrobp
ENSMUSG00000062393	0.680456	3.12812	-2.20072	1.26665e-08	6.95757e-06	TRUE	X:6779306-6948363	Dgkk	Dgkk
ENSMUSG00000063727	0.991555	5.0725	-2.35493	1.23164e-08	6.95757e-06	TRUE	15:54250619-54278484	Tnfrsf11b	Tnfrsf11b
ENSMUSG00000020120	0.356802	2.82952	-2.98736	1.48835e-08	7.91989e-06	TRUE	11:16971206-17052381	Plek	Plek
ENSMUSG00000062488	113.465	21.1759	2.42176	1.53636e-08	7.92763e-06	TRUE	19:34607970-34613401	Ifit3b	Ifit3b
ENSMUSG00000068417	3.75338	0.336626	3.47897	1.58319e-08	7.92898e-06	TRUE	14:50955992-50964749	Pnp2	Pnp2
ENSMUSG00000079293	0.0312696	2.54847	-6.34872	3.21998e-08	1.56657e-05	TRUE	6:129461591-129472779	Clec7a	Clec7a
ENSMUSG00000040254	3.24204	12.4721	-1.94373	3.40906e-08	1.5689e-05	TRUE	5:12383385-12588948	Sema3d	Sema3d
ENSMUSG00000053846	20.4461	4.99414	2.03352	3.39711e-08	1.5689e-05	TRUE	18:74939322-74961263	Lipg	Lipg
ENSMUSG00000089672	0.606787	4.78495	-2.97924	4.21322e-08	1.88797e-05	TRUE	10:51480632-51486316	Lilr4b	Lilr4b
ENSMUSG00000042793	0.738119	3.55703	-2.26875	4.66855e-08	2.03836e-05	TRUE	1:134983301-135105276	Lgr6	Lgr6
ENSMUSG00000004730	0.224833	2.01625	-3.16474	7.80565e-08	3.28043e-05	TRUE	17:57358686-57483529	Adgre1	Adgre1
ENSMUSG00000074934	1.63674	6.68616	-2.03035	7.89861e-08	3.28043e-05	TRUE	2:113746164-113758646	Grem1	Grem1
ENSMUSG00000000184	34.3287	113.038	-1.71932	8.37355e-08	3.39488e-05	TRUE	6:127125162-127152193	Ccnd2	Ccnd2
ENSMUSG00000099796	12.5213	0.410535	4.93073	1.13246e-07	4.48454e-05	TRUE	1:31164549-31164773	Gm7893	Gm7893
ENSMUSG00000047798	0.129572	1.88599	-3.86349	1.40016e-07	5.41863e-05	TRUE	11:115116214-115133992	Cd300lf	Cd300lf
ENSMUSG00000031891	8.79896	29.5134	-1.74597	1.79118e-07	6.63049e-05	TRUE	8:105518746-105523984	Hsd11b2	Hsd11b2
ENSMUSG00000037071	13.1269	3.45243	1.92684	1.75326e-07	6.63049e-05	TRUE	19:44394451-44407709	Scd1	Scd1
ENSMUSG00000097072	1.50964	6.91782	-2.19611	2.03523e-07	7.37361e-05	TRUE	9:98949781-98955299	Foxl2os	Foxl2os
ENSMUSG00000045672	5.54158	17.4286	-1.65308	3.32183e-07	0.000117842	TRUE	4:63214004-63334991	Col27a1	Col27a1
ENSMUSG00000022076	0.106443	0.997205	-3.2278	3.89476e-07	0.000135347	TRUE	14:96105259-96519102	Klhl1	Klhl1
ENSMUSG00000042834	12.8867	55.5573	-2.10809	4.16279e-07	0.000141768	TRUE	18:33437019-33464029	Nrep	Nrep
ENSMUSG00000022206	0.480053	2.17691	-2.18101	5.09352e-07	0.000170064	TRUE	15:11839896-11905674	Npr3	Npr3
ENSMUSG00000030789	0.0450148	1.60553	-5.1565	6.45797e-07	0.000211474	TRUE	7:128129547-128150657	Itgax	Itgax
ENSMUSG00000022367	0.588623	2.409	-2.03301	7.08041e-07	0.000227482	TRUE	15:56665627-56694539	Has2	Has2
ENSMUSG00000021998	2.61266	12.656	-2.27622	7.76818e-07	0.000244957	TRUE	14:75131101-75230842	Lcp1	Lcp1
ENSMUSG00000025743	29.4242	89.6567	-1.60741	8.02059e-07	0.000248318	TRUE	4:130792537-130826319	Sdc3	Sdc3
ENSMUSG00000061947	9.15821	2.12065	2.11056	8.67629e-07	0.000263821	TRUE	12:103614786-103631444	Serpina10	Serpina10
ENSMUSG00000033209	2.60039	8.2421	-1.66428	9.63756e-07	0.00028791	TRUE	5:110879803-111289780	Ttc28	Ttc28
ENSMUSG00000015340	0.404314	3.39002	-3.06774	1.03728e-06	0.000304531	TRUE	X:9435252-9487771	Cybb	Cybb
ENSMUSG00000021565	6.78727	1.88095	1.85137	1.26207e-06	0.000364245	TRUE	13:73679745-73704865	Slc6a19	Slc6a19
ENSMUSG00000010461	1.28597	4.71115	-1.87322	1.3859e-06	0.000384667	TRUE	10:23104168-23349895	Eya4	Eya4
ENSMUSG00000024672	0.0438467	1.41771	-5.01494	1.4006e-06	0.000384667	TRUE	19:11321039-11336146	Ms4a7	Ms4a7
ENSMUSG00000073490	0.146376	1.14313	-2.96523	1.39763e-06	0.000384667	TRUE	1:173723430-173741809	AI607873	AI607873
ENSMUSG00000025347	5.13796	0.771634	2.73521	1.45446e-06	0.00039312	TRUE	10:128958277-128960988	Mettl7b	Mettl7b
ENSMUSG00000032350	109.553	32.8882	1.73599	1.53173e-06	0.000401267	TRUE	9:77754535-77794485	Gclc	Gclc
ENSMUSG00000082361	37.5687	8.96246	2.06756	1.52292e-06	0.000401267	TRUE	5:91357261-91402994	Btc	Btc
ENSMUSG00000021509	18.3084	5.51648	1.73069	1.71052e-06	0.000441313	TRUE	13:56438355-56474239	Slc25a48	Slc25a48
ENSMUSG00000027022	0.0250859	0.241211	-3.26534	1.83968e-06	0.000467554	TRUE	2:67446002-67526614	Xirp2	Xirp2
ENSMUSG00000061353	1.53632	5.14837	-1.74464	1.88501e-06	0.000472028	TRUE	6:117168535-117181367	Cxcl12	Cxcl12
ENSMUSG00000040413	7.47005	1.46233	2.35285	1.96198e-06	0.000484181	TRUE	11:46668960-46707061	Timd2	Timd2
ENSMUSG00000047369	0.14983	1.98525	-3.72792	2.16484e-06	0.000519196	TRUE	1:181738988-181769674	Dnah14	Dnah14
ENSMUSG00000052727	5.53544	15.7276	-1.50653	2.13762e-06	0.000519196	TRUE	13:99421464-99516602	Map1b	Map1b
ENSMUSG00000051378	11.1228	2.67794	2.05432	2.98226e-06	0.000705303	TRUE	11:102905529-102925124	Kif18b	Kif18b
ENSMUSG00000017652	9.25831	28.0091	-1.59707	3.16706e-06	0.000728767	TRUE	2:165055627-165072948	Cd40	Cd40
ENSMUSG00000025804	0.0652563	0.840175	-3.6865	3.13082e-06	0.000728767	TRUE	9:123962126-123968692	Ccr1	Ccr1
ENSMUSG00000038677	4.53692	14.7234	-1.69832	3.62753e-06	0.000823594	TRUE	17:28142316-28174852	Scube3	Scube3
ENSMUSG00000040896	0.334886	1.68171	-2.32819	3.68731e-06	0.000826153	TRUE	3:105452330-105674002	Kcnd3	Kcnd3
ENSMUSG00000031790	2.0607	6.47421	-1.65157	4.24107e-06	0.000936195	TRUE	8:95352268-95374293	Mmp15	Mmp15
ENSMUSG00000032826	0.818352	3.23578	-1.98332	4.28842e-06	0.000936195	TRUE	3:126921612-127499350	Ank2	Ank2
ENSMUSG00000030786	0.154493	1.26033	-3.02819	4.41597e-06	0.000951837	TRUE	7:128062640-128118491	Itgam	Itgam
ENSMUSG00000046169	0.986535	3.24215	-1.71651	5.77947e-06	0.00123016	TRUE	13:104287873-104494763	Adamts6	Adamts6
ENSMUSG00000027562	118.123	31.4144	1.9108	6.07174e-06	0.00127641	TRUE	3:14886273-14900770	Car2	Car2
ENSMUSG00000038147	0.535652	3.11869	-2.54157	6.229e-06	0.00127792	TRUE	1:171839697-171890718	Cd84	Cd84
ENSMUSG00000048120	10.0526	32.0548	-1.67298	6.18847e-06	0.00127792	TRUE	19:40612366-40741602	Entpd1	Entpd1
ENSMUSG00000030494	36.1522	10.4253	1.794	6.84809e-06	0.00138821	TRUE	7:35334170-35392289	Rhpn2	Rhpn2
ENSMUSG00000022488	0.205615	1.17495	-2.51457	7.0209e-06	0.00140649	TRUE	15:103453825-103498800	Nckap1l	Nckap1l
ENSMUSG00000058135	176.084	48.1374	1.87104	7.4068e-06	0.00146655	TRUE	3:108012255-108017973	Gstm1	Gstm1
ENSMUSG00000003283	0.265051	1.70074	-2.68182	7.67426e-06	0.00147359	TRUE	2:153108468-153151441	Hck	Hck
ENSMUSG00000020042	1.83782	5.7292	-1.64034	7.70197e-06	0.00147359	TRUE	10:85386814-85660292	Btbd11	Btbd11
ENSMUSG00000039323	79.0942	295.663	-1.90231	7.68823e-06	0.00147359	TRUE	1:72824503-72852474	Igfbp2	Igfbp2
ENSMUSG00000079092	3.48463	0.304214	3.51785	7.86032e-06	0.00148717	TRUE	13:12996132-13005383	Prl2c2	Prl2c2
ENSMUSG00000070533	0.867426	3.55433	-2.03476	7.96232e-06	0.00148992	TRUE	2:164596458-164613626	Wfdc8	Wfdc8
ENSMUSG00000075520	1.17553	3.69111	-1.65074	8.22215e-06	0.00152181	TRUE	2:15526479-16255555	Malrd1	Malrd1
ENSMUSG00000026494	1.89669	6.10702	-1.68699	8.42633e-06	0.00154283	TRUE	1:178529125-178939200	Kif26b	Kif26b
ENSMUSG00000074577	2.65203	0.461222	2.52356	8.81387e-06	0.00159662	TRUE	2:167980164-168010618	Fam65c	Fam65c
ENSMUSG00000033022	62.3801	16.7383	1.89793	8.92664e-06	0.00160003	TRUE	18:46713205-46728342	Cdo1	Cdo1
ENSMUSG00000034910	0.0350064	0.315058	-3.16992	9.02972e-06	0.00160165	TRUE	9:72925645-72952181	Pygo1	Pygo1
ENSMUSG00000001930	1.743	5.76664	-1.72616	9.48524e-06	0.0016651	TRUE	6:125546774-125686679	Vwf	Vwf
ENSMUSG00000026166	26.2986	2.29996	3.5153	1.0047e-05	0.00174572	TRUE	1:83116766-83119167	Ccl20	Ccl20
ENSMUSG00000031937	6.38331	1.33768	2.25457	1.07597e-05	0.00185067	TRUE	9:15239045-15259393	Vstm5	Vstm5
ENSMUSG00000057751	33.1656	98.207	-1.56614	1.17786e-05	0.00200566	TRUE	4:154170730-154275713	Megf6	Megf6
ENSMUSG00000073821	0.139112	1.72896	-3.63558	1.24635e-05	0.00210127	TRUE	4:63979854-64149924	8030451A03Rik	8030451A03Rik
ENSMUSG00000024529	31.1315	91.8267	-1.56054	1.27871e-05	0.00211397	TRUE	18:52516069-52529867	Lox	Lox
ENSMUSG00000030255	0.565384	2.00737	-1.828	1.27076e-05	0.00211397	TRUE	6:145931641-145965223	Sspn	Sspn
ENSMUSG00000038843	6.96134	2.10787	1.72358	1.35651e-05	0.00222103	TRUE	19:17326141-17356667	Gcnt1	Gcnt1
ENSMUSG00000048022	2.44942	0.564216	2.11812	1.40427e-05	0.00227732	TRUE	6:24951141-24956297	Tmem229a	Tmem229a
ENSMUSG00000002265	205.698	59.3854	1.79235	1.44207e-05	0.00229491	TRUE	7:6703892-6730421	Peg3	Peg3
ENSMUSG00000032796	0.0655074	0.368782	-2.49304	1.44163e-05	0.00229491	TRUE	17:67697265-67822645	Lama1	Lama1
ENSMUSG00000054203	0.633321	2.56164	-2.01606	1.5114e-05	0.00238298	TRUE	1:174011998-174031810	Ifi205	Ifi205
ENSMUSG00000026211	5.56193	17.6597	-1.6668	1.59955e-05	0.0024761	TRUE	1:75479310-75506452	Obsl1	Obsl1
ENSMUSG00000040170	6.18761	1.55343	1.99393	1.59914e-05	0.0024761	TRUE	1:162874317-162898726	Fmo2	Fmo2
ENSMUSG00000002055	16.2855	4.82772	1.75418	1.61456e-05	0.00247682	TRUE	11:78301529-78322457	Spag5	Spag5
ENSMUSG00000059668	31.3569	1.3431	4.54515	1.6304e-05	0.00247878	TRUE	15:101918536-101924735	Krt4	Krt4
ENSMUSG00000021186	1.10134	3.45458	-1.64924	1.80905e-05	0.00272607	TRUE	12:101746565-101819055	Fbln5	Fbln5
ENSMUSG00000020388	6.30273	20.1112	-1.67395	1.84007e-05	0.00274849	TRUE	11:54054928-54069014	Pdlim4	Pdlim4
ENSMUSG00000059089	0.147086	1.72827	-3.55459	1.87768e-05	0.00278028	TRUE	1:171018920-171029761	Fcgr4	Fcgr4
ENSMUSG00000002266	5.55077	0.624884	3.15103	2.05223e-05	0.00301253	TRUE	7:6671456-6696450	Zim1	Zim1
ENSMUSG00000063011	261.02	92.0644	1.50345	2.22276e-05	0.00323498	TRUE	17:25748614-25754327	Msln	Msln
ENSMUSG00000027962	4.04056	11.184	-1.46881	2.28373e-05	0.00329554	TRUE	3:116109949-116129688	Vcam1	Vcam1
ENSMUSG00000028076	1.7529	6.26853	-1.83838	2.44915e-05	0.00349884	TRUE	3:86995834-86999441	Cd1d1	Cd1d1
ENSMUSG00000069893	1.36488	4.50611	-1.72311	2.46571e-05	0.00349884	TRUE	11:48946150-48979398	9930111J21Rik1	9930111J21Rik1
ENSMUSG00000025383	3.27952	9.90653	-1.59489	2.75874e-05	0.00385048	TRUE	10:128296140-128298084	Il23a	Il23a
ENSMUSG00000046259	4.97989	0.572907	3.11974	2.75085e-05	0.00385048	TRUE	3:92385685-92387324	Sprr2h	Sprr2h
ENSMUSG00000005470	18.3993	5.814	1.66205	2.82305e-05	0.0039082	TRUE	8:83955507-83970197	Asf1b	Asf1b
ENSMUSG00000028370	0.38533	1.35284	-1.81183	2.86745e-05	0.00393765	TRUE	4:65124174-65357509	Pappa	Pappa
ENSMUSG00000027843	7.07229	2.16781	1.70594	2.91781e-05	0.00397475	TRUE	3:103859795-103912247	Ptpn22	Ptpn22
ENSMUSG00000060962	6.88047	2.0068	1.77761	3.09932e-05	0.00418851	TRUE	7:30763756-30781063	Dmkn	Dmkn
ENSMUSG00000020467	90.1478	29.6698	1.6033	3.17409e-05	0.00425578	TRUE	11:28853204-28926743	Efemp1	Efemp1
ENSMUSG00000024501	21.5884	56.3415	-1.38394	3.22954e-05	0.0042963	TRUE	18:43320979-43438286	Dpysl3	Dpysl3
ENSMUSG00000034825	4.57372	1.44402	1.66328	3.2718e-05	0.00431878	TRUE	7:109758055-109782025	Nrip3	Nrip3
ENSMUSG00000026656	1.1568	4.20785	-1.86295	3.34038e-05	0.00437539	TRUE	1:170958617-170976547	Fcgr2b	Fcgr2b
ENSMUSG00000069892	2.81748	7.82292	-1.4733	3.44695e-05	0.00448051	TRUE	11:49015874-49051242	9930111J21Rik2	9930111J21Rik2
ENSMUSG00000028480	8.85513	24.6894	-1.47931	3.51814e-05	0.0045384	TRUE	4:43957401-43979118	Glipr2	Glipr2
ENSMUSG00000107061	6.55095	1.70054	1.94571	3.58404e-05	0.00458865	TRUE	5:75833035-75835645	Gm19590	Gm19590
ENSMUSG00000022372	0.0942233	0.910826	-3.27302	3.63665e-05	0.00462126	TRUE	15:66780819-66831829	Sla	Sla
ENSMUSG00000007021	5.39288	1.10623	2.2854	3.85559e-05	0.00486319	TRUE	17:24685092-24689955	Syngr3	Syngr3
ENSMUSG00000039470	7.34889	19.2667	-1.39051	3.93071e-05	0.00492148	TRUE	8:40423815-40510268	Zdhhc2	Zdhhc2
ENSMUSG00000029335	5.35688	1.50376	1.83282	4.01342e-05	0.00498836	TRUE	5:98854415-98884396	Bmp3	Bmp3
ENSMUSG00000103313	0.937199	3.13962	-1.74416	4.19476e-05	0.00517597	TRUE	3:51231917-51234380	Gm38357	Gm38357
ENSMUSG00000029188	17.1195	4.79927	1.83475	4.3129e-05	0.00528346	TRUE	5:53038081-53071664	Slc34a2	Slc34a2
ENSMUSG00000058056	19.6109	50.0323	-1.3512	4.34702e-05	0.00528722	TRUE	8:61513246-61902690	Palld	Palld
ENSMUSG00000039997	0.280623	1.45743	-2.37672	4.72364e-05	0.00564228	TRUE	1:173920407-173942672	Ifi203	Ifi203
ENSMUSG00000042812	0.296426	1.44388	-2.28421	4.7307e-05	0.00564228	TRUE	8:121084386-121088144	Foxf1	Foxf1
ENSMUSG00000044288	0.837584	2.72074	-1.69969	4.73835e-05	0.00564228	TRUE	4:33924593-33948831	Cnr1	Cnr1
ENSMUSG00000018983	10.2047	2.96036	1.7854	4.84924e-05	0.00573422	TRUE	4:136172394-136196057	E2f2	E2f2
ENSMUSG00000022371	0.12061	0.628897	-2.38247	5.34298e-05	0.00627451	TRUE	15:55307750-55520803	Col14a1	Col14a1
ENSMUSG00000019987	0.750978	3.39505	-2.17659	5.44174e-05	0.00634671	TRUE	10:24915208-24927470	Arg1	Arg1
ENSMUSG00000020427	32.173	85.9178	-1.4171	5.56699e-05	0.00640776	TRUE	11:7206086-7213923	Igfbp3	Igfbp3
ENSMUSG00000029802	119.235	36.8776	1.69299	5.56934e-05	0.00640776	TRUE	6:58584523-58695676	Abcg2	Abcg2
ENSMUSG00000022598	14.7954	4.29629	1.78398	5.84144e-05	0.0066757	TRUE	15:74714839-74717069	Psca	Psca
ENSMUSG00000027966	0.456742	1.7573	-1.9439	5.93444e-05	0.00673678	TRUE	3:114030540-114220718	Col11a1	Col11a1
ENSMUSG00000048078	0.988491	3.0667	-1.63339	5.98918e-05	0.00673726	TRUE	7:96171246-96911093	Tenm4	Tenm4
ENSMUSG00000074785	0.151991	1.03354	-2.76553	6.014e-05	0.00673726	TRUE	10:94790866-94944578	Plxnc1	Plxnc1
ENSMUSG00000025789	7.62533	21.1806	-1.47387	6.30011e-05	0.00696133	TRUE	7:73939119-74013690	St8sia2	St8sia2
ENSMUSG00000033220	0.0684562	0.654137	-3.25634	6.33192e-05	0.00696133	TRUE	15:78559169-78572783	Rac2	Rac2
ENSMUSG00000047161	3.02789	0.584787	2.37233	6.33666e-05	0.00696133	TRUE	18:15451924-15760157	Chst9	Chst9
ENSMUSG00000015401	6.75824	1.44329	2.22729	6.43134e-05	0.00697535	TRUE	X:164088830-164118860	Tmem27	Tmem27
ENSMUSG00000069792	0.736536	4.8958	-2.73271	6.4275e-05	0.00697535	TRUE	11:83703991-83706268	Wfdc17	Wfdc17
ENSMUSG00000031075	16.1752	40.6471	-1.32936	6.65062e-05	0.00716751	TRUE	7:144588549-144751974	Ano1	Ano1
ENSMUSG00000005803	122.408	41.4505	1.56224	6.80733e-05	0.00729027	TRUE	2:122765237-122809569	Sqrdl	Sqrdl
ENSMUSG00000022021	7.40856	2.70335	1.45444	7.09543e-05	0.00755131	TRUE	14:86655367-87141224	Diap3	Diap3
ENSMUSG00000029409	4.60891	0.432086	3.41504	7.31086e-05	0.00768452	TRUE	5:92209893-92215408	U90926	U90926
ENSMUSG00000047746	0.234993	1.34669	-2.51873	7.29047e-05	0.00768452	TRUE	16:36963460-36990467	Fbxo40	Fbxo40
ENSMUSG00000020330	12.462	4.02129	1.63181	7.63665e-05	0.00783355	TRUE	11:40701395-40733422	Hmmr	Hmmr
ENSMUSG00000020411	6.71857	2.18588	1.61994	7.63524e-05	0.00783355	TRUE	11:46148155-46166508	Nipal4	Nipal4
ENSMUSG00000038894	16.7456	5.91661	1.50094	7.51779e-05	0.00783355	TRUE	8:10986980-11008458	Irs2	Irs2
ENSMUSG00000070873	0.0218991	0.70077	-4.99999	7.6326e-05	0.00783355	TRUE	7:4237754-4243463	Lilra5	Lilra5
ENSMUSG00000023236	5.13168	1.05199	2.2863	7.7111e-05	0.00786255	TRUE	2:113776362-113829121	Scg5	Scg5
ENSMUSG00000024679	1.69755	7.66826	-2.17544	7.86938e-05	0.00797477	TRUE	19:11586604-11604849	Ms4a6d	Ms4a6d
ENSMUSG00000039103	6.81739	19.1103	-1.48706	7.91482e-05	0.00797477	TRUE	3:152236982-152266350	Nexn	Nexn
ENSMUSG00000030761	9.37436	23.5985	-1.3319	8.37071e-05	0.0083845	TRUE	7:98051060-98119524	Myo7a	Myo7a
ENSMUSG00000029093	15.9924	39.1536	-1.29175	8.47168e-05	0.00843601	TRUE	5:36017180-36398139	Sorcs2	Sorcs2
ENSMUSG00000030798	0.172494	1.63869	-3.24792	8.75832e-05	0.00867074	TRUE	7:45233632-45239115	Cd37	Cd37
ENSMUSG00000040690	2.89931	9.29819	-1.68124	8.96028e-05	0.00878015	TRUE	4:130047840-130099283	Col16a1	Col16a1
ENSMUSG00000043165	4.29659	1.31105	1.71248	8.97197e-05	0.00878015	TRUE	3:92080271-92083142	Lor	Lor
ENSMUSG00000036887	1.0214	18.6295	-4.18896	9.91443e-05	0.00964702	TRUE	4:136895917-136898803	C1qa	C1qa
ENSMUSG00000027323	17.8861	6.15704	1.53853	0.000104003	0.0100623	TRUE	2:119112793-119147445	Rad51	Rad51
ENSMUSG00000031285	0.0236544	0.372556	-3.97727	0.000108109	0.0104005	TRUE	X:143855842-143933311	Dcx	Dcx
ENSMUSG00000033777	0.696425	2.89624	-2.05614	0.000110498	0.0105706	TRUE	X:106143204-106160493	Tlr13	Tlr13
ENSMUSG00000040265	19.6735	7.80799	1.33323	0.00011634	0.0110672	TRUE	1:161982453-162478034	Dnm3	Dnm3
ENSMUSG00000020143	0.128213	0.890368	-2.79586	0.000120041	0.0113559	TRUE	11:34226815-34783892	Dock2	Dock2
ENSMUSG00000027330	13.3776	4.5348	1.56072	0.000121926	0.0114705	TRUE	2:131186949-131198497	Cdc25b	Cdc25b
ENSMUSG00000017499	8.47287	3.12081	1.44093	0.000125244	0.011704	TRUE	11:98907801-98923940	Cdc6	Cdc6
ENSMUSG00000017716	9.96002	3.19411	1.64073	0.000125783	0.011704	TRUE	11:117849251-117855743	Birc5	Birc5
ENSMUSG00000026536	1.28076	4.06222	-1.66526	0.000127101	0.0117624	TRUE	1:173896345-173913046	Mnda	Mnda
ENSMUSG00000031131	2.25005	0.473694	2.24793	0.000128333	0.0118122	TRUE	X:57088106-57106540	Vgll1	Vgll1
ENSMUSG00000047497	0.588983	1.84103	-1.64422	0.000129521	0.0118574	TRUE	15:11064790-11346867	Adamts12	Adamts12
ENSMUSG00000010080	237.732	86.9588	1.45093	0.000131577	0.0119553	TRUE	11:94489599-94499974	Epn3	Epn3
ENSMUSG00000027356	94.4611	217.526	-1.20339	0.000131995	0.0119553	TRUE	2:132904389-132945906	Fermt1	Fermt1
ENSMUSG00000093661	1.33138	3.8656	-1.53777	0.000135219	0.0121826	TRUE	6:99625135-99666771	Eif4e3	Eif4e3
ENSMUSG00000042784	209.169	70.8072	1.5627	0.00013718	0.0122942	TRUE	3:89229057-89233381	Muc1	Muc1
ENSMUSG00000054162	1.36798	4.37572	-1.67747	0.000140247	0.0125033	TRUE	8:62951009-63357103	Spock3	Spock3
ENSMUSG00000022177	29.9316	11.0588	1.43647	0.00015039	0.0133377	TRUE	14:54541785-54554361	Haus4	Haus4
ENSMUSG00000006641	7.29869	2.42564	1.58927	0.000153162	0.0134435	TRUE	5:31036036-31048924	Slc5a6	Slc5a6
ENSMUSG00000034438	5.08333	1.69115	1.58777	0.000152484	0.0134435	TRUE	5:105014150-105139540	Gbp8	Gbp8
ENSMUSG00000019122	0.447741	2.1573	-2.26849	0.000156069	0.0136285	TRUE	11:83572919-83578636	Ccl9	Ccl9
ENSMUSG00000045664	14.8375	4.52249	1.71406	0.00016252	0.0141193	TRUE	19:5917556-5924816	Cdc42ep2	Cdc42ep2
ENSMUSG00000039062	0.932888	3.48757	-1.90244	0.000169374	0.0146401	TRUE	7:79821803-79861059	Anpep	Anpep
ENSMUSG00000027913	12.8597	3.88143	1.7282	0.000176813	0.0151295	TRUE	3:93014205-93015687	Crct1	Crct1
ENSMUSG00000058729	50.2853	17.1491	1.55201	0.000176475	0.0151295	TRUE	1:180641150-180690694	Lin9	Lin9
ENSMUSG00000000794	0.461934	1.39405	-1.59352	0.000179997	0.0151749	TRUE	3:89520164-89675132	Kcnn3	Kcnn3
ENSMUSG00000006235	5.25233	1.62873	1.68921	0.000178733	0.0151749	TRUE	9:21958899-21963576	Epor	Epor
ENSMUSG00000020649	82.4502	28.8657	1.51417	0.000180017	0.0151749	TRUE	12:24708241-24714146	Rrm2	Rrm2
ENSMUSG00000050578	0.483433	1.75245	-1.85798	0.000184927	0.015512	TRUE	9:7272514-7283333	Mmp13	Mmp13
ENSMUSG00000024402	2.90536	0.667898	2.12102	0.000186628	0.0155779	TRUE	17:35203165-35205351	Lta	Lta
ENSMUSG00000046093	9.73524	3.7223	1.38702	0.000191562	0.0158345	TRUE	4:123183227-123194701	Hpcal4	Hpcal4
ENSMUSG00000056054	5.11604	0.61017	3.06774	0.000191123	0.0158345	TRUE	3:90668978-90670035	S100a8	S100a8
ENSMUSG00000054196	1.05598	4.5018	-2.09192	0.000196428	0.0160807	TRUE	15:39076932-39087121	Cthrc1	Cthrc1
ENSMUSG00000055301	1.58879	0.23596	2.75132	0.000195956	0.0160807	TRUE	3:138217760-138233382	Adh7	Adh7
ENSMUSG00000027460	0.652724	2.22519	-1.76939	0.000200209	0.0163117	TRUE	2:151911210-151945337	Angpt4	Angpt4
ENSMUSG00000032011	0.159718	1.19789	-2.90689	0.000203373	0.0164906	TRUE	9:44043384-44048579	Thy1	Thy1
ENSMUSG00000023349	0.0491855	1.32801	-4.75488	0.000207811	0.016751	TRUE	6:123229843-123247021	Clec4n	Clec4n
ENSMUSG00000030641	10.9567	3.90967	1.4867	0.000208552	0.016751	TRUE	7:92857529-92874213	Ddias	Ddias
ENSMUSG00000061132	20.9388	7.25125	1.52988	0.000210934	0.0168628	TRUE	19:40928927-40994535	Blnk	Blnk
ENSMUSG00000035783	47.6633	126.782	-1.4114	0.000226921	0.0180562	TRUE	19:34241090-34255336	Acta2	Acta2
ENSMUSG00000033770	22.6588	7.9096	1.51839	0.000228353	0.0180855	TRUE	4:141384610-141398724	Clcnka	Clcnka
ENSMUSG00000036019	16.6087	6.17208	1.42811	0.000234508	0.0183175	TRUE	10:105187663-105574451	Tmtc2	Tmtc2
ENSMUSG00000036492	27.5335	10.9716	1.32741	0.000232718	0.0183175	TRUE	17:36942918-36947986	Rnf39	Rnf39
ENSMUSG00000045932	34.4395	12.7985	1.42809	0.00023429	0.0183175	TRUE	19:34550694-34576419	Ifit2	Ifit2
ENSMUSG00000024713	1.82398	5.11974	-1.48898	0.000236873	0.0184177	TRUE	19:17432832-17837632	Pcsk5	Pcsk5
ENSMUSG00000026589	0.203923	0.907108	-2.15324	0.000242378	0.01876	TRUE	1:157506728-157568425	Sec16b	Sec16b
ENSMUSG00000021750	1.70715	0.347564	2.29624	0.000249497	0.019064	TRUE	14:8296274-8318023	Fam107a	Fam107a
ENSMUSG00000034652	0.184854	0.895833	-2.27684	0.000250783	0.019064	TRUE	11:114890041-114904654	Cd300a	Cd300a
ENSMUSG00000040711	3.30156	9.49198	-1.52356	0.000250347	0.019064	TRUE	11:32347820-32428173	Sh3pxd2b	Sh3pxd2b
ENSMUSG00000051220	4.23349	1.45036	1.54543	0.000249566	0.019064	TRUE	X:102141716-102157091	Ercc6l	Ercc6l
ENSMUSG00000020475	9.40198	2.41922	1.95842	0.000257721	0.0195043	TRUE	11:5801640-5803733	Pgam2	Pgam2
ENSMUSG00000032968	1.94134	5.98058	-1.62323	0.000259846	0.0195781	TRUE	1:75507077-75510366	Inha	Inha
ENSMUSG00000030162	0.236296	1.67555	-2.82597	0.00026184	0.0196415	TRUE	6:129485244-129507165	Olr1	Olr1
ENSMUSG00000043079	15.2855	36.1721	-1.24271	0.000268477	0.020051	TRUE	18:60593973-60660142	Synpo	Synpo
ENSMUSG00000053279	11.4394	3.65567	1.64581	0.000272285	0.0202466	TRUE	19:20601961-20643462	Aldh1a1	Aldh1a1
ENSMUSG00000031673	7.37801	18.6504	-1.3379	0.000276487	0.0204564	TRUE	8:102632995-102785111	Cdh11	Cdh11
ENSMUSG00000034450	0.581138	2.01869	-1.79647	0.000277509	0.0204564	TRUE	14:65986787-66009210	Gulo	Gulo
ENSMUSG00000022321	0.737078	2.23403	-1.59976	0.000282074	0.0207033	TRUE	15:18818947-19014236	Cdh10	Cdh10
ENSMUSG00000034311	7.73731	2.60443	1.57087	0.000289619	0.0211658	TRUE	X:100625737-100727214	Kif4	Kif4
ENSMUSG00000029816	12.2929	105.268	-3.09817	0.000306422	0.0222301	TRUE	6:49036546-49070929	Gpnmb	Gpnmb
ENSMUSG00000033644	0.0611039	0.399525	-2.70895	0.000309404	0.0222301	TRUE	14:70372480-70429094	Piwil2	Piwil2
ENSMUSG00000036777	14.0575	5.2396	1.42381	0.000308099	0.0222301	TRUE	9:22331214-22389206	Anln	Anln
ENSMUSG00000044349	1.90484	0.488422	1.96347	0.000308094	0.0222301	TRUE	2:158375638-158386145	Snhg11	Snhg11
ENSMUSG00000020053	1.57637	4.92908	-1.64472	0.000317348	0.02261	TRUE	10:87858265-87937042	Igf1	Igf1
ENSMUSG00000026622	12.4147	4.19994	1.56361	0.000316617	0.02261	TRUE	1:191821444-191833050	Nek2	Nek2
ENSMUSG00000050822	2.89199	7.64932	-1.40327	0.000331925	0.0234252	TRUE	5:142692512-142722490	Slc29a4	Slc29a4
ENSMUSG00000053062	5.59073	13.9818	-1.32244	0.000332916	0.0234252	TRUE	16:84774123-84825928	Jam2	Jam2
ENSMUSG00000070576	0.803382	2.23577	-1.47661	0.00033031	0.0234252	TRUE	5:111417362-111457033	Mn1	Mn1
ENSMUSG00000027331	12.84	4.39673	1.54614	0.000335638	0.0235195	TRUE	2:118814003-118853957	Knstrn	Knstrn
ENSMUSG00000095332	0.189186	1.13512	-2.58496	0.000338114	0.0235959	TRUE	2:91945703-91947655	Gm9821	Gm9821
ENSMUSG00000023411	2.52288	6.57343	-1.38157	0.000341869	0.0237606	TRUE	14:55824795-55833943	Nfatc4	Nfatc4
ENSMUSG00000036964	1.13185	0.296766	1.93129	0.000343393	0.0237695	TRUE	11:58954685-58973098	Trim17	Trim17
ENSMUSG00000021081	0.828964	0.0828964	3.32193	0.00034913	0.0240688	TRUE	12:103688044-103695529	Serpina1f	Serpina1f
ENSMUSG00000079419	0.0558691	0.949775	-4.08746	0.000362079	0.0248608	TRUE	19:11469366-11482192	Ms4a6c	Ms4a6c
ENSMUSG00000079553	24.9834	9.06655	1.46234	0.000364569	0.0249312	TRUE	17:33875666-33890661	Kifc1	Kifc1
ENSMUSG00000020262	5.40999	12.2726	-1.18174	0.000372034	0.0253278	TRUE	10:77290726-77418270	Adarb1	Adarb1
ENSMUSG00000034648	8.87504	19.6911	-1.14972	0.000373342	0.0253278	TRUE	6:107529768-107570214	Lrrn1	Lrrn1
ENSMUSG00000027490	9.01646	3.24121	1.47603	0.000377956	0.025539	TRUE	2:154559407-154569892	E2f1	E2f1
ENSMUSG00000047787	2.55008	0.965639	1.40098	0.000381761	0.0256942	TRUE	19:7092014-7105729	Flrt1	Flrt1
ENSMUSG00000042985	32.7352	13.3126	1.29805	0.000385066	0.0257847	TRUE	5:136038496-136046487	Upk3b	Upk3b
ENSMUSG00000048142	0.493812	1.63918	-1.73094	0.000386135	0.0257847	TRUE	5:33995984-34005916	Nat8l	Nat8l
ENSMUSG00000025432	0.563233	2.18425	-1.95533	0.000401114	0.0265765	TRUE	10:127000709-127020994	Avil	Avil
ENSMUSG00000053797	0.0737782	0.826316	-3.48542	0.000400813	0.0265765	TRUE	11:100246091-100248902	Krt16	Krt16
ENSMUSG00000029449	4.78495	1.68097	1.50921	0.000403746	0.0265949	TRUE	5:123103044-123132692	Rhof	Rhof
ENSMUSG00000029915	0.079039	0.882603	-3.48112	0.000404514	0.0265949	TRUE	6:40574894-40585821	Clec5a	Clec5a
ENSMUSG00000022132	3.87826	0.965543	2.006	0.000417628	0.027289	TRUE	14:118787908-118875489	Cldn10	Cldn10
ENSMUSG00000047986	22.5229	8.74418	1.365	0.000418278	0.027289	TRUE	8:84021471-84030295	Palm3	Palm3
ENSMUSG00000020000	42.2752	92.226	-1.12536	0.00042353	0.0275262	TRUE	10:24223517-24302790	Moxd1	Moxd1
ENSMUSG00000028347	29.7564	65.7808	-1.14447	0.000427418	0.0276733	TRUE	4:48585174-48663131	Tmeff1	Tmeff1
ENSMUSG00000027919	0.773913	3.22048	-2.05703	0.000441567	0.0284204	TRUE	3:92750148-92752338	Lce1g	Lce1g
ENSMUSG00000074217	17.5661	5.60538	1.64791	0.000442295	0.0284204	TRUE	8:84010222-84012171	2210011C24Rik	2210011C24Rik
ENSMUSG00000006398	28.025	9.86479	1.50635	0.000449876	0.0287348	TRUE	4:118432901-118437352	Cdc20	Cdc20
ENSMUSG00000103653	33.6324	12.3697	1.44304	0.000450564	0.0287348	TRUE	1:192073820-192074450	Gm3934	Gm3934
ENSMUSG00000023868	0.929734	2.63215	-1.50135	0.000454072	0.0287477	TRUE	17:8525372-8986648	Pde10a	Pde10a
ENSMUSG00000055415	6.29256	14.4306	-1.19741	0.000454142	0.0287477	TRUE	11:43149877-43262285	Atp10b	Atp10b
ENSMUSG00000085683	22.7946	8.44245	1.43296	0.000484343	0.0305459	TRUE	11:66956653-66965016	9130409J20Rik	9130409J20Rik
ENSMUSG00000006310	10.9636	3.99264	1.4573	0.000489669	0.0307679	TRUE	7:30589681-30598909	Zbtb32	Zbtb32
ENSMUSG00000037813	3.63699	8.61454	-1.24403	0.000493561	0.0308984	TRUE	2:158182533-158229222	D630003M21Rik	D630003M21Rik
ENSMUSG00000016756	0.234124	0.87368	-1.89983	0.000495921	0.0309324	TRUE	13:24327420-24477285	Cmah	Cmah
ENSMUSG00000027186	57.2531	11.0091	2.37866	0.000501058	0.0310641	TRUE	2:103411688-103450989	Elf5	Elf5
ENSMUSG00000048721	2.08741	0.554625	1.91213	0.000501681	0.0310641	TRUE	11:46235531-46239872	Fndc9	Fndc9
ENSMUSG00000051506	0.0450675	0.315472	-2.80735	0.000508024	0.0313429	TRUE	14:32959547-33185508	Wdfy4	Wdfy4
ENSMUSG00000000753	1.50604	6.19149	-2.03953	0.000516652	0.0316459	TRUE	11:75409769-75422701	Serpinf1	Serpinf1
ENSMUSG00000039542	13.6637	30.0865	-1.13877	0.000515404	0.0316459	TRUE	9:49502136-49798925	Ncam1	Ncam1
ENSMUSG00000012017	2.93727	8.5181	-1.53605	0.000531251	0.0324235	TRUE	16:17797282-17808287	Scarf2	Scarf2
ENSMUSG00000021123	5.6998	1.85802	1.61714	0.000536937	0.0325372	TRUE	12:79208914-79222665	Rdh12	Rdh12
ENSMUSG00000031972	2.77175	7.20334	-1.37787	0.000536909	0.0325372	TRUE	8:123891767-123894736	Acta1	Acta1
ENSMUSG00000037568	0.608981	1.86754	-1.61667	0.000549919	0.0332057	TRUE	1:190947646-190979296	Vash2	Vash2
ENSMUSG00000026986	11.9589	4.38548	1.44728	0.00055335	0.0332949	TRUE	2:24002910-24049394	Hnmt	Hnmt
ENSMUSG00000015880	6.51891	2.34452	1.47534	0.000556268	0.0333526	TRUE	5:45669919-45700546	Ncapg	Ncapg
ENSMUSG00000026193	819.167	1770.83	-1.11219	0.000582149	0.034754	TRUE	1:71585520-71653200	Fn1	Fn1
ENSMUSG00000101389	0.193359	1.65736	-3.09953	0.000583723	0.034754	TRUE	19:11375523-11392790	Ms4a4a	Ms4a4a
ENSMUSG00000048065	0.341557	1.2496	-1.87127	0.00058668	0.0348083	TRUE	7:107748455-107758032	Cyb5r2	Cyb5r2
ENSMUSG00000074896	290.794	60.5568	2.26364	0.000593776	0.035107	TRUE	19:34583531-34588731	Ifit3	Ifit3
ENSMUSG00000078532	11.5055	26.4925	-1.20326	0.000609302	0.0359003	TRUE	4:130531602-130574173	Nkain1	Nkain1
ENSMUSG00000021751	9.57989	3.24708	1.56087	0.000612829	0.0359836	TRUE	14:8225511-8259353	Acox2	Acox2
ENSMUSG00000027520	0.0929169	0.396263	-2.09244	0.000616771	0.0360906	TRUE	1:63273265-63314576	Zdbf2	Zdbf2
ENSMUSG00000028909	3.74499	8.83744	-1.23866	0.000624151	0.0363974	TRUE	4:131768457-131838288	Ptpru	Ptpru
ENSMUSG00000058669	1.91829	0.347119	2.46632	0.000626804	0.0364274	TRUE	12:56611389-56613284	Nkx2-9	Nkx2-9
ENSMUSG00000079339	9.40886	0.827728	3.50679	0.000633834	0.0367107	TRUE	19:34592888-34601968	Ifit1bl1	Ifit1bl1
ENSMUSG00000026205	3.07469	0.792947	1.95515	0.000640551	0.0369739	TRUE	1:75125541-75133890	Slc23a3	Slc23a3
ENSMUSG00000022034	10.0036	3.29212	1.60343	0.000654439	0.0376479	TRUE	14:65819038-65833994	Esco2	Esco2
ENSMUSG00000039385	27.7865	58.6264	-1.07716	0.000661661	0.0379352	TRUE	15:13034200-13173639	Cdh6	Cdh6
ENSMUSG00000025137	68.855	28.4562	1.27482	0.000664396	0.0379642	TRUE	11:120610087-120617936	Pcyt2	Pcyt2
ENSMUSG00000046179	5.81838	2.02834	1.52032	0.000668457	0.0380685	TRUE	7:48866429-48881596	E2f8	E2f8
ENSMUSG00000006715	25.9901	9.1902	1.4998	0.000695392	0.0390908	TRUE	13:24751845-24761923	Gmnn	Gmnn
ENSMUSG00000022996	0.979318	2.99841	-1.61435	0.000693506	0.0390908	TRUE	15:98771753-98778150	Wnt10b	Wnt10b
ENSMUSG00000045725	11.4432	4.2912	1.41504	0.000694442	0.0390908	TRUE	6:54325835-54330201	Prr15	Prr15
ENSMUSG00000089774	14.7676	6.10739	1.27381	0.00069559	0.0390908	TRUE	16:92058322-92087473	Slc5a3	Slc5a3
ENSMUSG00000034687	3.96787	9.0383	-1.18769	0.00072557	0.0406415	TRUE	5:96373955-96784728	Fras1	Fras1
ENSMUSG00000056413	25.5935	10.3283	1.30917	0.000757452	0.0422882	TRUE	5:139271876-139325622	Adap1	Adap1
ENSMUSG00000034730	0.14198	0.760009	-2.42033	0.000764627	0.0425493	TRUE	15:74516195-74589465	Adgrb1	Adgrb1
ENSMUSG00000026712	0.161356	2.74306	-4.08745	0.000775345	0.0428655	TRUE	2:14229392-14332057	Mrc1	Mrc1
ENSMUSG00000028337	15.5423	6.44584	1.26976	0.000775139	0.0428655	TRUE	4:46536937-46602202	Coro2a	Coro2a
ENSMUSG00000034329	4.4306	1.61191	1.45873	0.000778554	0.0429036	TRUE	11:86058138-86201193	Brip1	Brip1
ENSMUSG00000021209	4.91634	1.80667	1.44425	0.000793246	0.0435722	TRUE	12:103532283-103613831	Ppp4r4	Ppp4r4
ENSMUSG00000025912	14.8608	6.0099	1.3061	0.000805446	0.0439975	TRUE	1:9667415-9700209	Mybl1	Mybl1
ENSMUSG00000085936	2.57212	7.40545	-1.52563	0.000806155	0.0439975	TRUE	13:28460034-28885620	2610307P16Rik	2610307P16Rik
ENSMUSG00000070687	0.710003	2.26968	-1.67659	0.000832362	0.0452826	TRUE	4:136423524-136444398	Htr1d	Htr1d
ENSMUSG00000085183	10.0306	3.20978	1.64386	0.000841969	0.0456594	TRUE	4:89050308-89084614	Gm12603	Gm12603
ENSMUSG00000028654	4.86089	11.4049	-1.23036	0.000858338	0.0461517	TRUE	4:122995652-123002485	Mycl	Mycl
ENSMUSG00000029273	23.3878	3.03032	2.94822	0.000856533	0.0461517	TRUE	5:87554645-87569027	Sult1d1	Sult1d1
ENSMUSG00000041449	0.224928	1.36831	-2.60486	0.000859179	0.0461517	TRUE	12:104247905-104253669	Serpina3h	Serpina3h
ENSMUSG00000029378	2.18572	5.81591	-1.4119	0.000886403	0.0474644	TRUE	5:91139599-91148432	Areg	Areg
ENSMUSG00000028680	15.811	6.70176	1.23832	0.000890225	0.0475196	TRUE	4:117128655-117133963	Plk3	Plk3
ENSMUSG00000035246	2.29692	5.45775	-1.24861	0.000897119	0.0476998	TRUE	X:93654863-93749951	Pcyt1b	Pcyt1b
ENSMUSG00000050953	16.1536	34.6054	-1.09914	0.000899203	0.0476998	TRUE	10:56377300-56390419	Gja1	Gja1
ENSMUSG00000028539	9.90851	3.88971	1.34901	0.000927647	0.048753	TRUE	4:117926162-117929763	Artn	Artn
ENSMUSG00000040471	1.69923	0.356839	2.25154	0.000926563	0.048753	TRUE	11:72435526-72438400	Ggt6	Ggt6
ENSMUSG00000063286	0.329894	0.900864	-1.44931	0.000923947	0.048753	TRUE	7:106504392-106511671	Gm8995	Gm8995
ENSMUSG00000046687	4.53165	11.2495	-1.31175	0.000939031	0.0491995	TRUE	10:62071015-62072609	Gm5424	Gm5424
ENSMUSG00000028019	3.49484	9.02702	-1.36902	0.000956095	0.0494845	TRUE	3:81036416-81214040	Pdgfc	Pdgfc
ENSMUSG00000037989	0.433916	1.16951	-1.43041	0.000954329	0.0494845	TRUE	13:49036303-49148014	Wnk2	Wnk2
ENSMUSG00000041649	3.39575	8.14685	-1.26251	0.000947808	0.0494845	TRUE	X:153237466-153396132	Klf8	Klf8
ENSMUSG00000044708	0.828548	0.239168	1.79256	0.000952521	0.0494845	TRUE	1:172341210-172374085	Kcnj10	Kcnj10

## Sheet: S 2C) KO_600_vs_WT_600
Gene	KO_600.value	WT_600.value	log2foldchange	pvalue	padjust	significance	gene_loci	gene_name	gene_description
ENSMUSG00000015962	2.15665	53.5517	-4.63407	1.64907e-21	2.23056e-17	TRUE	1:177729814-177753324	1700016C15Rik	1700016C15Rik
ENSMUSG00000024552	19.525	358.459	-4.19841	2.47689e-21	2.23056e-17	TRUE	18:78146940-78209094	Slc14a2	Slc14a2
ENSMUSG00000039070	10.8763	0.655815	4.05176	9.91792e-19	5.95439e-15	TRUE	6:30568369-30592418	Cpa4	Cpa4
ENSMUSG00000063767	15.3274	1.34867	3.50651	3.30885e-15	1.48989e-11	TRUE	3:90654302-90658669	S100a7a	S100a7a
ENSMUSG00000063851	6.91436	68.2613	-3.3034	7.60277e-14	2.73867e-10	TRUE	4:62427540-62435252	Rnf183	Rnf183
ENSMUSG00000025189	0.277773	2.96754	-3.41729	5.8877e-13	1.76739e-09	TRUE	19:43440436-43497212	Cnnm1	Cnnm1
ENSMUSG00000028600	1.26615	10.8459	-3.09863	7.77723e-13	2.00108e-09	TRUE	4:108014791-108096445	Podn	Podn
ENSMUSG00000061171	0.0963315	4.02987	-5.38658	2.76027e-12	6.2144e-09	TRUE	2:65316430-65364034	Slc38a11	Slc38a11
ENSMUSG00000020990	5.09658	47.2228	-3.21188	5.33594e-12	1.06784e-08	TRUE	12:69746848-69790707	Cdkl1	Cdkl1
ENSMUSG00000015970	4.95698	42.4204	-3.09722	8.26873e-12	1.48928e-08	TRUE	14:30009023-30040466	Chdh	Chdh
ENSMUSG00000034413	2.36079	16.2706	-2.78492	1.90017e-11	3.11127e-08	TRUE	17:26414829-26446349	Neurl1b	Neurl1b
ENSMUSG00000079042	10.6807	78.1909	-2.872	2.75966e-11	4.14202e-08	TRUE	8:65012976-65037336	Apela	Apela
ENSMUSG00000079620	4.92225	29.589	-2.58767	4.03587e-11	5.59155e-08	TRUE	16:32735886-32782391	Muc4	Muc4
ENSMUSG00000069045	14.0988	0.0164226	9.74565	4.86659e-11	6.26086e-08	TRUE	Y:1260771-1286629	Ddx3y	Ddx3y
ENSMUSG00000090877	28.0971	218.935	-2.962	2.50299e-10	3.00542e-07	TRUE	17:34956436-34959238	Hspa1b	Hspa1b
ENSMUSG00000069049	24.1902	0.0366797	9.36521	2.89477e-10	3.2586e-07	TRUE	Y:1010543-1028847	Eif2s3y	Eif2s3y
ENSMUSG00000055523	0.132762	1.63108	-3.61891	3.10305e-10	3.28759e-07	TRUE	19:55198297-55241236	Gucy2g	Gucy2g
ENSMUSG00000038963	26.5353	188.075	-2.82532	6.29046e-10	6.2943e-07	TRUE	2:180456245-180474867	Slco4a1	Slco4a1
ENSMUSG00000038156	5.41167	31.5935	-2.54548	1.06169e-09	1.00643e-06	TRUE	7:113765998-114043370	Spon1	Spon1
ENSMUSG00000018217	89.3219	12.6353	2.82156	1.29962e-09	1.06405e-06	TRUE	11:63128982-63159547	Pmp22	Pmp22
ENSMUSG00000047730	1.23938	7.20022	-2.53842	1.29971e-09	1.06405e-06	TRUE	7:28071236-28120862	Fcgbp	Fcgbp
ENSMUSG00000104610	3.63105	27.1085	-2.90029	1.26725e-09	1.06405e-06	TRUE	3:137289639-137300708	Gm567	Gm567
ENSMUSG00000019893	0.152451	1.32897	-3.12389	1.71823e-09	1.28946e-06	TRUE	10:52045721-52195244	Ros1	Ros1
ENSMUSG00000086607	0.47651	5.4695	-3.52083	1.67482e-09	1.28946e-06	TRUE	18:57373455-57552397	4930511M06Rik	4930511M06Rik
ENSMUSG00000023013	1.99345	94.7134	-5.57022	5.57138e-09	3.71652e-06	TRUE	15:99579056-99584545	Aqp2	Aqp2
ENSMUSG00000056673	5.15268	0.0125522	8.68122	5.27656e-09	3.71652e-06	TRUE	Y:897788-956786	Kdm5d	Kdm5d
ENSMUSG00000091971	3.54602	19.6329	-2.469	5.56364e-09	3.71652e-06	TRUE	17:34969190-34972156	Hspa1a	Hspa1a
ENSMUSG00000005360	0.595731	4.86062	-3.02841	6.11958e-09	3.93642e-06	TRUE	15:8634124-8710764	Slc1a3	Slc1a3
ENSMUSG00000022025	0.217767	4.35534	-4.32192	7.41034e-09	4.50459e-06	TRUE	14:79637690-79662170	Lect1	Lect1
ENSMUSG00000089774	14.9183	81.8428	-2.45577	7.50306e-09	4.50459e-06	TRUE	16:92058322-92087473	Slc5a3	Slc5a3
ENSMUSG00000001642	288.376	1655.86	-2.52156	8.50778e-09	4.94302e-06	TRUE	6:34302434-34317478	Akr1b3	Akr1b3
ENSMUSG00000026904	1.42319	0.120482	3.56224	1.10797e-08	6.23613e-06	TRUE	2:62046462-62326730	Slc4a10	Slc4a10
ENSMUSG00000055978	0.366413	2.88245	-2.97575	1.2101e-08	6.6046e-06	TRUE	7:45648595-45666308	Fut2	Fut2
ENSMUSG00000022603	0.390734	3.51661	-3.16992	1.2666e-08	6.70963e-06	TRUE	15:74606029-74636353	Mroh4	Mroh4
ENSMUSG00000068457	5.14213	0.0157252	8.35313	1.5869e-08	8.16621e-06	TRUE	Y:1096861-1245759	Uty	Uty
ENSMUSG00000041577	0.147181	2.16567	-3.87914	1.7129e-08	8.56973e-06	TRUE	1:133910304-133921414	Prelp	Prelp
ENSMUSG00000026589	0.206005	1.69776	-3.04288	2.48303e-08	1.18583e-05	TRUE	1:157506728-157568425	Sec16b	Sec16b
ENSMUSG00000049176	0.0788403	0.661695	-3.06916	2.50189e-08	1.18583e-05	TRUE	X:167471309-168577231	Frmpd4	Frmpd4
ENSMUSG00000001739	1.20084	7.94154	-2.72538	4.548e-08	2.04785e-05	TRUE	5:136966616-136975858	Cldn15	Cldn15
ENSMUSG00000064147	0.762362	4.33593	-2.50779	4.4964e-08	2.04785e-05	TRUE	17:29135056-29148980	Rab44	Rab44
ENSMUSG00000027913	12.991	1.7823	2.8657	5.55427e-08	2.43995e-05	TRUE	3:93014205-93015687	Crct1	Crct1
ENSMUSG00000025757	27.2063	118.246	-2.11978	7.71773e-08	3.30962e-05	TRUE	3:40744495-40796103	Hspa4l	Hspa4l
ENSMUSG00000018927	1.2375	7.66199	-2.63029	9.74471e-08	4.04051e-05	TRUE	11:83587882-83593087	Ccl6	Ccl6
ENSMUSG00000028497	5.19142	26.2075	-2.33578	9.87078e-08	4.04051e-05	TRUE	4:88396144-88438928	Hacd4	Hacd4
ENSMUSG00000000157	3.81775	16.8176	-2.13917	1.29183e-07	5.17049e-05	TRUE	16:96422288-96443619	Itgb2l	Itgb2l
ENSMUSG00000087187	2.95871	17.2971	-2.54749	1.51898e-07	5.94747e-05	TRUE	2:36216777-36222934	Gm13431	Gm13431
ENSMUSG00000041293	2.93647	12.7388	-2.11708	1.58263e-07	5.97063e-05	TRUE	17:43270329-43324737	Adgrf1	Adgrf1
ENSMUSG00000078597	16.2665	0.72079	4.49618	1.59119e-07	5.97063e-05	TRUE	4:115411624-115439034	Cyp4a12b	Cyp4a12b
ENSMUSG00000042514	0.193481	1.37648	-2.83072	1.7284e-07	6.35312e-05	TRUE	18:21550377-21654718	Klhl14	Klhl14
ENSMUSG00000028699	7.78857	39.2611	-2.33367	2.16054e-07	7.7827e-05	TRUE	4:116161869-116167601	Tspan1	Tspan1
ENSMUSG00000100127	0.218225	3.33884	-3.93546	2.70813e-07	9.56395e-05	TRUE	15:63914448-63925666	Gsdmcl-ps	Gsdmcl-ps
ENSMUSG00000024411	7.11049	29.5804	-2.05662	2.77183e-07	9.60066e-05	TRUE	18:15389394-15403684	Aqp4	Aqp4
ENSMUSG00000031253	2.45178	12.2862	-2.32513	2.94095e-07	9.80916e-05	TRUE	X:133908426-133932446	Srpx2	Srpx2
ENSMUSG00000105550	0.326893	2.77859	-3.08746	2.93726e-07	9.80916e-05	TRUE	3:127861599-127865261	Gm42586	Gm42586
ENSMUSG00000029370	15.8377	65.7748	-2.05417	3.98687e-07	0.000130559	TRUE	5:90603076-90640657	Rassf6	Rassf6
ENSMUSG00000056293	3.36476	196.619	-5.86874	4.12123e-07	0.000132549	TRUE	15:63824346-63845177	Gsdmc2	Gsdmc2
ENSMUSG00000055675	0.92567	4.67671	-2.33692	5.69274e-07	0.000179881	TRUE	8:15011025-15033333	Kbtbd11	Kbtbd11
ENSMUSG00000047182	1.63775	7.64713	-2.2232	5.83225e-07	0.000181112	TRUE	5:137643031-137645714	Irs3	Irs3
ENSMUSG00000020044	85.0729	352.401	-2.05044	5.94209e-07	0.000181395	TRUE	10:86300372-86349506	Timp3	Timp3
ENSMUSG00000025854	22.0361	94.0232	-2.09314	6.55109e-07	0.000193669	TRUE	5:138754514-138810077	Fam20c	Fam20c
ENSMUSG00000101304	1.90583	10.3011	-2.43431	6.55923e-07	0.000193669	TRUE	9:50488795-50507823	Plet1os	Plet1os
ENSMUSG00000040998	101.661	472.16	-2.21551	7.03359e-07	0.000204326	TRUE	3:132881745-132950291	Npnt	Npnt
ENSMUSG00000003849	12.8133	46.8819	-1.87139	7.30041e-07	0.000208711	TRUE	8:107388225-107403206	Nqo1	Nqo1
ENSMUSG00000029503	3.53498	0.649812	2.44361	7.76257e-07	0.000218456	TRUE	5:110339812-110343212	P2rx2	P2rx2
ENSMUSG00000023885	0.764215	3.86441	-2.33819	8.44413e-07	0.00023398	TRUE	17:14665500-14694262	Thbs2	Thbs2
ENSMUSG00000049907	54.3011	228.23	-2.07143	8.86384e-07	0.000241889	TRUE	5:74195286-74199481	Rasl11b	Rasl11b
ENSMUSG00000025582	0.129676	0.934562	-2.84938	1.03091e-06	0.000277131	TRUE	11:119538719-119547753	Nptx1	Nptx1
ENSMUSG00000045868	2.39049	0.532094	2.16755	1.04643e-06	0.000277165	TRUE	7:106156556-106215326	Gvin1	Gvin1
ENSMUSG00000029153	6.30117	24.9765	-1.98688	1.16384e-06	0.000299457	TRUE	5:73322199-73341028	Ociad2	Ociad2
ENSMUSG00000061947	9.25168	43.8412	-2.2445	1.15373e-06	0.000299457	TRUE	12:103614786-103631444	Serpina10	Serpina10
ENSMUSG00000053550	4.18978	16.8256	-2.00571	1.22203e-06	0.000310001	TRUE	7:4825552-4844696	Shisa7	Shisa7
ENSMUSG00000029602	5.8694	26.2704	-2.16215	1.32426e-06	0.000331268	TRUE	5:120648812-120679597	Rasal1	Rasal1
ENSMUSG00000021981	12.1135	46.4031	-1.9376	1.55883e-06	0.000384604	TRUE	14:59440981-59548903	Cab39l	Cab39l
ENSMUSG00000069867	0.650265	4.26737	-2.71424	1.64588e-06	0.000400593	TRUE	8:122619471-122622739	Pabpn1l	Pabpn1l
ENSMUSG00000059173	2.0625	8.72057	-2.08003	1.70283e-06	0.000408928	TRUE	2:79834453-80129458	Pde1a	Pde1a
ENSMUSG00000050103	0.241516	1.80039	-2.89812	1.908e-06	0.00045217	TRUE	12:37241641-37582202	Agmo	Agmo
ENSMUSG00000056758	17.7336	4.35641	2.02527	1.99798e-06	0.000467346	TRUE	10:120361275-120476469	Hmga2	Hmga2
ENSMUSG00000037747	12.5976	49.7224	-1.98075	2.37969e-06	0.000549494	TRUE	10:70557682-70655965	Phyhipl	Phyhipl
ENSMUSG00000056380	4.31011	0.805001	2.42066	2.49619e-06	0.000569099	TRUE	X:71663667-71669257	Gpr50	Gpr50
ENSMUSG00000032068	36.0685	156.649	-2.11872	2.69495e-06	0.000606734	TRUE	9:50494525-50505482	Plet1	Plet1
ENSMUSG00000074892	0.192002	1.32802	-2.79008	2.98681e-06	0.000664141	TRUE	16:96235801-96319859	B3galt5	B3galt5
ENSMUSG00000050493	3.59644	17.0426	-2.2445	3.20575e-06	0.000704131	TRUE	4:129576815-129578549	Fam167b	Fam167b
ENSMUSG00000022861	0.0588037	0.848453	-3.85085	3.41814e-06	0.000741736	TRUE	16:22468461-22657221	Dgkg	Dgkg
ENSMUSG00000032690	0.321536	2.03921	-2.66496	4.04842e-06	0.000857836	TRUE	5:120730333-120749853	Oas2	Oas2
ENSMUSG00000059412	19.7478	441.022	-4.48108	4.01714e-06	0.000857836	TRUE	9:45403138-45410278	Fxyd2	Fxyd2
ENSMUSG00000037664	26.2199	5.73446	2.19293	4.13617e-06	0.000866239	TRUE	7:143458350-143461050	Cdkn1c	Cdkn1c
ENSMUSG00000015966	0.482432	2.61585	-2.43888	4.27994e-06	0.000886045	TRUE	14:29996141-30008896	Il17rb	Il17rb
ENSMUSG00000045502	2.06691	0.30218	2.774	4.33992e-06	0.000888252	TRUE	5:123863570-123865499	Hcar2	Hcar2
ENSMUSG00000020738	79.5483	19.7903	2.00704	4.46367e-06	0.000903317	TRUE	11:115523102-115536276	Sumo2	Sumo2
ENSMUSG00000035105	4.91629	21.339	-2.11785	4.57668e-06	0.000915895	TRUE	12:54178981-54203860	Egln3	Egln3
ENSMUSG00000074934	1.65345	0.286823	2.52725	4.72755e-06	0.000935691	TRUE	2:113746164-113758646	Grem1	Grem1
ENSMUSG00000071984	0.138329	2.79623	-4.3373	4.81714e-06	0.00094306	TRUE	17:7738569-7827302	Fndc1	Fndc1
ENSMUSG00000031298	1.93479	0.36481	2.40696	5.07789e-06	0.000983418	TRUE	X:160390690-160498070	Adgrg2	Adgrg2
ENSMUSG00000040562	58.3486	245.926	-2.07545	5.20831e-06	0.000997946	TRUE	3:107981702-107986453	Gstm2	Gstm2
ENSMUSG00000036123	0.224851	1.45216	-2.69116	5.51776e-06	0.00103521	TRUE	13:74121515-74166064	Slc9a3	Slc9a3
ENSMUSG00000091387	0.943574	3.76972	-1.99825	5.51654e-06	0.00103521	TRUE	13:96924689-96950912	Gcnt4	Gcnt4
ENSMUSG00000048373	7.73532	1.88033	2.04048	5.6651e-06	0.00104116	TRUE	5:43978858-43981779	Fgfbp1	Fgfbp1
ENSMUSG00000055827	1.76177	143.736	-6.35023	5.64885e-06	0.00104116	TRUE	15:63857724-63878558	Gsdmc3	Gsdmc3
ENSMUSG00000055748	0.469774	11.0569	-4.55682	6.06955e-06	0.00110423	TRUE	15:63891264-63912297	Gsdmc4	Gsdmc4
ENSMUSG00000054675	0.452449	3.16714	-2.80735	6.17747e-06	0.00111262	TRUE	5:113793729-113800516	Tmem119	Tmem119
ENSMUSG00000028970	18.5332	4.35383	2.08975	6.7615e-06	0.00120576	TRUE	5:8798147-8866315	Abcb1b	Abcb1b
ENSMUSG00000037016	7.49517	27.1781	-1.85841	7.12828e-06	0.0012587	TRUE	3:53513938-53657355	Frem2	Frem2
ENSMUSG00000044667	0.107752	0.765038	-2.82782	7.52756e-06	0.0013163	TRUE	3:117319139-117360876	Lppr4	Lppr4
ENSMUSG00000000308	6.57977	26.189	-1.99285	8.16984e-06	0.00141422	TRUE	2:121357714-121363737	Ckmt1	Ckmt1
ENSMUSG00000022595	0.315958	4.68672	-3.89077	8.24458e-06	0.00141422	TRUE	15:74732247-74734329	Lypd2	Lypd2
ENSMUSG00000030096	236.822	931.22	-1.97532	8.41736e-06	0.00141687	TRUE	6:91684053-91759066	Slc6a6	Slc6a6
ENSMUSG00000082087	3.33611	15.6258	-2.22769	8.39993e-06	0.00141687	TRUE	11:40672906-40673856	Gm12138	Gm12138
ENSMUSG00000002265	207.798	55.0857	1.91543	1.12713e-05	0.00186608	TRUE	7:6703892-6730421	Peg3	Peg3
ENSMUSG00000022598	14.9464	55.7437	-1.89901	1.12932e-05	0.00186608	TRUE	15:74714839-74717069	Psca	Psca
ENSMUSG00000030209	0.0361119	0.4198	-3.53916	1.27154e-05	0.00208197	TRUE	6:135713233-136173511	Grin2b	Grin2b
ENSMUSG00000028262	3.41028	12.3561	-1.85726	1.32972e-05	0.0021066	TRUE	3:144796559-144819494	Clca3a2	Clca3a2
ENSMUSG00000032826	0.826704	3.39234	-2.03684	1.35607e-05	0.0021066	TRUE	3:126921612-127499350	Ank2	Ank2
ENSMUSG00000034687	4.00836	13.6752	-1.77047	1.35676e-05	0.0021066	TRUE	5:96373955-96784728	Fras1	Fras1
ENSMUSG00000048424	3.65961	136.451	-5.22053	1.3233e-05	0.0021066	TRUE	15:8968426-9066551	Ranbp3l	Ranbp3l
ENSMUSG00000078606	6.04714	1.46552	2.04484	1.30316e-05	0.0021066	TRUE	7:105895139-105953967	Gm4070	Gm4070
ENSMUSG00000091561	10.6695	44.5769	-2.0628	1.35292e-05	0.0021066	TRUE	18:31819862-31820413	Gm6665	Gm6665
ENSMUSG00000020431	0.953265	0.233395	2.0301	1.45691e-05	0.00224278	TRUE	11:7063489-7178506	Adcy1	Adcy1
ENSMUSG00000021209	4.96652	18.9701	-1.93342	1.47916e-05	0.00225773	TRUE	12:103532283-103613831	Ppp4r4	Ppp4r4
ENSMUSG00000037270	17.7953	55.5016	-1.64103	1.51879e-05	0.00227958	TRUE	3:36863104-37053033	4932438A13Rik	4932438A13Rik
ENSMUSG00000096929	0.852114	3.09383	-1.86027	1.5086e-05	0.00227958	TRUE	1:194976375-195037904	A330023F24Rik	A330023F24Rik
ENSMUSG00000027202	0.181931	0.997687	-2.45519	1.58736e-05	0.0023628	TRUE	2:125152505-125230002	Slc12a1	Slc12a1
ENSMUSG00000024304	62.6527	17.7547	1.81918	1.725e-05	0.00254664	TRUE	18:16588877-16809246	Cdh2	Cdh2
ENSMUSG00000030228	0.0657752	0.877003	-3.73696	1.75153e-05	0.00256478	TRUE	6:139587221-139969284	Pik3c2g	Pik3c2g
ENSMUSG00000038677	4.58323	15.4981	-1.75765	1.83204e-05	0.00266103	TRUE	17:28142316-28174852	Scube3	Scube3
ENSMUSG00000042842	21.2303	66.2179	-1.6411	1.92016e-05	0.00276672	TRUE	13:32965209-32979067	Serpinb6b	Serpinb6b
ENSMUSG00000070366	0.355704	3.05313	-3.10154	1.93845e-05	0.0027709	TRUE	7:129257031-129391412	Ppapdc1a	Ppapdc1a
ENSMUSG00000031075	16.3403	5.21455	1.64782	2.0328e-05	0.00288289	TRUE	7:144588549-144751974	Ano1	Ano1
ENSMUSG00000022512	58.0153	15.6049	1.89444	2.08333e-05	0.00293148	TRUE	16:26356642-26371841	Cldn1	Cldn1
ENSMUSG00000002997	2.83676	9.67583	-1.77014	2.23793e-05	0.00312461	TRUE	12:31958476-32061296	Prkar2b	Prkar2b
ENSMUSG00000027376	3.82077	12.8047	-1.74474	2.41206e-05	0.00334182	TRUE	2:127526473-127541467	Prom2	Prom2
ENSMUSG00000044748	12.0119	97.0584	-3.01438	2.50773e-05	0.00344784	TRUE	8:21776599-21795185	Defb1	Defb1
ENSMUSG00000052698	5.46684	16.3497	-1.58048	2.62522e-05	0.00358203	TRUE	9:67217087-67559703	Tln2	Tln2
ENSMUSG00000034785	0.162002	2.46243	-3.92599	2.71399e-05	0.00367531	TRUE	4:107291465-107307169	Dio1	Dio1
ENSMUSG00000107028	0.0853473	1.99144	-4.54431	2.81063e-05	0.00377778	TRUE	15:8914484-8915303	Gm5043	Gm5043
ENSMUSG00000064246	3.26299	0.148318	4.45943	3.10407e-05	0.00414129	TRUE	1:134182176-134190181	Chil1	Chil1
ENSMUSG00000028494	612.685	196.488	1.6407	3.24283e-05	0.00429461	TRUE	4:86648386-86670060	Plin2	Plin2
ENSMUSG00000024186	6.34914	20.1377	-1.66526	3.42933e-05	0.00450637	TRUE	17:26202951-26211324	Rgs11	Rgs11
ENSMUSG00000030711	3.63375	14.2138	-1.96776	3.45277e-05	0.00450637	TRUE	7:126672865-126676432	Sult1a1	Sult1a1
ENSMUSG00000020992	0.377852	2.26711	-2.58496	3.55234e-05	0.00458331	TRUE	12:69790288-69840479	4930512B01Rik	4930512B01Rik
ENSMUSG00000032719	0.925321	3.41265	-1.88287	3.56262e-05	0.00458331	TRUE	1:15853862-15892722	Sbspon	Sbspon
ENSMUSG00000009378	7.73962	24.2381	-1.64694	3.61011e-05	0.00461147	TRUE	19:34668403-34747289	Slc16a12	Slc16a12
ENSMUSG00000039304	0.91254	3.44737	-1.91754	3.72382e-05	0.00469019	TRUE	3:27317028-27342427	Tnfsf10	Tnfsf10
ENSMUSG00000041248	0.159626	3.75502	-4.55604	3.70929e-05	0.00469019	TRUE	9:32372418-32399192	Kcnj1	Kcnj1
ENSMUSG00000100490	0.578686	2.94768	-2.34873	3.96302e-05	0.0049568	TRUE	7:39489438-39498801	Gm28455	Gm28455
ENSMUSG00000006494	9.89409	32.3146	-1.70755	4.0832e-05	0.00499824	TRUE	2:71873224-71903858	Pdk1	Pdk1
ENSMUSG00000020151	0.369057	1.73845	-2.23589	4.12384e-05	0.00499824	TRUE	10:116018213-116274932	Ptprr	Ptprr
ENSMUSG00000041986	1.15486	4.62908	-2.003	4.04797e-05	0.00499824	TRUE	9:53911460-53975301	Elmod1	Elmod1
ENSMUSG00000046259	5.03071	0.623274	3.01282	4.10106e-05	0.00499824	TRUE	3:92385685-92387324	Sprr2h	Sprr2h
ENSMUSG00000086331	0.729008	3.86374	-2.40599	4.1349e-05	0.00499824	TRUE	16:92094568-92096490	Gm16310	Gm16310
ENSMUSG00000029409	4.65595	0.436496	3.41504	4.22371e-05	0.00506994	TRUE	5:92209893-92215408	U90926	U90926
ENSMUSG00000029657	93.9361	305.197	-1.69999	4.25052e-05	0.00506994	TRUE	5:149614287-149636376	Hsph1	Hsph1
ENSMUSG00000058669	1.93787	0.221471	3.12928	5.11622e-05	0.00602997	TRUE	12:56611389-56613284	Nkx2-9	Nkx2-9
ENSMUSG00000066071	1.40625	0.240795	2.54597	5.1323e-05	0.00602997	TRUE	4:115299046-115332815	Cyp4a12a	Cyp4a12a
ENSMUSG00000078532	11.6229	3.35224	1.79378	5.15583e-05	0.00602997	TRUE	4:130531602-130574173	Nkain1	Nkain1
ENSMUSG00000027966	0.461404	1.86908	-2.01822	5.44804e-05	0.00629004	TRUE	3:114030540-114220718	Col11a1	Col11a1
ENSMUSG00000065460	1.79448	17.7205	-3.30378	5.42373e-05	0.00629004	TRUE	2:180398379-180398482	Mir133a-2	Mir133a-2
ENSMUSG00000098190	0.0692919	1.45513	-4.39231	5.7309e-05	0.00657448	TRUE	15:8917798-8929171	Gm5210	Gm5210
ENSMUSG00000051378	11.2363	3.24633	1.79129	5.96107e-05	0.0067838	TRUE	11:102905529-102925124	Kif18b	Kif18b
ENSMUSG00000051669	1.98538	7.66769	-1.94937	5.98869e-05	0.0067838	TRUE	16:5211828-5222299	AU021092	AU021092
ENSMUSG00000072941	0.29332	3.33261	-3.5061	6.11905e-05	0.00688813	TRUE	5:52363791-52371418	Sod3	Sod3
ENSMUSG00000048616	4.63813	1.14233	2.02157	6.81468e-05	0.00762356	TRUE	11:89300638-89302332	Nog	Nog
ENSMUSG00000028357	7.38449	24.7472	-1.74469	6.92323e-05	0.00769718	TRUE	4:63165634-63172131	Kif12	Kif12
ENSMUSG00000028137	0.677107	2.88729	-2.09226	7.12282e-05	0.00787049	TRUE	3:94478295-94492198	Celf3	Celf3
ENSMUSG00000047787	2.5761	7.86767	-1.61074	7.38645e-05	0.00811204	TRUE	19:7092014-7105729	Flrt1	Flrt1
ENSMUSG00000063434	0.364375	1.56101	-2.09899	7.43867e-05	0.00811261	TRUE	19:48206025-48805505	Sorcs3	Sorcs3
ENSMUSG00000078963	1.67829	6.07915	-1.85687	7.47706e-05	0.00811261	TRUE	18:80229758-80247102	Hsbp1l1	Hsbp1l1
ENSMUSG00000036523	0.179448	1.11087	-2.63005	7.54975e-05	0.00814243	TRUE	12:16670615-16800886	Greb1	Greb1
ENSMUSG00000031891	8.88877	2.94606	1.5932	7.64736e-05	0.00819861	TRUE	8:105518746-105523984	Hsd11b2	Hsd11b2
ENSMUSG00000033579	0.723981	3.12384	-2.1093	8.08566e-05	0.00856792	TRUE	8:111345135-111393824	Fa2h	Fa2h
ENSMUSG00000097651	0.598161	3.67869	-2.62058	8.08698e-05	0.00856792	TRUE	9:58455173-58469623	4930461G14Rik	4930461G14Rik
ENSMUSG00000030109	11.1951	79.4874	-2.82785	8.19099e-05	0.00862736	TRUE	6:121343076-121365775	Slc6a12	Slc6a12
ENSMUSG00000015134	3.70592	11.6879	-1.65711	8.47329e-05	0.00887282	TRUE	7:66390892-66427517	Aldh1a3	Aldh1a3
ENSMUSG00000084887	0.380352	7.48026	-4.29767	9.08518e-05	0.00945856	TRUE	11:118866257-118867220	Gm11749	Gm11749
ENSMUSG00000025418	0.296259	1.34586	-2.1836	9.71341e-05	0.00994393	TRUE	4:106483456-106492283	Bsnd	Bsnd
ENSMUSG00000030717	335.593	1042.92	-1.63585	9.77222e-05	0.00994393	TRUE	7:126623249-126630861	Nupr1	Nupr1
ENSMUSG00000031530	16.9428	5.63625	1.58787	9.7201e-05	0.00994393	TRUE	8:34807297-34819894	Dusp4	Dusp4
ENSMUSG00000034427	3.89292	11.7568	-1.59457	9.69606e-05	0.00994393	TRUE	11:115858406-115892603	Myo15b	Myo15b
ENSMUSG00000022602	10.0295	27.1476	-1.43658	9.94772e-05	0.0100656	TRUE	15:74669083-74672570	Arc	Arc
ENSMUSG00000052854	0.347412	0.0375581	3.20945	0.000101677	0.0102308	TRUE	X:138914430-139010532	Nrk	Nrk
ENSMUSG00000040260	0.864439	2.85188	-1.72207	0.000103346	0.0103409	TRUE	17:49456022-49564337	Daam2	Daam2
ENSMUSG00000031881	154.934	474.665	-1.61526	0.00011254	0.0111371	TRUE	8:104614141-104624396	Cdh16	Cdh16
ENSMUSG00000105651	10.2495	2.68027	1.93511	0.000112249	0.0111371	TRUE	3:35256462-35276131	Gm43003	Gm43003
ENSMUSG00000105954	5.40351	18.0738	-1.74193	0.000119152	0.011727	TRUE	5:104435121-104436372	Gm42793	Gm42793
ENSMUSG00000055373	1.76525	5.38864	-1.61005	0.000135011	0.0131946	TRUE	4:25609332-25800244	Fut9	Fut9
ENSMUSG00000069267	9.1808	2.33283	1.97654	0.000135528	0.0131946	TRUE	13:23752267-23752886	Hist1h3b	Hist1h3b
ENSMUSG00000025789	7.70316	2.69346	1.51599	0.000141863	0.0137371	TRUE	7:73939119-74013690	St8sia2	St8sia2
ENSMUSG00000021335	0.776992	13.9119	-4.16226	0.000143093	0.0137821	TRUE	13:23867750-23895730	Slc17a1	Slc17a1
ENSMUSG00000005686	52.6946	136.702	-1.37531	0.000147117	0.0139961	TRUE	7:110768206-110812405	Ampd3	Ampd3
ENSMUSG00000045094	1.4499	4.78251	-1.72181	0.000146685	0.0139961	TRUE	18:61493794-61536536	Arhgef37	Arhgef37
ENSMUSG00000067889	8.58093	23.7863	-1.47092	0.000147647	0.0139961	TRUE	19:4711208-4752353	Sptbn2	Sptbn2
ENSMUSG00000031209	2.18781	7.00479	-1.67885	0.000160279	0.0151141	TRUE	X:96455359-96574485	Heph	Heph
ENSMUSG00000004655	213.888	704.927	-1.72062	0.000167815	0.0157422	TRUE	6:55336432-55348555	Aqp1	Aqp1
ENSMUSG00000004988	10.669	76.2818	-2.83791	0.000168818	0.0157543	TRUE	6:117933559-117937692	Fxyd4	Fxyd4
ENSMUSG00000104324	0.0847787	0.485122	-2.51657	0.000170065	0.0157889	TRUE	15:68321381-68326333	Gm37320	Gm37320
ENSMUSG00000000385	28.5271	84.5179	-1.56692	0.000177176	0.0163647	TRUE	16:97564684-97611195	Tmprss2	Tmprss2
ENSMUSG00000029727	3.66181	0.94702	1.95109	0.000179914	0.0165239	TRUE	5:137892932-137921619	Cyp3a13	Cyp3a13
ENSMUSG00000068686	2.4724	9.61045	-1.95869	0.000180735	0.0165239	TRUE	2:104069849-104091187	Cd59b	Cd59b
ENSMUSG00000049892	1.43358	5.11166	-1.83417	0.000185192	0.0168459	TRUE	11:59963181-59964944	Rasd1	Rasd1
ENSMUSG00000084843	0.301363	1.6849	-2.48308	0.000194726	0.0176242	TRUE	2:180370491-180385885	B230312C02Rik	B230312C02Rik
ENSMUSG00000020599	0.906596	3.4716	-1.93707	0.000207355	0.0184994	TRUE	11:109225355-109298129	Rgs9	Rgs9
ENSMUSG00000035678	3.81218	12.5745	-1.72181	0.00020791	0.0184994	TRUE	17:57105385-57107757	Tnfsf9	Tnfsf9
ENSMUSG00000074736	2.37582	0.407283	2.54432	0.000207065	0.0184994	TRUE	2:149829211-150004392	Syndig1	Syndig1
ENSMUSG00000085069	0.869376	2.79913	-1.68692	0.000208505	0.0184994	TRUE	4:154637576-154644724	Gm13111	Gm13111
ENSMUSG00000108084	1.07361	4.60378	-2.10035	0.000213479	0.0188479	TRUE	6:48860329-48866083	RP24-315D19.10	RP24-315D19.10
ENSMUSG00000071656	0.848957	0.135472	2.6477	0.00022306	0.0195977	TRUE	19:8850785-8853909	Lrrn4cl	Lrrn4cl
ENSMUSG00000024548	2.22899	6.09634	-1.45155	0.000230916	0.0201895	TRUE	18:78750380-79109391	Setbp1	Setbp1
ENSMUSG00000023236	5.18406	17.6776	-1.76977	0.000235134	0.0203606	TRUE	2:113776362-113829121	Scg5	Scg5
ENSMUSG00000049580	20.9107	6.76706	1.62764	0.0002343	0.0203606	TRUE	7:98350668-98361328	Tsku	Tsku
ENSMUSG00000021087	21.6805	57.5546	-1.40853	0.00023932	0.0206239	TRUE	12:72211752-72409054	Rtn1	Rtn1
ENSMUSG00000053054	0.730583	0.0377888	4.27301	0.000245187	0.0210288	TRUE	3:138313286-138331134	Adh6a	Adh6a
ENSMUSG00000052117	0.947968	3.42917	-1.85495	0.000247467	0.0211238	TRUE	4:57908483-57916297	D630039A03Rik	D630039A03Rik
ENSMUSG00000024892	5.45417	15.9677	-1.54972	0.000252144	0.0214215	TRUE	19:4510472-4621752	Pcx	Pcx
ENSMUSG00000041608	3.57054	0.947065	1.91461	0.000253746	0.0214565	TRUE	9:120539818-120568318	Entpd3	Entpd3
ENSMUSG00000008734	12.1823	31.6388	-1.37691	0.000258957	0.0217947	TRUE	7:118972040-118995211	Gprc5b	Gprc5b
ENSMUSG00000041737	19.4699	60.4724	-1.63503	0.000278301	0.022993	TRUE	9:31426199-31464238	Tmem45b	Tmem45b
ENSMUSG00000046591	3.69752	1.13607	1.70251	0.000275176	0.022993	TRUE	7:79660196-79698148	Ticrr	Ticrr
ENSMUSG00000060807	0.856957	3.97533	-2.21378	0.000277608	0.022993	TRUE	12:103646630-103657212	Serpina6	Serpina6
ENSMUSG00000079092	3.52019	0.586699	2.58496	0.000276752	0.022993	TRUE	13:12996132-13005383	Prl2c2	Prl2c2
ENSMUSG00000033880	65.5332	180.423	-1.46108	0.000282754	0.0232542	TRUE	11:118392751-118402092	Lgals3bp	Lgals3bp
ENSMUSG00000001930	1.76079	5.81674	-1.72399	0.000284242	0.0232704	TRUE	6:125546774-125686679	Vwf	Vwf
ENSMUSG00000090257	1.13823	3.7941	-1.73696	0.000292348	0.0238257	TRUE	16:25956475-25960342	Gm4524	Gm4524
ENSMUSG00000030409	9.30209	26.0231	-1.48417	0.000294656	0.0239057	TRUE	7:19083849-19093821	Dmpk	Dmpk
ENSMUSG00000018909	9.22458	25.339	-1.4578	0.000301147	0.0241065	TRUE	7:99535466-99606771	Arrb1	Arrb1
ENSMUSG00000024053	0.27445	1.1873	-2.11306	0.000300805	0.0241065	TRUE	17:71252176-71310965	Emilin2	Emilin2
ENSMUSG00000027832	2.67776	0.242057	3.4676	0.000301077	0.0241065	TRUE	3:66219910-66225805	Ptx3	Ptx3
ENSMUSG00000051439	24.3522	70.9197	-1.54213	0.000313924	0.02496	TRUE	18:36725074-36726736	Cd14	Cd14
ENSMUSG00000066058	9.1902	28.6152	-1.63861	0.000315967	0.02496	TRUE	4:119255414-119262438	Cldn19	Cldn19
ENSMUSG00000097072	1.52505	0.268141	2.50779	0.000314681	0.02496	TRUE	9:98949781-98955299	Foxl2os	Foxl2os
ENSMUSG00000034765	20.3662	6.82019	1.5783	0.000326483	0.0256781	TRUE	19:53529109-53542431	Dusp5	Dusp5
ENSMUSG00000037474	7.00098	2.33783	1.58239	0.000332572	0.0260433	TRUE	1:191537356-191575544	Dtl	Dtl
ENSMUSG00000047562	0.895154	0.108504	3.04439	0.000349191	0.0272263	TRUE	9:7502352-7510238	Mmp10	Mmp10
ENSMUSG00000056054	5.16825	0.237076	4.44625	0.000355443	0.0275943	TRUE	3:90668978-90670035	S100a8	S100a8
ENSMUSG00000016942	0.182766	0.921141	-2.33342	0.000359961	0.0277675	TRUE	15:78439668-78468634	Tmprss6	Tmprss6
ENSMUSG00000017716	10.0617	3.17221	1.66531	0.000362298	0.0277675	TRUE	11:117849251-117855743	Birc5	Birc5
ENSMUSG00000080316	55.2553	141.035	-1.35187	0.000360819	0.0277675	TRUE	17:17830719-17843009	Spaca6	Spaca6
ENSMUSG00000096967	0.587304	2.3219	-1.98312	0.000367917	0.0280786	TRUE	15:68334715-68337430	Gm26621	Gm26621
ENSMUSG00000020411	6.78714	2.07949	1.70657	0.000373265	0.0282809	TRUE	11:46148155-46166508	Nipal4	Nipal4
ENSMUSG00000068323	0.369717	1.53297	-2.05184	0.000373708	0.0282809	TRUE	6:83219828-83304945	Slc4a5	Slc4a5
ENSMUSG00000021336	0.738121	2.91603	-1.98208	0.000379686	0.0283756	TRUE	13:23897738-23915007	Slc17a4	Slc17a4
ENSMUSG00000045441	0.120292	0.525928	-2.12832	0.00037671	0.0283756	TRUE	6:59347226-59426294	Gprin3	Gprin3
ENSMUSG00000106867	0.0597942	0.521063	-3.12338	0.000379523	0.0283756	TRUE	6:31288963-31291693	Gm43800	Gm43800
ENSMUSG00000006641	7.37318	2.5493	1.53219	0.000388875	0.0288232	TRUE	5:31036036-31048924	Slc5a6	Slc5a6
ENSMUSG00000036960	0.296169	2.48782	-3.07038	0.000387987	0.0288232	TRUE	3:145070263-145099443	Clca2	Clca2
ENSMUSG00000022014	1.27217	4.5369	-1.83441	0.000396007	0.0292315	TRUE	14:77904239-78002656	Epsti1	Epsti1
ENSMUSG00000038007	6.93523	19.1867	-1.46809	0.000399305	0.0293546	TRUE	4:86874396-86934822	Acer2	Acer2
ENSMUSG00000040111	35.6284	90.7008	-1.34809	0.000417011	0.0305316	TRUE	9:40293233-40531383	Gramd1b	Gramd1b
ENSMUSG00000063130	0.179952	1.22694	-2.76938	0.000420817	0.0306855	TRUE	13:3802893-3804318	Calml3	Calml3
ENSMUSG00000015484	1.01558	0.240374	2.07895	0.000434125	0.0315283	TRUE	1:156075966-156205026	Fam163a	Fam163a
ENSMUSG00000046711	241.205	91.1573	1.40383	0.000440572	0.0317405	TRUE	17:27556620-27563674	Hmga1	Hmga1
ENSMUSG00000092274	92.8955	238.629	-1.36109	0.000439303	0.0317405	TRUE	19:5824708-5845478	Neat1	Neat1
ENSMUSG00000026773	48.3349	126.638	-1.38957	0.000449756	0.0322731	TRUE	2:11471433-11554077	Pfkfb3	Pfkfb3
ENSMUSG00000024136	4.78578	13.9698	-1.54549	0.000470286	0.0336124	TRUE	17:24440081-24443105	Dnase1l2	Dnase1l2
ENSMUSG00000026321	0.597355	2.05406	-1.78182	0.000472908	0.0336259	TRUE	1:105780718-105847981	Tnfrsf11a	Tnfrsf11a
ENSMUSG00000062515	13.3525	34.2142	-1.35748	0.000474209	0.0336259	TRUE	3:10204088-10208576	Fabp4	Fabp4
ENSMUSG00000096938	0.0940656	0.997095	-3.40599	0.000485012	0.034257	TRUE	8:11007850-11054541	9530052E02Rik	9530052E02Rik
ENSMUSG00000054537	1.06534	0.245848	2.11548	0.000489484	0.0344379	TRUE	5:86705186-86745815	Tmprss11e	Tmprss11e
ENSMUSG00000024987	1.03944	0.15789	2.71882	0.000510312	0.0356249	TRUE	19:37697808-37701528	Cyp26a1	Cyp26a1
ENSMUSG00000051527	0.522826	0.0738776	2.82312	0.00050959	0.0356249	TRUE	7:6730583-6967216	Usp29	Usp29
ENSMUSG00000007097	0.731107	0.149205	2.29278	0.00051509	0.0358196	TRUE	1:172271709-172298064	Atp1a2	Atp1a2
ENSMUSG00000038094	0.528228	0.0431206	3.61471	0.00052609	0.0361787	TRUE	16:29395853-29544864	Atp13a4	Atp13a4
ENSMUSG00000047797	2.38687	7.80611	-1.70948	0.000524972	0.0361787	TRUE	X:101376378-101385629	Gjb1	Gjb1
ENSMUSG00000054555	118.721	47.7435	1.3142	0.000526279	0.0361787	TRUE	7:133883199-134232146	Adam12	Adam12
ENSMUSG00000030641	11.0686	3.62915	1.60876	0.00053323	0.0365171	TRUE	7:92857529-92874213	Ddias	Ddias
ENSMUSG00000050737	11.2269	34.5377	-1.62121	0.000535815	0.0365552	TRUE	2:30889471-30929863	Ptges	Ptges
ENSMUSG00000021509	18.4953	48.3367	-1.38596	0.000544671	0.0370191	TRUE	13:56438355-56474239	Slc25a48	Slc25a48
ENSMUSG00000043439	16.5435	6.37142	1.37658	0.000553646	0.0374877	TRUE	11:97627389-97629702	E130012A19Rik	E130012A19Rik
ENSMUSG00000027831	18.6121	57.2144	-1.62014	0.000561619	0.0378851	TRUE	3:66053558-66296837	Veph1	Veph1
ENSMUSG00000036381	1.65985	4.69727	-1.50077	0.000574247	0.0385924	TRUE	3:59113855-59153618	P2ry14	P2ry14
ENSMUSG00000025161	21.0936	59.2342	-1.48962	0.000585834	0.0392248	TRUE	11:120948480-120960868	Slc16a3	Slc16a3
ENSMUSG00000038668	2.15385	6.24918	-1.53675	0.000589061	0.0392947	TRUE	4:58435255-58553898	Lpar1	Lpar1
ENSMUSG00000053490	0.0901202	0.514973	-2.51457	0.000598762	0.0397945	TRUE	8:64998457-65018688	Trim60	Trim60
ENSMUSG00000004347	0.380467	2.57168	-2.75686	0.000632546	0.0418852	TRUE	6:56069804-56569103	Pde1c	Pde1c
ENSMUSG00000034903	86.9252	218.087	-1.32706	0.000637711	0.0420725	TRUE	2:65088339-65239403	Cobll1	Cobll1
ENSMUSG00000029072	0.834335	2.42354	-1.53842	0.000646692	0.0425094	TRUE	4:155859268-155863362	Tas1r3	Tas1r3
ENSMUSG00000031538	65.3855	317.563	-2.28	0.000658007	0.0429397	TRUE	8:22757744-22782847	Plat	Plat
ENSMUSG00000091575	0.479461	2.18238	-2.18641	0.000656214	0.0429397	TRUE	3:106481982-106485913	2010016I18Rik	2010016I18Rik
ENSMUSG00000029802	120.452	41.0293	1.55374	0.000699112	0.0454575	TRUE	6:58584523-58695676	Abcg2	Abcg2
ENSMUSG00000078249	46.229	17.6632	1.38805	0.000702423	0.0455084	TRUE	11:120762794-120764419	Hmga1-rs1	Hmga1-rs1
ENSMUSG00000062563	11.905	33.6473	-1.49892	0.000706615	0.0456159	TRUE	12:24665838-24681813	Cys1	Cys1
ENSMUSG00000082088	0.856688	3.47068	-2.01838	0.000717448	0.0461499	TRUE	5:137720354-137721740	Gm15753	Gm15753
ENSMUSG00000035638	39.1487	104.227	-1.4127	0.000725815	0.0465219	TRUE	16:32777419-32797435	Muc20	Muc20
ENSMUSG00000026435	22.7162	62.22	-1.45366	0.000731019	0.0465243	TRUE	1:131962967-131982969	Slc45a3	Slc45a3
ENSMUSG00000038067	23.7905	8.71714	1.44846	0.000730586	0.0465243	TRUE	11:98701263-98703629	Csf3	Csf3
ENSMUSG00000032015	0.0514973	0.525272	-3.35049	0.000755264	0.04773	TRUE	9:43123939-43210369	Pou2f3	Pou2f3
ENSMUSG00000062393	0.687401	0.210225	1.70922	0.000753024	0.04773	TRUE	X:6779306-6948363	Dgkk	Dgkk
ENSMUSG00000026535	2.9968	0.93478	1.68072	0.000760717	0.0479065	TRUE	1:173962568-173982744	Ifi202b	Ifi202b
ENSMUSG00000035429	3.44282	9.72092	-1.4975	0.000781047	0.0490155	TRUE	7:4548612-4604041	Ptprh	Ptprh
ENSMUSG00000099876	1.94926	0.0628794	4.95419	0.000795943	0.0497768	TRUE	Y:1048393-1049134	Gm29650	Gm29650

## Sheet: S-2B-RANBP3L KO
mouse RanBP3L mRNA -coding region-NM_198024.2
ATGTCTACAACACAAAGGAAAGACGACAGCCACCTGTTCACCAGTTCGTGCACGCGTCAGCTGCAGGTGCAGGAG	gRNA1: CTTTGTCTCAAACGCGTCTG
GATCGGCAACAGCAAGAAAAATATGTCATTGCTCAGCCAATATTTGTTTTTGAGAAAGGAGAACACAATTTTAAG	gRNA2: TTGCGACTGAACGACACGGC
AGACCTGCAGAAGACAGCCTGGAAGAAACGGCAGAGCCTGAATTCACTGGTTTCTTGAGAAAGCGTGTAAGGTCT	gRNA3: CAGCTGACGCGTGCACGAAC
TCATCTGTTACGCTTCATACTACAGATCCTCAGTCTCAAGGAGTGGCAACTTTGTCTCAAACGCGTCTGAGGTCC
TCGTCATTCACTGATGTCCCGACCTTCCCTCCATGCAGGCCAGTGAGGAAAAACAATGTTTTTATGACATCACGT
CTGCTGCAAAGGAGTGATGACATGAACAACGTAGAGCAAGGACCCCCCATGAGATCTTCTGAACAGGTTCTAAGA
CCCGCTGTTCTGCAGCCGTCTCAAACTCAGAGTTGTCAGAAAGCAGGCACAACATTTGGGCCCGGTGCATTGAAA
TCCTACAAAACTAAGGAAAAGGCCGAGCACGAGATTTCTGAAGTTGGAAGTTCCTCTAGTTTACTAAGTGAAAAT
TTACCAAATGCCAGAAGCTCAATCCAGCTGTCTACTGATCCATGCATCTCAGAGGCACCATCGGGATGCCAACCA
AAGGAAGATAAGTGTTCTTTTACAAGCTGCAGTTCTGACTTCGTTTTTGGAGAAAACATGGTAGAAAGAGTTTTG
GGCACTCAAAAACTTACTCAGCCTCCACTTCAAAATCTTTCATATGCCAAGGAAAAAACATTCAAATCTGTTCTG
AAATTCCCTAATGCTGTTTCAAATTCAGACTCTATTGAAAACATATCCCTAGTCGAATCAGCTGCTGCTTTTTCC
TCCAAACCATCACAAAAATGCTTGCTTGAGAAGATTGATGTTATAACAGGAGAAGAAACTGAACATAATGTGTTA
AAGATCAACTGCAAGATCTTTGTATTCAACAAAGCCACAGAATCCTGGAGTGAAAGAGGCCAAGGGATTTTGCGA
CTGAACGACACGGCCGGCCGAGAGTGTGGAACACTGCAGTCAAGACTAATCATGCGCAACCAAGGCAGTCTGAGG
CTGGTCCTCAACAGCAGACTCTGGGCTCAGATGAAGATTCAAAGAGCAAGTCAGAAAAATTTGCGAATAACTGCG
ACTGATTTAGAAGACGATGGTATAAAAATATTTTTAATTCAGGCTAGTGCCAAAGATACAGGCTTTCTGTATGCA
GCAATCCACCACCGTCTGGTCGCGCTTCGAAGCCTCGCTAAGCAGGGTGACGGTGGTCCAGCCGAAAGCCAGTCC
GATACAGCCCTCCCTCAGCTCAATGGCGAGAGCTGTGACGAGGATGAGGATGAGATCGCACAAGTCACTAAAAAT
GGATCAGATCCTTCAAGGTGGAGCCACAGACAGTCAATTGTCTGTTCATAAA
Table 2: TOPO-TA sequencing of gRNA1 anf gRNA3 targeted RanBP3L region.
RanBP3L-gRNA1-WT	RanBP3L-gRNA3-WT
AGTGGCAACTTTGTCTCAAACGCGTCTGAGGTCCTCGTCAT	GTTCACCAGTTCGTGCACGCGTCAGCTGCAGGTGCAGGAGG
RanBP3L-gRNA1-KO	RanBP3L-gRNA3-KO
AGTGGCAACTTTGTCTCAAACGCG T TCTGAGGTCCTCGTCAT	GTTCACCAGTT - - - - CACGCGTCAGCTGCAGGTGCAGGAGG
AGTGGCAACTTTGTCTCAAACGCG - - TGAGGTCCTCGTCAT	GTTCACCAGTTC - TGCACGCGTCAGCTGCAGGTGCAGGAGG
RanBP3L mouse WT protein sequence:
MSTTQRKDDSHLFTSSCTRQLQVQEDRQQQEKYVIAQPIFVFEKGEHNFKRPAEDSLEETAEPEFTGFLRKRVRSSSVTLHTTDPQSQGVATLSQTRLRSSSFTDVPTFPPCRPVRKNNVFMTSRLLQRSDDMNNVEQGPPMRSSEQVLRPAVLQPSQTQSCQKAGTTFGPGALKSYKTKEKAEHEISEVGSSSSLLSENLPNARSSIQLSTDPCISEAPSGCQPKEDKCSFTSCSSDFVFGENMVERVLGTQKLTQPPLQNLSYAKEKTFKSVLKFPNAVSNSDSIENISLVESAAAFSSKPSQKCLLEKIDVITGEETEHNVLKINCKIFVFNKATESWSERGQGILRLNDTAGRECGTLQSRLIMRNQGSLRLVLNSRLWAQMKIQRASQKNLRIT…
RanBP3L mouse R1 protein sequence:
MSTTQRKDDSHLFTSSCTRQLQVQEDRQQQEKYVIAQPIFVFEKGEHNFKRPAEDSLEETAEPEFTGFLRKRVRSSSVTLHTTDPQSQGVATLSQTRLEVLVIH
MSTTQRKDDSHLFTSSCTRQLQVQEDRQQQEKYVIAQPIFVFEKGEHNFKRPAEDSLEETAEPEFTGFLRKRVRSSSVTLHTTDPQSQGVATLSQTREVLVIH
RanBP3L mouse R3 protein sequence:
MSTTQRKDDSHLFTSSRVSCRCRRIGNSKKNMSLLSQYLFLRKENTILRDLQKTAWKKRQSLNSLVS
MSTTQRKDDSHLFTSSARVSCRCRRIGNSKKNMSLLSQYLFLRKENTILRDLQKTAWKKRQSLNSLVS
