# Supplementary material for: Loss of RANBP3L leads to transformation of renal epithelial cells towards a renal clear cell carcinoma like phenotype
Source: J Exp Clin Cancer Res. 2021 Jul 7;40:226. doi: 10.1186/s13046-021-01982-y (PMC8265145; doi:10.1186/s13046-021-01982-y)
Supplement: Supplementary file 4 — Additional file 4: Table S3. CRISPR Cas 9 target sites and TOPO TA results for RANBP3L Knockout cells, prognostic RCC genes from Human Protein Atlas and TCGA RCC data sets [file 13046_2021_1982_MOESM4_ESM.xlsx]

## Sheet: description
S3 A	RANBP3L gRNA target site and TOPO-TA cloning results
S3 B	list of regulated genes Scr and RANBP3L-KO cells under 300 mosmol/kg
S3 C	list of regulated genes Scr and RANBP3L-KO cells under 600 mosmol/kg
S3 D	list pf favorable (blue) and unfavorable (yellow) genes in RCC from human protein atlas
S3 E	TCGA data set for KIRC
S3 F	TCGA data set for KICH
S3 G	TCGA data set for KIRP

## Sheet: S 3A) RANBP3L KO
mouse RanBP3L mRNA -coding region-NM_198024.2
ATGTCTACAACACAAAGGAAAGACGACAGCCACCTGTTCACCAGTTCGTGCACGCGTCAGCTGCAGGTGCAGGAG	gRNA1: CTTTGTCTCAAACGCGTCTG
GATCGGCAACAGCAAGAAAAATATGTCATTGCTCAGCCAATATTTGTTTTTGAGAAAGGAGAACACAATTTTAAG	gRNA2: TTGCGACTGAACGACACGGC
AGACCTGCAGAAGACAGCCTGGAAGAAACGGCAGAGCCTGAATTCACTGGTTTCTTGAGAAAGCGTGTAAGGTCT	gRNA3: CAGCTGACGCGTGCACGAAC
TCATCTGTTACGCTTCATACTACAGATCCTCAGTCTCAAGGAGTGGCAACTTTGTCTCAAACGCGTCTGAGGTCC
TCGTCATTCACTGATGTCCCGACCTTCCCTCCATGCAGGCCAGTGAGGAAAAACAATGTTTTTATGACATCACGT
CTGCTGCAAAGGAGTGATGACATGAACAACGTAGAGCAAGGACCCCCCATGAGATCTTCTGAACAGGTTCTAAGA
CCCGCTGTTCTGCAGCCGTCTCAAACTCAGAGTTGTCAGAAAGCAGGCACAACATTTGGGCCCGGTGCATTGAAA
TCCTACAAAACTAAGGAAAAGGCCGAGCACGAGATTTCTGAAGTTGGAAGTTCCTCTAGTTTACTAAGTGAAAAT
TTACCAAATGCCAGAAGCTCAATCCAGCTGTCTACTGATCCATGCATCTCAGAGGCACCATCGGGATGCCAACCA
AAGGAAGATAAGTGTTCTTTTACAAGCTGCAGTTCTGACTTCGTTTTTGGAGAAAACATGGTAGAAAGAGTTTTG
GGCACTCAAAAACTTACTCAGCCTCCACTTCAAAATCTTTCATATGCCAAGGAAAAAACATTCAAATCTGTTCTG
AAATTCCCTAATGCTGTTTCAAATTCAGACTCTATTGAAAACATATCCCTAGTCGAATCAGCTGCTGCTTTTTCC
TCCAAACCATCACAAAAATGCTTGCTTGAGAAGATTGATGTTATAACAGGAGAAGAAACTGAACATAATGTGTTA
AAGATCAACTGCAAGATCTTTGTATTCAACAAAGCCACAGAATCCTGGAGTGAAAGAGGCCAAGGGATTTTGCGA
CTGAACGACACGGCCGGCCGAGAGTGTGGAACACTGCAGTCAAGACTAATCATGCGCAACCAAGGCAGTCTGAGG
CTGGTCCTCAACAGCAGACTCTGGGCTCAGATGAAGATTCAAAGAGCAAGTCAGAAAAATTTGCGAATAACTGCG
ACTGATTTAGAAGACGATGGTATAAAAATATTTTTAATTCAGGCTAGTGCCAAAGATACAGGCTTTCTGTATGCA
GCAATCCACCACCGTCTGGTCGCGCTTCGAAGCCTCGCTAAGCAGGGTGACGGTGGTCCAGCCGAAAGCCAGTCC
GATACAGCCCTCCCTCAGCTCAATGGCGAGAGCTGTGACGAGGATGAGGATGAGATCGCACAAGTCACTAAAAAT
GGATCAGATCCTTCAAGGTGGAGCCACAGACAGTCAATTGTCTGTTCATAAA
Table 2: TOPO-TA sequencing of gRNA1 anf gRNA3 targeted RanBP3L region.
RanBP3L-gRNA1-WT	RanBP3L-gRNA3-WT
AGTGGCAACTTTGTCTCAAACGCGTCTGAGGTCCTCGTCAT	GTTCACCAGTTCGTGCACGCGTCAGCTGCAGGTGCAGGAGG
RanBP3L-gRNA1-KO	RanBP3L-gRNA3-KO
AGTGGCAACTTTGTCTCAAACGCG T TCTGAGGTCCTCGTCAT	GTTCACCAGTT - - - - CACGCGTCAGCTGCAGGTGCAGGAGG
AGTGGCAACTTTGTCTCAAACGCG - - TGAGGTCCTCGTCAT	GTTCACCAGTTC - TGCACGCGTCAGCTGCAGGTGCAGGAGG
RanBP3L mouse WT protein sequence:
MSTTQRKDDSHLFTSSCTRQLQVQEDRQQQEKYVIAQPIFVFEKGEHNFKRPAEDSLEETAEPEFTGFLRKRVRSSSVTLHTTDPQSQGVATLSQTRLRSSSFTDVPTFPPCRPVRKNNVFMTSRLLQRSDDMNNVEQGPPMRSSEQVLRPAVLQPSQTQSCQKAGTTFGPGALKSYKTKEKAEHEISEVGSSSSLLSENLPNARSSIQLSTDPCISEAPSGCQPKEDKCSFTSCSSDFVFGENMVERVLGTQKLTQPPLQNLSYAKEKTFKSVLKFPNAVSNSDSIENISLVESAAAFSSKPSQKCLLEKIDVITGEETEHNVLKINCKIFVFNKATESWSERGQGILRLNDTAGRECGTLQSRLIMRNQGSLRLVLNSRLWAQMKIQRASQKNLRIT…
RanBP3L mouse R1 protein sequence:
MSTTQRKDDSHLFTSSCTRQLQVQEDRQQQEKYVIAQPIFVFEKGEHNFKRPAEDSLEETAEPEFTGFLRKRVRSSSVTLHTTDPQSQGVATLSQTRLEVLVIH
MSTTQRKDDSHLFTSSCTRQLQVQEDRQQQEKYVIAQPIFVFEKGEHNFKRPAEDSLEETAEPEFTGFLRKRVRSSSVTLHTTDPQSQGVATLSQTREVLVIH
RanBP3L mouse R3 protein sequence:
MSTTQRKDDSHLFTSSRVSCRCRRIGNSKKNMSLLSQYLFLRKENTILRDLQKTAWKKRQSLNSLVS
MSTTQRKDDSHLFTSSARVSCRCRRIGNSKKNMSLLSQYLFLRKENTILRDLQKTAWKKRQSLNSLVS

## Sheet: S 3B) R1_300_vs_SCR_300
Gene	R1_300.value	SCR_300.value	log2foldchange	pvalue	padjust	significance	gene_loci	gene_name	gene_description
ENSMUSG00000083773	4.93366	456.64	-6.53226	7.15314e-110	1.08978e-105	TRUE	2:28933610-28934609	Gm13394	Gm13394
ENSMUSG00000020099	11.3987	0.0602194	7.56442	1.48211e-93	1.129e-89	TRUE	10:60762610-60831581	Unc5b	Unc5b
ENSMUSG00000031503	144.28	3.89971	5.20936	1.72958e-83	8.78338e-80	TRUE	8:11312805-11449287	Col4a2	Col4a2
ENSMUSG00000031502	130.114	3.17755	5.35571	4.71205e-77	1.7947e-73	TRUE	8:11198423-11312826	Col4a1	Col4a1
ENSMUSG00000027102	0.335827	52.7019	-7.29399	7.68087e-72	2.34036e-68	TRUE	2:74704615-74707933	Hoxd8	Hoxd8
ENSMUSG00000028218	0.822094	33.882	-5.36507	1.01519e-68	2.57774e-65	TRUE	4:12153409-12172015	Fam92a	Fam92a
ENSMUSG00000018593	93.4212	1.37968	6.08134	2.99765e-61	6.52416e-58	TRUE	11:55394500-55420080	Sparc	Sparc
ENSMUSG00000001281	19.5163	0.74371	4.71379	5.1477e-55	9.80315e-52	TRUE	15:102215995-102231935	Itgb7	Itgb7
ENSMUSG00000031125	0.665006	31.6371	-5.5721	1.10639e-54	1.87288e-51	TRUE	X:56136572-56153498	3830403N18Rik	3830403N18Rik
ENSMUSG00000034981	7.84257	0.238406	5.03983	5.74246e-52	8.74863e-49	TRUE	5:91517615-91626894	Parm1	Parm1
ENSMUSG00000043342	0.141414	24.9419	-7.4625	1.01913e-47	1.4115e-44	TRUE	2:74697727-74700208	Hoxd9	Hoxd9
ENSMUSG00000031748	14.5245	0.251115	5.85399	3.26436e-46	4.14437e-43	TRUE	8:93809966-93969388	Gnao1	Gnao1
ENSMUSG00000028480	19.7187	1.132	4.12262	4.11923e-46	4.82743e-43	TRUE	4:43957401-43979118	Glipr2	Glipr2
ENSMUSG00000004655	1.67684	30.5855	-4.18903	1.17754e-41	1.28141e-38	TRUE	6:55336432-55348555	Aqp1	Aqp1
ENSMUSG00000048399	1.66333	32.4128	-4.28441	3.12179e-41	3.1707e-38	TRUE	16:25286817-25422344	Tprg	Tprg
ENSMUSG00000038236	0.248201	24.4375	-6.62144	3.9932e-41	3.80227e-38	TRUE	6:52214491-52221854	Hoxa7	Hoxa7
ENSMUSG00000024810	0.422731	17.9373	-5.40707	4.18091e-39	3.74683e-36	TRUE	19:29925114-29960718	Il33	Il33
ENSMUSG00000029455	0.146454	26.5081	-7.49984	7.41451e-39	6.27556e-36	TRUE	5:121566027-121593824	Aldh2	Aldh2
ENSMUSG00000063760	0.0182851	3.8753	-7.72749	1.0737e-38	8.60938e-36	TRUE	10:31493193-31609184	Rnf217	Rnf217
ENSMUSG00000022438	73.4159	2.94903	4.63778	7.38523e-38	5.6257e-35	TRUE	15:84232043-84315688	Parvb	Parvb
ENSMUSG00000033610	0.121446	8.12474	-6.06393	2.04402e-37	1.48289e-34	TRUE	19:34810894-34879455	Pank1	Pank1
ENSMUSG00000001911	2.76828	29.43	-3.41022	6.215e-37	4.30388e-34	TRUE	8:84699876-84800344	Nfix	Nfix
ENSMUSG00000079465	9.23916	0.25977	5.15245	4.5602e-36	3.02063e-33	TRUE	1:82586921-82722059	Col4a3	Col4a3
ENSMUSG00000042607	0.0909547	11.3068	-6.95783	6.40697e-36	4.06709e-33	TRUE	6:5383386-5433022	Asb4	Asb4
ENSMUSG00000032854	0.111607	8.27181	-6.2117	1.15192e-35	7.01977e-33	TRUE	3:125865271-125938619	Ugt8a	Ugt8a
ENSMUSG00000032827	1.04434	9.06359	-3.11749	9.47144e-35	5.5499e-32	TRUE	6:4902917-5165661	Ppp1r9a	Ppp1r9a
ENSMUSG00000029120	4.6508	27.7463	-2.57674	2.5005e-34	1.41093e-31	TRUE	5:36868513-36955078	Ppp2r2c	Ppp2r2c
ENSMUSG00000051483	16.9914	0.702041	4.59711	5.9736e-34	3.25028e-31	TRUE	16:93607837-93610505	Cbr1	Cbr1
ENSMUSG00000031486	14.9908	1.05629	3.82699	2.99494e-33	1.52093e-30	TRUE	8:27085583-27123436	Adgra2	Adgra2
ENSMUSG00000058420	6.29293	0.0548512	6.84206	2.9829e-33	1.52093e-30	TRUE	7:118380717-118448190	Syt17	Syt17
ENSMUSG00000026875	0.902516	30.9253	-5.09869	1.68201e-32	8.26629e-30	TRUE	2:34941750-34961772	Traf1	Traf1
ENSMUSG00000028883	15.501	68.4512	-2.14271	3.31103e-31	1.57636e-28	TRUE	5:13125414-13602565	Sema3a	Sema3a
ENSMUSG00000041324	14.5427	0.801509	4.18143	5.31537e-31	2.45393e-28	TRUE	13:16011851-16027211	Inhba	Inhba
ENSMUSG00000054662	0.100286	5.58257	-5.79874	6.66149e-31	2.98493e-28	TRUE	7:141101219-141117806	Ano9	Ano9
ENSMUSG00000047728	10.7782	0.146873	6.1974	1.2179e-30	5.30133e-28	TRUE	15:75216376-75222661	BC025446	BC025446
ENSMUSG00000060962	25.0467	1.01562	4.62419	2.07944e-30	8.80008e-28	TRUE	7:30763756-30781063	Dmkn	Dmkn
ENSMUSG00000025610	0.868516	14.7114	-4.08224	8.37968e-30	3.35959e-27	TRUE	16:87553330-87595336	Map3k7cl	Map3k7cl
ENSMUSG00000037455	0.940103	12.0774	-3.68335	8.18065e-30	3.35959e-27	TRUE	10:23796986-23827968	Slc18b1	Slc18b1
ENSMUSG00000019838	0.755992	5.54627	-2.87508	1.78901e-29	6.98862e-27	TRUE	10:40033535-40142254	Slc16a10	Slc16a10
ENSMUSG00000039396	0.16806	14.005	-6.38082	1.22171e-28	4.65318e-26	TRUE	8:53586867-53639065	Neil3	Neil3
ENSMUSG00000050192	0.0200292	6.45442	-8.33203	1.80649e-28	6.71265e-26	TRUE	3:28781276-28798846	Eif5a2	Eif5a2
ENSMUSG00000064339	51.9346	279.514	-2.42815	9.64618e-28	3.49904e-25	TRUE	MT:1094-2675	mt-Rnr2	mt-Rnr2
ENSMUSG00000062995	8.24674	0.143838	5.8413	1.03198e-27	3.65633e-25	TRUE	6:8630527-8778488	Ica1	Ica1
ENSMUSG00000039578	0.441609	11.0476	-4.64482	1.38019e-27	4.7789e-25	TRUE	6:61180324-62382865	Ccser1	Ccser1
ENSMUSG00000045636	0.308856	8.16685	-4.72477	4.64473e-27	1.5725e-24	TRUE	8:40990914-41133726	Mtus1	Mtus1
ENSMUSG00000024039	0.182698	12.2103	-6.06249	5.6556e-27	1.87311e-24	TRUE	17:31612623-31637199	Cbs	Cbs
ENSMUSG00000062866	0.0286368	11.4977	-8.64925	6.08232e-27	1.97158e-24	TRUE	10:13207717-13474396	Phactr2	Phactr2
ENSMUSG00000034675	2.27188	16.0595	-2.82147	1.00153e-26	3.17882e-24	TRUE	13:55473429-55488111	Dbn1	Dbn1
ENSMUSG00000036764	0.433995	7.06912	-4.02578	1.85666e-26	5.77271e-24	TRUE	10:63382443-63408840	Dnajc12	Dnajc12
ENSMUSG00000075254	22.5506	4.34812	2.3747	3.26348e-25	9.94384e-23	TRUE	16:33684466-33771576	Heg1	Heg1
ENSMUSG00000041120	29.9522	4.61842	2.69719	3.83139e-25	1.14454e-22	TRUE	4:139082284-139092993	Nbl1	Nbl1
ENSMUSG00000032625	0.0436144	3.48292	-6.31935	4.5862e-25	1.34367e-22	TRUE	6:12311610-12749410	Thsd7a	Thsd7a
ENSMUSG00000018217	12.6434	0.0460599	8.10066	1.15814e-24	3.32912e-22	TRUE	11:63128982-63159547	Pmp22	Pmp22
ENSMUSG00000067158	5.32658	0.259023	4.36206	3.19325e-24	9.00911e-22	TRUE	1:82448423-82586849	Col4a4	Col4a4
ENSMUSG00000034435	3.13688	0.0191741	7.35403	5.98989e-24	1.6592e-21	TRUE	12:73543114-73546395	Tmem30b	Tmem30b
ENSMUSG00000003355	0.550954	17.3551	-4.97728	1.12964e-23	3.07322e-21	TRUE	15:98724373-98728198	Fkbp11	Fkbp11
ENSMUSG00000054626	0.506552	10.6278	-4.39099	5.33177e-23	1.42508e-20	TRUE	X:53777118-53797706	Xlr	Xlr
ENSMUSG00000034295	0.740071	8.14078	-3.45943	6.4304e-23	1.68909e-20	TRUE	18:24709445-25133500	Fhod3	Fhod3
ENSMUSG00000031109	0.0519433	6.5085	-6.96924	6.91686e-23	1.78608e-20	TRUE	X:49009707-49288259	Enox2	Enox2
ENSMUSG00000038143	0.0203593	1.02942	-5.65999	7.06121e-23	1.79296e-20	TRUE	8:47180048-47352348	Stox2	Stox2
ENSMUSG00000028357	1.81092	10.2481	-2.50057	2.13944e-22	5.34333e-20	TRUE	4:63165634-63172131	Kif12	Kif12
ENSMUSG00000026090	0.161296	5.50305	-5.09244	3.59051e-22	8.68958e-20	TRUE	1:37611677-37720085	2010300C02Rik	2010300C02Rik
ENSMUSG00000041481	0.179798	10.9934	-5.93411	3.59333e-22	8.68958e-20	TRUE	12:104236245-104241939	Serpina3g	Serpina3g
ENSMUSG00000063632	7.0539	1.27964	2.46269	3.74648e-22	8.91839e-20	TRUE	12:27334264-27342574	Sox11	Sox11
ENSMUSG00000022246	75.4944	20.2239	1.90031	4.68317e-22	1.09766e-19	TRUE	15:10568979-10714631	Rai14	Rai14
ENSMUSG00000038227	0.0335623	40.4845	-10.2363	5.21665e-22	1.20418e-19	TRUE	6:52223100-52231089	Hoxa9	Hoxa9
ENSMUSG00000032091	0.238736	6.63984	-4.79766	6.09369e-22	1.38563e-19	TRUE	9:45172726-45204092	Tmprss4	Tmprss4
ENSMUSG00000037706	8.96563	68.2094	-2.92749	6.38497e-22	1.43052e-19	TRUE	7:143052739-143067934	Cd81	Cd81
ENSMUSG00000027435	1.39864	9.03837	-2.69204	8.55592e-22	1.88912e-19	TRUE	2:148436640-148443563	Cd93	Cd93
ENSMUSG00000035062	0.351233	3.91625	-3.47897	1.09375e-21	2.38047e-19	TRUE	X:95639193-95658509	Zc4h2	Zc4h2
ENSMUSG00000050359	14.772	115.802	-2.97073	1.16405e-21	2.49778e-19	TRUE	3:92483952-92485895	Sprr1a	Sprr1a
ENSMUSG00000000938	0.0298067	28.8528	-9.91885	5.30131e-21	1.12174e-18	TRUE	6:52231197-52240854	Hoxa10	Hoxa10
ENSMUSG00000020019	1.77417	12.1989	-2.78154	9.09278e-21	1.89765e-18	TRUE	10:93640681-93747207	Ntn4	Ntn4
ENSMUSG00000037852	13.0382	61.5604	-2.23926	1.40345e-20	2.8894e-18	TRUE	8:64592558-64693040	Cpe	Cpe
ENSMUSG00000087598	1.21704	5.9551	-2.29075	1.47107e-20	2.98823e-18	TRUE	7:24193947-24211443	Zfp111	Zfp111
ENSMUSG00000001995	0.0158188	2.24825	-7.15101	1.89838e-20	3.8055e-18	TRUE	8:125418063-125492710	Sipa1l2	Sipa1l2
ENSMUSG00000043079	0.707742	8.24135	-3.54159	2.16471e-20	4.28303e-18	TRUE	18:60593973-60660142	Synpo	Synpo
ENSMUSG00000056608	0.420946	2.28794	-2.44234	6.78095e-20	1.32446e-17	TRUE	8:90828835-91054508	Chd9	Chd9
ENSMUSG00000022026	2.67066	253.897	-6.5709	7.6711e-20	1.47936e-17	TRUE	14:80000302-80021930	Olfm4	Olfm4
ENSMUSG00000061751	2.16077	8.91007	-2.04389	1.4326e-19	2.7282e-17	TRUE	16:33974258-34573532	Kalrn	Kalrn
ENSMUSG00000061718	0.507239	6.75262	-3.73471	1.65393e-19	3.11081e-17	TRUE	11:98348404-98357796	Ppp1r1b	Ppp1r1b
ENSMUSG00000026062	0.720737	10.5903	-3.87713	2.0062e-19	3.72737e-17	TRUE	1:40680574-40769273	Slc9a2	Slc9a2
ENSMUSG00000002808	0.0210995	14.1947	-9.39392	2.82465e-19	5.18477e-17	TRUE	13:19591709-19619830	Epdr1	Epdr1
ENSMUSG00000025104	0.0136432	8.66344	-9.3106	3.96504e-19	7.19135e-17	TRUE	7:81881251-81934473	Hdgfrp3	Hdgfrp3
ENSMUSG00000020553	3.67916	12.9695	-1.81767	4.68068e-19	8.38943e-17	TRUE	11:89982665-90002894	Pctp	Pctp
ENSMUSG00000059878	0.0237469	14.8418	-9.2877	5.93453e-19	1.05131e-16	TRUE	6:116624016-116628999	Zfp422	Zfp422
ENSMUSG00000024737	9.66786	1.00838	3.26115	1.03511e-18	1.81262e-16	TRUE	19:10839727-10859362	Slc15a3	Slc15a3
ENSMUSG00000021136	0.0219521	4.69043	-7.73921	1.205e-18	2.08615e-16	TRUE	12:81026808-81186414	Smoc1	Smoc1
ENSMUSG00000027962	0.566805	4.59484	-3.01909	1.31699e-18	2.25442e-16	TRUE	3:116109949-116129688	Vcam1	Vcam1
ENSMUSG00000009545	0.176026	16.2531	-6.52878	1.52695e-18	2.58478e-16	TRUE	7:143106362-143427042	Kcnq1	Kcnq1
ENSMUSG00000056004	0.666693	5.5612	-3.0603	1.69132e-18	2.83157e-16	TRUE	5:9266118-9481825	9330182L06Rik	9330182L06Rik
ENSMUSG00000038400	42.1162	7.33101	2.52229	1.84315e-18	3.05221e-16	TRUE	2:173224458-173276533	Pmepa1	Pmepa1
ENSMUSG00000048583	4.0169	0.302212	3.73245	2.50731e-18	4.10741e-16	TRUE	7:142650766-142666816	Igf2	Igf2
ENSMUSG00000049871	4.11093	0.48146	3.09398	5.66243e-18	9.17735e-16	TRUE	16:3945007-3976632	Nlrc3	Nlrc3
ENSMUSG00000022836	0.854453	6.15899	-2.84962	7.93869e-18	1.27312e-15	TRUE	16:34745210-35002420	Mylk	Mylk
ENSMUSG00000074457	40.3261	128.893	-1.67638	1.09088e-17	1.73121e-15	TRUE	3:90537254-90543151	S100a16	S100a16
ENSMUSG00000044674	2.89082	11.3983	-1.97927	1.11773e-17	1.75552e-15	TRUE	5:4753839-4758035	Fzd1	Fzd1
ENSMUSG00000089762	9.57895	32.6538	-1.76931	1.33037e-17	2.06818e-15	TRUE	2:30471537-30474219	Ier5l	Ier5l
ENSMUSG00000028245	7.48726	26.9108	-1.84568	1.79134e-17	2.75668e-15	TRUE	4:6396207-6454271	Nsmaf	Nsmaf
ENSMUSG00000051323	0.0285286	1.4193	-5.63662	3.6477e-17	5.55727e-15	TRUE	X:133582860-133688987	Pcdh19	Pcdh19
ENSMUSG00000039347	0.0354781	15.9208	-8.80976	3.74024e-17	5.64184e-15	TRUE	6:48537615-48541801	Atp6v0e2	Atp6v0e2
ENSMUSG00000105703	2.75292	14.9433	-2.44047	3.91935e-17	5.85404e-15	TRUE	14:54292443-54297343	Gm43305	Gm43305
ENSMUSG00000017697	1.55214	8.33434	-2.4248	4.19146e-17	6.19969e-15	TRUE	2:163726584-163750239	Ada	Ada
ENSMUSG00000030301	0.0796574	14.3118	-7.48917	4.26565e-17	6.24877e-15	TRUE	6:147475828-147632612	Ccdc91	Ccdc91
ENSMUSG00000028488	0.0259102	11.3551	-8.7756	4.35615e-17	6.32056e-15	TRUE	4:85205126-85639195	Sh3gl2	Sh3gl2
ENSMUSG00000024388	0.935243	0.0399189	4.5502	4.54397e-17	6.53089e-15	TRUE	18:31959234-32036961	Myo7b	Myo7b
ENSMUSG00000070436	175.575	53.6211	1.71121	4.93195e-17	7.02226e-15	TRUE	7:99345375-99353230	Serpinh1	Serpinh1
ENSMUSG00000025348	7.47687	26.4733	-1.82403	5.99237e-17	8.45313e-15	TRUE	10:128933813-128958277	Itga7	Itga7
ENSMUSG00000048988	4.34159	0.427042	3.34577	6.94773e-17	9.71089e-15	TRUE	5:139907943-139974722	Elfn1	Elfn1
ENSMUSG00000025650	9.13943	1.55728	2.55308	7.21389e-17	9.99124e-15	TRUE	9:108953586-108984875	Col7a1	Col7a1
ENSMUSG00000035936	0.120354	2.08836	-4.11702	7.29599e-17	1.00139e-14	TRUE	13:24907579-24937661	Aldh5a1	Aldh5a1
ENSMUSG00000078877	0.251138	4.83923	-4.26823	7.79633e-17	1.06051e-14	TRUE	2:176798612-176811223	Gm14295	Gm14295
ENSMUSG00000004885	40.8327	10.1923	2.00224	1.39556e-16	1.88154e-14	TRUE	3:87948666-87953376	Crabp2	Crabp2
ENSMUSG00000038253	2.19934	12.15	-2.46581	2.30624e-16	3.08206e-14	TRUE	6:52201754-52204587	Hoxa5	Hoxa5
ENSMUSG00000021200	4.90966	0.480575	3.35279	2.3804e-16	3.15351e-14	TRUE	12:103321142-103356001	Asb2	Asb2
ENSMUSG00000024085	4.32526	19.5951	-2.17964	2.63619e-16	3.46228e-14	TRUE	17:64600736-64755110	Man2a1	Man2a1
ENSMUSG00000005355	8.36536	0.675497	3.63041	2.76286e-16	3.59762e-14	TRUE	10:78711997-78718293	Casp14	Casp14
ENSMUSG00000001663	0.202531	8.15911	-5.33219	2.99143e-16	3.86224e-14	TRUE	10:75783813-75798584	Gstt1	Gstt1
ENSMUSG00000010461	8.38393	30.028	-1.84061	4.15804e-16	5.32333e-14	TRUE	10:23104168-23349895	Eya4	Eya4
ENSMUSG00000021253	0.349607	2.38031	-2.76734	6.00793e-16	7.62757e-14	TRUE	12:86056744-86079041	Tgfb3	Tgfb3
ENSMUSG00000042284	0.353346	2.08012	-2.55751	9.08735e-16	1.14418e-13	TRUE	13:114958079-115101964	Itga1	Itga1
ENSMUSG00000021061	0.981284	5.2302	-2.41412	1.02702e-15	1.28251e-13	TRUE	12:76580488-76710547	Sptb	Sptb
ENSMUSG00000021594	26.5116	72.3794	-1.44896	1.1526e-15	1.42763e-13	TRUE	13:69573449-69611442	Srd5a1	Srd5a1
ENSMUSG00000001588	21.9535	3.11656	2.81642	1.25174e-15	1.53792e-13	TRUE	11:69881567-69895539	Acap1	Acap1
ENSMUSG00000054717	65.482	219.327	-1.74391	1.48746e-15	1.81292e-13	TRUE	8:57511843-57515999	Hmgb2	Hmgb2
ENSMUSG00000091337	5.29931	23.1101	-2.12464	1.54493e-15	1.86801e-13	TRUE	2:125673095-125674785	Eid1	Eid1
ENSMUSG00000063531	101.865	32.6831	1.64004	1.62025e-15	1.94367e-13	TRUE	5:14025276-14256689	Sema3e	Sema3e
ENSMUSG00000029103	11.6422	44.3336	-1.92904	1.88882e-15	2.24813e-13	TRUE	5:35091501-35105766	Lrpap1	Lrpap1
ENSMUSG00000025473	15.67	65.8127	-2.07036	2.03773e-15	2.40658e-13	TRUE	7:139978932-139992562	Adam8	Adam8
ENSMUSG00000027955	17.1274	2.47084	2.79323	2.87292e-15	3.36684e-13	TRUE	3:79884533-79946280	Fam198b	Fam198b
ENSMUSG00000030409	4.83465	21.0027	-2.11909	2.93665e-15	3.41526e-13	TRUE	7:19083849-19093821	Dmpk	Dmpk
ENSMUSG00000031099	0.0394851	3.10451	-6.29691	3.11063e-15	3.59019e-13	TRUE	X:47809368-47892974	Smarca1	Smarca1
ENSMUSG00000040570	0.768533	3.89692	-2.34215	4.90202e-15	5.61521e-13	TRUE	5:8490334-8622952	Rundc3b	Rundc3b
ENSMUSG00000022096	4.20514	16.6949	-1.98918	4.96655e-15	5.64667e-13	TRUE	14:70552212-70573548	Hr	Hr
ENSMUSG00000024349	2.46031	13.1326	-2.41624	5.2238e-15	5.85181e-13	TRUE	18:35733678-35740554	Tmem173	Tmem173
ENSMUSG00000042686	2.93407	0.427112	2.78022	5.19462e-15	5.85181e-13	TRUE	1:16964560-17097889	Jph1	Jph1
ENSMUSG00000038879	0.138198	1.49385	-3.43423	7.4746e-15	8.25184e-13	TRUE	15:34572799-34678706	Nipal2	Nipal2
ENSMUSG00000063455	0.551855	2.27863	-2.0458	7.45985e-15	8.25184e-13	TRUE	6:38123174-38254009	D630045J12Rik	D630045J12Rik
ENSMUSG00000023809	4.55085	1.13422	2.00444	7.68261e-15	8.42047e-13	TRUE	17:7170115-7303313	Rps6ka2	Rps6ka2
ENSMUSG00000019528	6.51484	24.3176	-1.9002	1.06884e-14	1.16313e-12	TRUE	3:20122084-20155317	Gyg	Gyg
ENSMUSG00000017057	2.74638	15.5391	-2.5003	1.25225e-14	1.34353e-12	TRUE	X:36112110-36171259	Il13ra1	Il13ra1
ENSMUSG00000031119	7.66261	22.2994	-1.5411	1.24994e-14	1.34353e-12	TRUE	X:52053021-52165252	Gpc4	Gpc4
ENSMUSG00000069310	16.4208	2.44511	2.74756	1.28236e-14	1.35672e-12	TRUE	13:23745013-23745501	Hist1h3c	Hist1h3c
ENSMUSG00000069793	5.87292	19.8696	-1.75841	1.28211e-14	1.35672e-12	TRUE	11:82979629-82991830	Slfn9	Slfn9
ENSMUSG00000041992	2.00768	0.303046	2.72792	1.46532e-14	1.5396e-12	TRUE	12:117516479-117756978	Rapgef5	Rapgef5
ENSMUSG00000021795	9.8333	0.721362	3.76888	1.49534e-14	1.56038e-12	TRUE	14:41172212-41185198	Sftpd	Sftpd
ENSMUSG00000004951	132.509	473.206	-1.83638	1.72454e-14	1.7873e-12	TRUE	5:135887919-135889563	Hspb1	Hspb1
ENSMUSG00000030468	1.74954	0.0589732	4.89077	2.00349e-14	2.06238e-12	TRUE	7:43408204-43418358	Siglecg	Siglecg
ENSMUSG00000022037	14.7685	83.0554	-2.49154	2.06933e-14	2.11586e-12	TRUE	14:65968483-65981548	Clu	Clu
ENSMUSG00000050368	0.0415832	4.42862	-6.7347	2.3566e-14	2.39352e-12	TRUE	2:74691924-74695105	Hoxd10	Hoxd10
ENSMUSG00000034855	0.942686	6.02717	-2.67663	2.55628e-14	2.57913e-12	TRUE	5:92346638-92348889	Cxcl10	Cxcl10
ENSMUSG00000037325	0.0554443	3.46527	-5.96578	2.68201e-14	2.68819e-12	TRUE	3:36573142-36613477	Bbs7	Bbs7
ENSMUSG00000025555	73.6426	25.226	1.54563	2.9037e-14	2.89137e-12	TRUE	14:121035200-121283744	Farp1	Farp1
ENSMUSG00000039116	4.60482	13.9557	-1.59964	2.95667e-14	2.92499e-12	TRUE	10:14402585-14545036	Adgrg6	Adgrg6
ENSMUSG00000050071	94.394	247.176	-1.38877	2.99047e-14	2.93934e-12	TRUE	X:136213972-136215513	Bex1	Bex1
ENSMUSG00000021403	20.8384	2.17438	3.26057	3.07437e-14	3.00243e-12	TRUE	13:33027416-33041884	Serpinb9b	Serpinb9b
ENSMUSG00000056054	9.92544	0.690688	3.84502	3.97619e-14	3.85842e-12	TRUE	3:90668978-90670035	S100a8	S100a8
ENSMUSG00000037820	3.06412	0.25279	3.59946	4.12688e-14	3.9793e-12	TRUE	2:158116402-158146436	Tgm2	Tgm2
ENSMUSG00000015850	10.8934	32.29	-1.56764	4.41167e-14	4.22716e-12	TRUE	3:95676201-95687917	Adamtsl4	Adamtsl4
ENSMUSG00000025255	0.0121676	0.719409	-5.88569	5.4564e-14	5.19552e-12	TRUE	3:5218526-5415857	Zfhx4	Zfhx4
ENSMUSG00000035095	2.55111	10.938	-2.10015	6.31592e-14	5.97659e-12	TRUE	14:63436394-63465498	Fam167a	Fam167a
ENSMUSG00000052776	0.440672	3.71901	-3.07714	6.86267e-14	6.45387e-12	TRUE	5:120896256-120907521	Oas1a	Oas1a
ENSMUSG00000051065	7.99284	2.43545	1.71452	7.73782e-14	7.23225e-12	TRUE	16:28826176-28929698	Mb21d2	Mb21d2
ENSMUSG00000005364	1.26059	12.0756	-3.25993	7.93508e-14	7.3359e-12	TRUE	6:106710357-106749037	Il5ra	Il5ra
ENSMUSG00000049036	1.08747	7.69225	-2.82243	7.94502e-14	7.3359e-12	TRUE	12:113185930-113189523	Tmem121	Tmem121
ENSMUSG00000038072	0.021029	5.20994	-7.95273	9.32082e-14	8.55438e-12	TRUE	5:25221904-25265918	Galnt11	Galnt11
ENSMUSG00000014329	22.9213	85.5394	-1.8999	1.05566e-13	9.63055e-12	TRUE	10:70922832-71159700	Bicc1	Bicc1
ENSMUSG00000060600	65.5616	16.7859	1.9656	1.12721e-13	1.02221e-11	TRUE	11:70657202-70662513	Eno3	Eno3
ENSMUSG00000090958	1.31166	0.025888	5.66296	1.14492e-13	1.03212e-11	TRUE	7:98489283-98502181	Lrrc32	Lrrc32
ENSMUSG00000020733	80.2357	227.827	-1.50562	1.2383e-13	1.10324e-11	TRUE	11:115163341-115181181	Slc9a3r1	Slc9a3r1
ENSMUSG00000038668	0.0872882	2.02399	-4.53527	1.23822e-13	1.10324e-11	TRUE	4:58435255-58553898	Lpar1	Lpar1
ENSMUSG00000031881	8.85749	53.6231	-2.59788	1.69987e-13	1.50567e-11	TRUE	8:104614141-104624396	Cdh16	Cdh16
ENSMUSG00000037411	19.5094	3.25338	2.58416	1.75157e-13	1.5425e-11	TRUE	5:137061504-137072268	Serpine1	Serpine1
ENSMUSG00000105366	0.423535	3.58288	-3.08056	1.93572e-13	1.69487e-11	TRUE	5:13604035-13606233	Gm43719	Gm43719
ENSMUSG00000049580	34.168	8.78446	1.95962	2.38725e-13	2.07827e-11	TRUE	7:98350668-98361328	Tsku	Tsku
ENSMUSG00000019792	3.00908	10.5851	-1.81464	2.41209e-13	2.08797e-11	TRUE	10:30534225-30600749	Trmt11	Trmt11
ENSMUSG00000018648	23.6035	59.23	-1.32732	2.43732e-13	2.08883e-11	TRUE	11:84048041-84069261	Dusp14	Dusp14
ENSMUSG00000030917	0.0635115	5.63135	-6.47031	2.44052e-13	2.08883e-11	TRUE	7:120102376-120120992	Tmem159	Tmem159
ENSMUSG00000032377	1.38725	6.39089	-2.20379	2.68608e-13	2.28617e-11	TRUE	9:92457373-92492456	Plscr4	Plscr4
ENSMUSG00000019853	0.0263578	5.34405	-7.66355	3.35602e-13	2.8405e-11	TRUE	10:18540123-18546076	Hebp2	Hebp2
ENSMUSG00000042216	0.255156	2.17992	-3.09482	3.75226e-13	3.15833e-11	TRUE	5:113243220-113310786	Sgsm1	Sgsm1
ENSMUSG00000060275	0.427941	2.56765	-2.58496	4.78675e-13	4.00693e-11	TRUE	18:36017707-36197380	Nrg2	Nrg2
ENSMUSG00000040189	4.04771	0.553398	2.87072	5.46105e-13	4.53336e-11	TRUE	7:45924072-45948956	Ccdc114	Ccdc114
ENSMUSG00000070044	9.11199	22.3045	-1.2915	5.47514e-13	4.53336e-11	TRUE	8:45336717-45382291	Fam149a	Fam149a
ENSMUSG00000001348	2.48811	0.0544843	5.51307	6.13449e-13	5.05183e-11	TRUE	9:22126731-22135746	Acp5	Acp5
ENSMUSG00000017176	20.5406	56.9633	-1.47156	6.42564e-13	5.26315e-11	TRUE	11:100422321-100441808	Nt5c3b	Nt5c3b
ENSMUSG00000014773	9.35251	42.7709	-2.1932	7.08089e-13	5.76885e-11	TRUE	17:15367354-15376872	Dll1	Dll1
ENSMUSG00000035042	0.29367	7.11101	-4.59778	1.19951e-12	9.72051e-11	TRUE	11:83525778-83530518	Ccl5	Ccl5
ENSMUSG00000006205	179.086	58.4182	1.61616	1.23275e-12	9.93701e-11	TRUE	7:130936111-130985660	Htra1	Htra1
ENSMUSG00000024654	0.0892219	1.73425	-4.28077	1.29004e-12	1.03441e-10	TRUE	19:9109868-9135636	Asrgl1	Asrgl1
ENSMUSG00000019464	1.70292	7.26581	-2.09311	1.41272e-12	1.12685e-10	TRUE	8:83666833-83672753	Ptger1	Ptger1
ENSMUSG00000046152	1.75433	6.15988	-1.81198	1.49319e-12	1.18483e-10	TRUE	8:31187331-31261738	Fut10	Fut10
ENSMUSG00000027555	0.591245	3.00002	-2.34314	1.66197e-12	1.31193e-10	TRUE	3:14641727-14663002	Car13	Car13
ENSMUSG00000021484	27.9427	63.7168	-1.18921	1.69092e-12	1.32247e-10	TRUE	13:55343833-55362783	Lman2	Lman2
ENSMUSG00000024530	0.0348478	2.64843	-6.24792	1.69269e-12	1.32247e-10	TRUE	18:67464849-67480581	Slmo1	Slmo1
ENSMUSG00000021070	23.2089	7.58148	1.61413	1.83791e-12	1.4286e-10	TRUE	12:105563172-105593071	Bdkrb2	Bdkrb2
ENSMUSG00000037010	0.623498	3.1015	-2.31451	1.86095e-12	1.43917e-10	TRUE	X:48025146-48034853	Apln	Apln
ENSMUSG00000007783	1.64928	0.13068	3.65772	1.90176e-12	1.4633e-10	TRUE	7:44959373-44974851	Cpt1c	Cpt1c
ENSMUSG00000028717	1.88372	6.63244	-1.81596	2.00979e-12	1.53865e-10	TRUE	4:115056426-115071755	Tal1	Tal1
ENSMUSG00000078532	45.57	10.4512	2.12442	2.05182e-12	1.56297e-10	TRUE	4:130531602-130574173	Nkain1	Nkain1
ENSMUSG00000019978	34.8071	79.7666	-1.1964	2.13947e-12	1.62163e-10	TRUE	10:25359798-25523519	Epb41l2	Epb41l2
ENSMUSG00000031214	1.65717	6.06548	-1.87189	2.33159e-12	1.75851e-10	TRUE	X:98554277-98891025	Ophn1	Ophn1
ENSMUSG00000029372	51.738	319.574	-2.62685	2.79415e-12	2.09699e-10	TRUE	5:90768518-90770063	Ppbp	Ppbp
ENSMUSG00000040329	0.12175	1.79581	-3.88264	2.85224e-12	2.13009e-10	TRUE	3:7569994-7613760	Il7	Il7
ENSMUSG00000064267	9.85906	2.16179	2.18923	3.22326e-12	2.39543e-10	TRUE	5:122206804-122242297	Hvcn1	Hvcn1
ENSMUSG00000031246	17.1801	47.863	-1.47817	3.46397e-12	2.54945e-10	TRUE	X:109095365-109197873	Sh3bgrl	Sh3bgrl
ENSMUSG00000061911	0.0211202	0.540324	-4.67713	3.45413e-12	2.54945e-10	TRUE	12:29528384-29923209	Myt1l	Myt1l
ENSMUSG00000020901	4.56888	0.820684	2.47694	3.49298e-12	2.55844e-10	TRUE	11:68432121-68497849	Pik3r5	Pik3r5
ENSMUSG00000084128	33.6867	100.547	-1.57762	3.94228e-12	2.87371e-10	TRUE	8:106130319-106136974	Esrp2	Esrp2
ENSMUSG00000041235	3.81305	1.21906	1.64517	4.48502e-12	3.25377e-10	TRUE	4:8690406-8867659	Chd7	Chd7
ENSMUSG00000015745	12.9584	3.63207	1.83502	4.86798e-12	3.51486e-10	TRUE	3:95988429-95996001	Plekho1	Plekho1
ENSMUSG00000000296	1.01323	5.99989	-2.56598	5.63709e-12	4.05099e-10	TRUE	10:31332380-31445921	Tpd52l1	Tpd52l1
ENSMUSG00000030747	5.96025	23.7068	-1.99186	6.07696e-12	4.32628e-10	TRUE	7:99153663-99182713	Dgat2	Dgat2
ENSMUSG00000061411	10.6823	1.81118	2.56022	6.05651e-12	4.32628e-10	TRUE	2:153407462-153529971	Nol4l	Nol4l
ENSMUSG00000014498	21.6926	55.9107	-1.36592	6.49362e-12	4.60141e-10	TRUE	10:128377115-128408704	Ankrd52	Ankrd52
ENSMUSG00000037341	0.0267216	4.10176	-7.26209	6.57541e-12	4.63779e-10	TRUE	X:20105755-20291807	Slc9a7	Slc9a7
ENSMUSG00000015970	0.713693	6.18267	-3.11485	7.21918e-12	5.0684e-10	TRUE	14:30009023-30040466	Chdh	Chdh
ENSMUSG00000048546	5.34442	14.0449	-1.39394	8.00777e-12	5.59625e-10	TRUE	15:81848270-81858326	Tob2	Tob2
ENSMUSG00000048562	2.02835	0.320265	2.66296	8.32268e-12	5.78978e-10	TRUE	12:118846329-118852578	Sp8	Sp8
ENSMUSG00000003477	0.0504443	11.6274	-7.84861	9.61643e-12	6.65938e-10	TRUE	6:55170626-55175043	Inmt	Inmt
ENSMUSG00000001211	43.2365	131.018	-1.59944	9.83765e-12	6.78175e-10	TRUE	10:78269178-78352489	Agpat3	Agpat3
ENSMUSG00000010307	2.83902	13.7454	-2.27548	1.13663e-11	7.7524e-10	TRUE	7:47050640-47054776	Tmem86a	Tmem86a
ENSMUSG00000011958	59.7082	24.4205	1.28984	1.13353e-11	7.7524e-10	TRUE	9:69989466-70008317	Bnip2	Bnip2
ENSMUSG00000031851	0.886551	7.25072	-3.03185	1.13983e-11	7.7524e-10	TRUE	8:125729963-125748235	Ntpcr	Ntpcr
ENSMUSG00000001123	17.2518	4.02134	2.101	1.1924e-11	8.0739e-10	TRUE	11:78962974-78984946	Lgals9	Lgals9
ENSMUSG00000016206	3.99107	0.743949	2.4235	1.22845e-11	8.28115e-10	TRUE	17:37270220-37274484	H2-M3	H2-M3
ENSMUSG00000038807	7.78608	2.60079	1.58195	1.45762e-11	9.78273e-10	TRUE	11:74383356-74590186	Rap1gap2	Rap1gap2
ENSMUSG00000029371	124.35	478.944	-1.94544	1.51898e-11	1.01498e-09	TRUE	5:90759360-90761624	Cxcl5	Cxcl5
ENSMUSG00000054555	13.3753	3.16338	2.08003	1.54795e-11	1.02983e-09	TRUE	7:133883199-134232146	Adam12	Adam12
ENSMUSG00000040272	0.258791	3.01923	-3.54432	1.55823e-11	1.03216e-09	TRUE	2:93833467-93849943	Accs	Accs
ENSMUSG00000044447	12.0025	4.71407	1.3483	1.6045e-11	1.0582e-09	TRUE	14:67751928-67933572	Dock5	Dock5
ENSMUSG00000029156	4.79969	12.5088	-1.38193	1.81811e-11	1.19392e-09	TRUE	5:73632749-73647790	Sgcb	Sgcb
ENSMUSG00000006782	12.5998	51.4412	-2.02952	2.09709e-11	1.37121e-09	TRUE	11:100574904-100591729	Cnp	Cnp
ENSMUSG00000106361	0.133505	1.69308	-3.66469	2.20792e-11	1.43751e-09	TRUE	3:144972124-144982560	Gm43742	Gm43742
ENSMUSG00000062077	3.43653	0.363139	3.24236	2.27297e-11	1.47356e-09	TRUE	5:31116712-31137630	Trim54	Trim54
ENSMUSG00000042942	1.79172	5.21192	-1.54047	2.44369e-11	1.57087e-09	TRUE	18:10325177-10562934	Greb1l	Greb1l
ENSMUSG00000044080	7.42706	35.0678	-2.23928	2.44275e-11	1.57087e-09	TRUE	3:90511034-90514392	S100a1	S100a1
ENSMUSG00000049511	0.0419809	1.33079	-4.98641	2.65061e-11	1.69672e-09	TRUE	9:81628291-81633828	Htr1b	Htr1b
ENSMUSG00000030257	3.13603	0.402438	2.9621	2.66379e-11	1.69803e-09	TRUE	6:112717971-112947266	Srgap3	Srgap3
ENSMUSG00000032263	0.0509549	6.78974	-7.05798	2.92281e-11	1.85538e-09	TRUE	9:83925145-84124240	Bckdhb	Bckdhb
ENSMUSG00000041440	0.0388602	1.52526	-5.29462	3.13337e-11	1.98079e-09	TRUE	9:96119362-96184608	Gk5	Gk5
ENSMUSG00000020577	0.0440836	5.75291	-7.0279	3.27168e-11	2.05967e-09	TRUE	12:36014557-36042500	Tspan13	Tspan13
ENSMUSG00000029161	0.473237	3.58308	-2.92056	3.41037e-11	2.13815e-09	TRUE	5:30933143-30945591	Cgref1	Cgref1
ENSMUSG00000038552	10.4364	28.3311	-1.44076	3.9837e-11	2.48736e-09	TRUE	5:31292242-31296080	Fndc4	Fndc4
ENSMUSG00000025429	4.078	13.0731	-1.68066	4.83176e-11	3.00457e-09	TRUE	18:77794545-77882007	Pstpip2	Pstpip2
ENSMUSG00000032363	0.0908222	1.20514	-3.73001	4.97919e-11	3.08365e-09	TRUE	9:90163069-90208071	Adamts7	Adamts7
ENSMUSG00000022947	5.67977	0.408772	3.79647	5.29899e-11	3.26843e-09	TRUE	16:93683215-93690990	Cbr3	Cbr3
ENSMUSG00000039903	4.13804	0.736015	2.49114	5.80179e-11	3.56412e-09	TRUE	16:90826719-90905109	Eva1c	Eva1c
ENSMUSG00000019817	0.0770563	6.9736	-6.49984	6.44456e-11	3.94309e-09	TRUE	10:13060504-13131694	Plagl1	Plagl1
ENSMUSG00000035954	2.58804	0.871005	1.57111	6.51248e-11	3.9687e-09	TRUE	12:40446053-40846486	Dock4	Dock4
ENSMUSG00000019913	0.00684479	1.04212	-7.25029	6.56064e-11	3.98212e-09	TRUE	10:50895651-50989152	Sim1	Sim1
ENSMUSG00000030137	2.26913	0.300325	2.91754	6.61906e-11	4.00164e-09	TRUE	6:121210696-121226854	Tuba8	Tuba8
ENSMUSG00000003746	10.1786	27.1627	-1.41608	7.05422e-11	4.24327e-09	TRUE	10:53904788-54075796	Man1a	Man1a
ENSMUSG00000021559	0.0180087	0.756367	-5.39231	7.10229e-11	4.24327e-09	TRUE	13:60601947-60763185	Dapk1	Dapk1
ENSMUSG00000025068	541.071	226.727	1.25486	7.08678e-11	4.24327e-09	TRUE	19:47854970-47864790	Gsto1	Gsto1
ENSMUSG00000048878	7.72077	18.8014	-1.28402	8.35377e-11	4.97147e-09	TRUE	11:103116231-103119725	Hexim1	Hexim1
ENSMUSG00000052302	0.398077	2.68702	-2.75489	8.76023e-11	5.19308e-09	TRUE	10:121263824-121311189	Tbc1d30	Tbc1d30
ENSMUSG00000020638	0.306972	2.00713	-2.70895	9.53611e-11	5.63111e-09	TRUE	12:26469204-26479835	Cmpk2	Cmpk2
ENSMUSG00000024421	3.90288	0.902229	2.11297	9.60678e-11	5.65094e-09	TRUE	18:12333819-12583013	Lama3	Lama3
ENSMUSG00000037410	3.55698	10.0765	-1.50227	1.03477e-10	6.06333e-09	TRUE	9:90202027-90270804	Tbc1d2b	Tbc1d2b
ENSMUSG00000037940	0.058721	1.69312	-4.84966	1.09054e-10	6.36568e-09	TRUE	8:81342556-82125036	Inpp4b	Inpp4b
ENSMUSG00000006310	15.9029	3.24645	2.29235	1.11919e-10	6.50798e-09	TRUE	7:30589681-30598909	Zbtb32	Zbtb32
ENSMUSG00000027356	13.7669	41.2501	-1.58319	1.15359e-10	6.68251e-09	TRUE	2:132904389-132945906	Fermt1	Fermt1
ENSMUSG00000037747	1.68685	5.7402	-1.76677	1.18624e-10	6.84556e-09	TRUE	10:70557682-70655965	Phyhipl	Phyhipl
ENSMUSG00000054459	0.117138	1.97834	-4.078	1.26441e-10	7.26916e-09	TRUE	12:11325247-11436649	Vsnl1	Vsnl1
ENSMUSG00000020376	14.0953	40.581	-1.52559	1.27327e-10	7.2794e-09	TRUE	11:50025346-50104758	Rnf130	Rnf130
ENSMUSG00000041515	49.7517	13.5854	1.87269	1.27575e-10	7.2794e-09	TRUE	8:120736358-120756694	Irf8	Irf8
ENSMUSG00000041654	21.2645	49.4606	-1.21783	1.3034e-10	7.40943e-09	TRUE	11:113244853-113650079	Slc39a11	Slc39a11
ENSMUSG00000053279	0.0858266	1.84527	-4.42626	1.32506e-10	7.50455e-09	TRUE	19:20601961-20643462	Aldh1a1	Aldh1a1
ENSMUSG00000025372	34.5428	86.6628	-1.32703	1.36334e-10	7.69276e-09	TRUE	11:119942763-120006782	Baiap2	Baiap2
ENSMUSG00000013338	0.183317	1.66131	-3.17991	1.51001e-10	8.48896e-09	TRUE	2:156019139-156052947	Fer1l4	Fer1l4
ENSMUSG00000101174	0.0560306	1.96107	-5.12928	1.55682e-10	8.7199e-09	TRUE	2:74711929-74729160	Hoxd4	Hoxd4
ENSMUSG00000019734	2.8834	10.9619	-1.92665	1.80161e-10	1.0054e-08	TRUE	7:3665790-3677553	Tmc4	Tmc4
ENSMUSG00000021556	33.6919	80.7752	-1.26151	1.84541e-10	1.02609e-08	TRUE	13:59634996-59675784	Golm1	Golm1
ENSMUSG00000032812	39.2453	13.7316	1.51502	1.89289e-10	1.04866e-08	TRUE	7:101348067-101412586	Arap1	Arap1
ENSMUSG00000001768	9.50208	2.60743	1.86561	2.0502e-10	1.13169e-08	TRUE	2:145784734-145887616	Rin2	Rin2
ENSMUSG00000055485	0.908516	0.0625126	3.86129	2.09842e-10	1.15413e-08	TRUE	2:157015799-157079254	Soga1	Soga1
ENSMUSG00000022914	20.7169	8.1123	1.35262	2.11118e-10	1.15697e-08	TRUE	16:95992092-96082526	Brwd1	Brwd1
ENSMUSG00000002459	0.0639417	3.19709	-5.64385	2.44658e-10	1.33597e-08	TRUE	1:4909576-5070285	Rgs20	Rgs20
ENSMUSG00000031609	17.7997	42.3838	-1.25166	2.47564e-10	1.34236e-08	TRUE	8:57482707-57487860	Sap30	Sap30
ENSMUSG00000058056	1.38387	4.62862	-1.74188	2.4759e-10	1.34236e-08	TRUE	8:61513246-61902690	Palld	Palld
ENSMUSG00000031245	11.8049	32.9875	-1.48253	2.58487e-10	1.39647e-08	TRUE	X:109004534-109013404	Hmgn5	Hmgn5
ENSMUSG00000085645	9.01375	30.3129	-1.74973	2.61008e-10	1.40511e-08	TRUE	11:96291024-96306910	Hoxb5os	Hoxb5os
ENSMUSG00000035735	0.0823848	0.918907	-3.47947	2.74757e-10	1.47391e-08	TRUE	19:10245265-10304877	Dagla	Dagla
ENSMUSG00000052117	0.0800514	1.60103	-4.32193	2.77953e-10	1.48583e-08	TRUE	4:57908483-57916297	D630039A03Rik	D630039A03Rik
ENSMUSG00000025810	14.7357	40.5679	-1.46102	2.8922e-10	1.54065e-08	TRUE	8:128359073-128505462	Nrp1	Nrp1
ENSMUSG00000061603	0.0637694	0.44148	-2.79141	2.92395e-10	1.55214e-08	TRUE	12:52699383-53151015	Akap6	Akap6
ENSMUSG00000029913	0.0245338	2.52699	-6.68649	3.04378e-10	1.61014e-08	TRUE	6:65778988-65937010	Prdm5	Prdm5
ENSMUSG00000018509	19.7425	4.29811	2.19953	3.05921e-10	1.6127e-08	TRUE	11:62524946-62539261	Cenpv	Cenpv
ENSMUSG00000062270	30.5644	75.2341	-1.29953	3.07692e-10	1.61644e-08	TRUE	9:90091665-90114774	Morf4l1	Morf4l1
ENSMUSG00000079445	2.42497	0.315752	2.94111	3.12502e-10	1.63607e-08	TRUE	1:86302832-86307305	B3gnt7	B3gnt7
ENSMUSG00000057058	2.48769	8.81747	-1.82556	3.17631e-10	1.65723e-08	TRUE	11:96464593-96759130	Skap1	Skap1
ENSMUSG00000051147	0.0706079	2.51541	-5.15481	3.24211e-10	1.68579e-08	TRUE	8:67494867-67502580	Nat2	Nat2
ENSMUSG00000042306	59.9257	146.3	-1.28768	3.33911e-10	1.73032e-08	TRUE	3:90526856-90528837	S100a14	S100a14
ENSMUSG00000026848	20.1774	45.9562	-1.18752	3.53292e-10	1.82454e-08	TRUE	2:30952959-30959015	Tor1b	Tor1b
ENSMUSG00000075420	0.334593	3.38454	-3.33848	3.75263e-10	1.93146e-08	TRUE	11:115912017-115913920	Smim6	Smim6
ENSMUSG00000043252	2.91604	7.52187	-1.36708	3.93158e-10	2.01675e-08	TRUE	4:15265831-15286753	Tmem64	Tmem64
ENSMUSG00000022032	0.132832	7.61572	-5.84129	4.43857e-10	2.26918e-08	TRUE	14:65666403-65764826	Scara5	Scara5
ENSMUSG00000029287	0.430678	3.30797	-2.94127	4.95573e-10	2.51668e-08	TRUE	5:107106570-107289629	Tgfbr3	Tgfbr3
ENSMUSG00000034520	11.2777	26.5766	-1.23669	4.94954e-10	2.51668e-08	TRUE	11:102799579-102819700	Gjc1	Gjc1
ENSMUSG00000027956	20.4471	7.2061	1.5046	5.1934e-10	2.62862e-08	TRUE	3:79812564-79852773	Tmem144	Tmem144
ENSMUSG00000023915	13.7105	3.70009	1.88965	5.34588e-10	2.69684e-08	TRUE	17:43016555-43089188	Tnfrsf21	Tnfrsf21
ENSMUSG00000028078	0.0171879	1.66723	-6.59991	5.53705e-10	2.78406e-08	TRUE	3:86786151-86920852	Dclk2	Dclk2
ENSMUSG00000071552	102.856	25.1194	2.03376	5.6323e-10	2.82263e-08	TRUE	16:43648861-43664184	Tigit	Tigit
ENSMUSG00000032226	0.550138	0.0117051	5.55458	6.39987e-10	3.19679e-08	TRUE	9:70031496-70038088	Gcnt3	Gcnt3
ENSMUSG00000019782	70.1285	151.555	-1.11177	6.72836e-10	3.34989e-08	TRUE	10:33996555-34019624	Rwdd1	Rwdd1
ENSMUSG00000039774	2.97631	8.53093	-1.51918	6.78081e-10	3.365e-08	TRUE	4:47091909-47123070	Galnt12	Galnt12
ENSMUSG00000019982	0.0167588	1.60466	-6.58119	7.00027e-10	3.46264e-08	TRUE	10:21124936-21160905	Myb	Myb
ENSMUSG00000000295	11.751	34.1154	-1.53764	7.09863e-10	3.49992e-08	TRUE	10:31313382-31328204	Hddc2	Hddc2
ENSMUSG00000006058	52.2584	110.789	-1.08408	7.38623e-10	3.62997e-08	TRUE	11:96034885-96047430	Snf8	Snf8
ENSMUSG00000078695	44.8229	118.895	-1.40738	7.47964e-10	3.66406e-08	TRUE	11:97685826-97688621	Cisd3	Cisd3
ENSMUSG00000026420	44.7763	10.2363	2.12904	7.6783e-10	3.74932e-08	TRUE	1:130882074-130887454	Il24	Il24
ENSMUSG00000045827	24.3801	7.95687	1.61543	7.96815e-10	3.87843e-08	TRUE	13:33003250-33017957	Serpinb9	Serpinb9
ENSMUSG00000020641	0.359853	2.1996	-2.61176	8.20794e-10	3.98242e-08	TRUE	12:26442753-26456452	Rsad2	Rsad2
ENSMUSG00000047749	3.00782	1.08412	1.47219	8.28292e-10	4.00604e-08	TRUE	6:38287396-38299259	Zc3hav1l	Zc3hav1l
ENSMUSG00000057335	21.53	8.35383	1.36584	8.3834e-10	4.04181e-08	TRUE	1:176733653-176814067	Cep170	Cep170
ENSMUSG00000040681	920.82	397.649	1.21143	8.54966e-10	4.10896e-08	TRUE	16:96120618-96127729	Hmgn1	Hmgn1
ENSMUSG00000024302	0.0502806	0.722784	-3.84549	8.98275e-10	4.30353e-08	TRUE	18:23415415-23659714	Dtna	Dtna
ENSMUSG00000108350	1.35945	5.31172	-1.96616	9.85143e-10	4.70491e-08	TRUE	7:79922572-79924867	RP24-174G2.1	RP24-174G2.1
ENSMUSG00000052854	0.0101315	1.02835	-6.66533	9.97655e-10	4.74978e-08	TRUE	X:138914430-139010532	Nrk	Nrk
ENSMUSG00000005057	2.9807	0.580983	2.35908	1.01491e-09	4.81685e-08	TRUE	5:136218147-136246556	Sh2b2	Sh2b2
ENSMUSG00000031633	162.782	331.417	-1.0257	1.04387e-09	4.93892e-08	TRUE	8:46206797-46211284	Slc25a4	Slc25a4
ENSMUSG00000055044	0.0336745	3.46006	-6.68299	1.0732e-09	5.06198e-08	TRUE	19:40221173-40271842	Pdlim1	Pdlim1
ENSMUSG00000021262	24.3413	9.77868	1.3157	1.09463e-09	5.14712e-08	TRUE	12:108554720-108688513	Evl	Evl
ENSMUSG00000025997	6.37246	1.62646	1.97011	1.13374e-09	5.31461e-08	TRUE	1:69531214-69687245	Ikzf2	Ikzf2
ENSMUSG00000026730	3.83286	11.1153	-1.53605	1.15075e-09	5.3778e-08	TRUE	2:12924041-13003455	Pter	Pter
ENSMUSG00000024846	2.55476	6.94755	-1.44332	1.38295e-09	6.4432e-08	TRUE	19:5344705-5349574	Cst6	Cst6
ENSMUSG00000071793	6.1558	15.1	-1.29453	1.43207e-09	6.65169e-08	TRUE	8:20385782-20424814	2610005L07Rik	2610005L07Rik
ENSMUSG00000018909	0.0308477	1.80973	-5.87446	1.47075e-09	6.81058e-08	TRUE	7:99535466-99606771	Arrb1	Arrb1
ENSMUSG00000026556	14.7902	5.47521	1.43365	1.58669e-09	7.3252e-08	TRUE	1:172000960-172028444	Vangl2	Vangl2
ENSMUSG00000039043	10.1704	23.1155	-1.18449	1.60663e-09	7.39485e-08	TRUE	7:79925361-79935359	Arpin	Arpin
ENSMUSG00000020902	9.45519	3.46149	1.44971	1.70171e-09	7.8089e-08	TRUE	11:68209364-68400823	Ntn1	Ntn1
ENSMUSG00000019966	0.0199301	1.93322	-6.5999	1.71037e-09	7.82508e-08	TRUE	10:100015630-100100413	Kitl	Kitl
ENSMUSG00000006575	1.14687	4.64678	-2.01854	1.78681e-09	8.15032e-08	TRUE	11:102393403-102402555	Rundc3a	Rundc3a
ENSMUSG00000022900	0.721378	2.6997	-1.90397	1.83617e-09	8.35044e-08	TRUE	16:36693978-36726804	Ildr1	Ildr1
ENSMUSG00000035242	303.663	679.649	-1.16232	1.89029e-09	8.57099e-08	TRUE	10:80826656-80829290	Oaz1	Oaz1
ENSMUSG00000035112	7.58614	25.9383	-1.77364	1.95781e-09	8.8508e-08	TRUE	11:101260567-101277409	Wnk4	Wnk4
ENSMUSG00000043219	0.921619	5.27051	-2.5157	2.07141e-09	9.33667e-08	TRUE	6:52206288-52208722	Hoxa6	Hoxa6
ENSMUSG00000026895	65.6044	146.06	-1.1547	2.11224e-09	9.4926e-08	TRUE	2:36036326-36049406	Ndufa8	Ndufa8
ENSMUSG00000028289	0.0169336	1.65525	-6.61102	2.26445e-09	1.01399e-07	TRUE	4:28813131-28967499	Epha7	Epha7
ENSMUSG00000040943	0.0142495	1.3822	-6.5999	2.26959e-09	1.01399e-07	TRUE	3:133463679-133545139	Tet2	Tet2
ENSMUSG00000031904	14.7859	35.1054	-1.24748	2.29398e-09	1.02136e-07	TRUE	8:106168875-106198704	Slc7a6	Slc7a6
ENSMUSG00000039384	23.6826	8.31182	1.51059	2.29948e-09	1.02136e-07	TRUE	1:184013302-184075636	Dusp10	Dusp10
ENSMUSG00000038845	113.038	252.173	-1.15761	2.34047e-09	1.03654e-07	TRUE	11:95666957-95680773	Phb	Phb
ENSMUSG00000039470	15.211	36.4675	-1.26149	2.45011e-09	1.08195e-07	TRUE	8:40423815-40510268	Zdhhc2	Zdhhc2
ENSMUSG00000031538	4.89312	1.30782	1.9036	2.5974e-09	1.14368e-07	TRUE	8:22757744-22782847	Plat	Plat
ENSMUSG00000057346	0.11739	1.87824	-4	2.68693e-09	1.17969e-07	TRUE	15:77403789-77411080	Apol9a	Apol9a
ENSMUSG00000028347	0.0539394	2.3104	-5.42066	2.92992e-09	1.28042e-07	TRUE	4:48585174-48663131	Tmeff1	Tmeff1
ENSMUSG00000048482	6.09798	1.73543	1.81304	2.93315e-09	1.28042e-07	TRUE	2:109674700-109727007	Bdnf	Bdnf
ENSMUSG00000033060	119.451	39.8732	1.58292	3.04036e-09	1.32343e-07	TRUE	14:101729957-101934710	Lmo7	Lmo7
ENSMUSG00000056468	0.187625	1.14826	-2.61353	3.10968e-09	1.34974e-07	TRUE	6:52177498-52180851	5730596B20Rik	5730596B20Rik
ENSMUSG00000015994	26.2866	54.8499	-1.06116	3.18047e-09	1.37655e-07	TRUE	8:25998729-26015601	Fnta	Fnta
ENSMUSG00000003948	7.31851	21.0202	-1.52215	3.26286e-09	1.40821e-07	TRUE	11:90187684-90278589	Mmd	Mmd
ENSMUSG00000078612	1.13605	3.9275	-1.78958	3.64645e-09	1.56931e-07	TRUE	4:104913456-105016863	1700024P16Rik	1700024P16Rik
ENSMUSG00000070604	7.93606	2.55088	1.63743	3.67197e-09	1.57585e-07	TRUE	7:43463151-43472019	Vsig10l	Vsig10l
ENSMUSG00000059668	0.342392	2.99298	-3.12786	3.81236e-09	1.6315e-07	TRUE	15:101918536-101924735	Krt4	Krt4
ENSMUSG00000035215	103.215	208.608	-1.01514	4.20461e-09	1.79432e-07	TRUE	10:80852825-80855209	Lsm7	Lsm7
ENSMUSG00000023122	2.29082	12.3745	-2.43344	4.34431e-09	1.84876e-07	TRUE	17:53829637-53846339	Sult1c2	Sult1c2
ENSMUSG00000020739	121.617	260.529	-1.0991	4.59906e-09	1.95172e-07	TRUE	11:115564434-115583985	Nup85	Nup85
ENSMUSG00000031441	49.3467	145.331	-1.55831	4.67588e-09	1.97881e-07	TRUE	8:12757014-12868728	Atp11a	Atp11a
ENSMUSG00000034413	7.9172	27.8744	-1.81588	5.45459e-09	2.30196e-07	TRUE	17:26414829-26446349	Neurl1b	Neurl1b
ENSMUSG00000041046	0.35315	2.68786	-2.92811	5.58143e-09	2.34898e-07	TRUE	11:6658521-6677475	Ramp3	Ramp3
ENSMUSG00000059895	0.0222234	1.0408	-5.54946	5.8527e-09	2.45636e-07	TRUE	15:73723145-73758766	Ptp4a3	Ptp4a3
ENSMUSG00000025492	14.3308	53.722	-1.90639	6.02358e-09	2.52113e-07	TRUE	7:141009586-141010770	Ifitm3	Ifitm3
ENSMUSG00000020238	79.8253	172.181	-1.10901	6.13833e-09	2.56212e-07	TRUE	10:81486249-81496392	Ncln	Ncln
ENSMUSG00000031467	6.83074	14.8794	-1.1232	7.04563e-09	2.93279e-07	TRUE	8:18846277-18891361	Agpat5	Agpat5
ENSMUSG00000038244	10.7394	4.19529	1.35607	7.10397e-09	2.94902e-07	TRUE	7:112225856-112355194	Mical2	Mical2
ENSMUSG00000078651	3.23878	8.83542	-1.44785	7.35526e-09	3.04504e-07	TRUE	11:101325063-101329702	Aoc2	Aoc2
ENSMUSG00000037833	3.18276	10.3601	-1.70269	7.7439e-09	3.19725e-07	TRUE	14:40813789-40893266	Sh2d4b	Sh2d4b
ENSMUSG00000042349	27.8914	10.031	1.47535	7.85104e-09	3.23272e-07	TRUE	1:131254343-131279606	Ikbke	Ikbke
ENSMUSG00000027068	0.676185	0.0676185	3.32193	8.01542e-09	3.29151e-07	TRUE	2:69380445-69404533	Dhrs9	Dhrs9
ENSMUSG00000029153	1.61427	0.123123	3.71272	8.05988e-09	3.30087e-07	TRUE	5:73322199-73341028	Ociad2	Ociad2
ENSMUSG00000031776	33.5944	76.1895	-1.18137	8.41895e-09	3.43868e-07	TRUE	8:94666755-94674417	Arl2bp	Arl2bp
ENSMUSG00000028444	18.2195	5.36997	1.7625	8.64342e-09	3.52092e-07	TRUE	4:41657498-41697089	Cntfr	Cntfr
ENSMUSG00000039782	5.60281	1.67415	1.74272	9.0578e-09	3.67988e-07	TRUE	5:43233170-43289724	Cpeb2	Cpeb2
ENSMUSG00000019362	120.244	251.335	-1.06365	9.46473e-09	3.83498e-07	TRUE	8:84246237-84249761	D8Ertd738e	D8Ertd738e
ENSMUSG00000037935	64.034	132.613	-1.05032	9.60156e-09	3.8801e-07	TRUE	11:99209047-99231017	Smarce1	Smarce1
ENSMUSG00000015869	62.3324	137.53	-1.14169	9.79357e-09	3.94722e-07	TRUE	11:116470845-116494202	Prpsap1	Prpsap1
ENSMUSG00000031372	2.17808	0.111379	4.2895	1.00292e-08	4.03154e-07	TRUE	X:73433705-73435344	Trex2	Trex2
ENSMUSG00000032714	9.29394	23.0014	-1.30736	1.08416e-08	4.34664e-07	TRUE	10:78584503-78591964	Syde1	Syde1
ENSMUSG00000073647	14.2975	33.814	-1.24185	1.09877e-08	4.39365e-07	TRUE	18:4198216-4198969	Gm10557	Gm10557
ENSMUSG00000048763	5.85767	15.0672	-1.36302	1.16126e-08	4.63135e-07	TRUE	11:96323326-96347930	Hoxb3	Hoxb3
ENSMUSG00000030662	98.9214	49.3154	1.00424	1.1646e-08	4.63256e-07	TRUE	14:120911194-120948042	Ipo5	Ipo5
ENSMUSG00000020777	21.3703	52.3829	-1.29349	1.21954e-08	4.82043e-07	TRUE	11:116171888-116199045	Acox1	Acox1
ENSMUSG00000031683	26.2497	52.9801	-1.01315	1.21522e-08	4.82043e-07	TRUE	8:78804865-78821140	Lsm6	Lsm6
ENSMUSG00000052331	25.8925	8.1428	1.66894	1.22132e-08	4.82043e-07	TRUE	1:54645340-54926387	Ankrd44	Ankrd44
ENSMUSG00000022377	67.5822	28.3689	1.25234	1.26962e-08	4.99811e-07	TRUE	15:64086857-64382919	Asap1	Asap1
ENSMUSG00000043333	9.50648	28.5833	-1.58819	1.40536e-08	5.51819e-07	TRUE	4:123787874-123829904	Rhbdl2	Rhbdl2
ENSMUSG00000058833	51.4572	111.751	-1.11884	1.55967e-08	6.10839e-07	TRUE	8:70504292-70506752	2810428I15Rik	2810428I15Rik
ENSMUSG00000045502	2.36066	0.306495	2.94526	1.58457e-08	6.18997e-07	TRUE	5:123863570-123865499	Hcar2	Hcar2
ENSMUSG00000032220	14.1795	6.20383	1.19257	1.59172e-08	6.20199e-07	TRUE	9:70207350-70400067	Myo1e	Myo1e
ENSMUSG00000047547	46.6916	101.723	-1.12341	1.63135e-08	6.32406e-07	TRUE	13:54592401-54611344	Cltb	Cltb
ENSMUSG00000048277	79.4975	166.202	-1.06395	1.62881e-08	6.32406e-07	TRUE	11:117809668-117814283	Syngr2	Syngr2
ENSMUSG00000019997	32.8691	6.77311	2.27884	1.65515e-08	6.40005e-07	TRUE	10:24595442-24598683	Ctgf	Ctgf
ENSMUSG00000035540	1.6826	0.0673041	4.64385	1.69133e-08	6.52341e-07	TRUE	5:89417522-89457898	Gc	Gc
ENSMUSG00000047735	12.6252	36.892	-1.547	1.76621e-08	6.79502e-07	TRUE	6:3372257-3399572	Samd9l	Samd9l
ENSMUSG00000090659	0.0382259	0.979538	-4.67948	1.78906e-08	6.86557e-07	TRUE	13:67779754-67792512	Zfp493	Zfp493
ENSMUSG00000024486	41.1255	18.2026	1.17589	1.91889e-08	7.34531e-07	TRUE	18:36504929-36515805	Hbegf	Hbegf
ENSMUSG00000007097	13.2822	2.66448	2.31756	1.95347e-08	7.45893e-07	TRUE	1:172271709-172298064	Atp1a2	Atp1a2
ENSMUSG00000027668	41.0716	87.695	-1.09435	1.97572e-08	7.52501e-07	TRUE	3:32529465-32579239	Mfn1	Mfn1
ENSMUSG00000060470	2.05631	0.402996	2.35122	1.98924e-08	7.55761e-07	TRUE	8:95017692-95045247	Adgrg3	Adgrg3
ENSMUSG00000010435	0.793852	5.06081	-2.67242	2.05405e-08	7.77968e-07	TRUE	8:12573049-12600738	Spaca7	Spaca7
ENSMUSG00000033530	7.09578	1.8983	1.90225	2.0579e-08	7.77968e-07	TRUE	12:100300771-100520822	Ttc7b	Ttc7b
ENSMUSG00000029761	324.487	146.223	1.14999	2.12078e-08	7.98041e-07	TRUE	6:34598500-34775473	Cald1	Cald1
ENSMUSG00000072849	0.0701651	2.14881	-4.93663	2.12147e-08	7.98041e-07	TRUE	12:103946931-103958975	Serpina1e	Serpina1e
ENSMUSG00000020919	11.0105	29.8704	-1.43984	2.16129e-08	8.11014e-07	TRUE	11:100780731-100850724	Stat5b	Stat5b
ENSMUSG00000087141	5.93334	2.52951	1.22998	2.45435e-08	9.18724e-07	TRUE	16:45959263-46010218	Plcxd2	Plcxd2
ENSMUSG00000021948	48.6802	18.6562	1.38368	2.5309e-08	9.45055e-07	TRUE	14:30595356-30626210	Prkcd	Prkcd
ENSMUSG00000057286	1.82577	6.63713	-1.86205	2.62405e-08	9.77441e-07	TRUE	11:116675303-116694868	St6galnac2	St6galnac2
ENSMUSG00000038482	112.74	220.438	-0.967375	2.67677e-08	9.92228e-07	TRUE	8:13339674-13377702	Tfdp1	Tfdp1
ENSMUSG00000046432	132.042	271.77	-1.04139	2.67656e-08	9.92228e-07	TRUE	X:136270253-136271978	Ngfrap1	Ngfrap1
ENSMUSG00000017221	91.6245	193.055	-1.07521	2.74832e-08	1.01628e-06	TRUE	11:98682554-98695979	Psmd3	Psmd3
ENSMUSG00000046589	2.97932	9.38585	-1.6555	2.78814e-08	1.02851e-06	TRUE	8:4226827-4237470	Lrrc8e	Lrrc8e
ENSMUSG00000036904	0.0150459	0.966697	-6.00562	2.81413e-08	1.03559e-06	TRUE	18:9212856-9216201	Fzd8	Fzd8
ENSMUSG00000034932	85.4596	187.545	-1.13392	2.89887e-08	1.0642e-06	TRUE	10:81264713-81266934	Mrpl54	Mrpl54
ENSMUSG00000039676	0.106434	2.52782	-4.56985	2.91009e-08	1.06575e-06	TRUE	15:9436028-9466035	Capsl	Capsl
ENSMUSG00000046598	5.55667	1.37065	2.01937	3.08035e-08	1.1254e-06	TRUE	16:31422280-31458901	Bdh1	Bdh1
ENSMUSG00000034607	0.0518203	0.73844	-3.83289	3.09016e-08	1.12628e-06	TRUE	X:112638431-112698651	Pof1b	Pof1b
ENSMUSG00000025369	20.1767	48.9273	-1.27795	3.13607e-08	1.14029e-06	TRUE	10:128459236-128490173	Smarcc2	Smarcc2
ENSMUSG00000035711	0.390764	2.54811	-2.70506	3.1436e-08	1.1403e-06	TRUE	13:55523235-55528538	Dok3	Dok3
ENSMUSG00000001665	7.77685	26.4633	-1.76673	3.2145e-08	1.16325e-06	TRUE	10:75774115-75781414	Gstt3	Gstt3
ENSMUSG00000069300	7.12202	1.11451	2.67587	3.37366e-08	1.21795e-06	TRUE	13:22043214-22043676	Hist1h2bj	Hist1h2bj
ENSMUSG00000042784	24.4438	98.0922	-2.00467	3.48725e-08	1.25599e-06	TRUE	3:89229057-89233381	Muc1	Muc1
ENSMUSG00000073402	2.60148	0.313141	3.05445	3.55341e-08	1.2768e-06	TRUE	17:36164443-36168537	Gm8909	Gm8909
ENSMUSG00000059602	0.581292	2.25911	-1.95842	3.60307e-08	1.2916e-06	TRUE	10:86055125-86498896	Syn3	Syn3
ENSMUSG00000019852	0.903805	2.38513	-1.39998	3.72263e-08	1.33132e-06	TRUE	10:18588011-18743758	Arfgef3	Arfgef3
ENSMUSG00000022306	11.3359	23.6687	-1.06208	3.78872e-08	1.35178e-06	TRUE	15:40655042-41104592	Zfpm2	Zfpm2
ENSMUSG00000035356	34.141	15.468	1.14221	3.86018e-08	1.37406e-06	TRUE	16:55811375-55838899	Nfkbiz	Nfkbiz
ENSMUSG00000108449	14.2371	3.04556	2.22487	3.9052e-08	1.38685e-06	TRUE	7:98388091-98415624	RP23-143J24.4	RP23-143J24.4
ENSMUSG00000046447	1.63129	0.178422	3.19264	3.92078e-08	1.38914e-06	TRUE	4:138454314-138460123	Camk2n1	Camk2n1
ENSMUSG00000031482	6.1124	12.3926	-1.01966	4.17422e-08	1.47349e-06	TRUE	8:22375554-22398621	Slc25a15	Slc25a15
ENSMUSG00000073177	0.132135	4.60821	-5.12412	4.17818e-08	1.47349e-06	TRUE	X:56189827-56212881	Gm773	Gm773
ENSMUSG00000032527	12.5752	29.0082	-1.20588	4.50676e-08	1.58204e-06	TRUE	9:100982032-101034898	Pccb	Pccb
ENSMUSG00000037972	39.3536	17.0139	1.20978	4.50519e-08	1.58204e-06	TRUE	16:11066298-11074983	Snn	Snn
ENSMUSG00000017188	101.372	251.76	-1.31239	4.63761e-08	1.62423e-06	TRUE	11:101277968-101279114	Coa3	Coa3
ENSMUSG00000034686	4.0719	11.1144	-1.44866	4.86247e-08	1.69519e-06	TRUE	13:55464267-55473155	Prr7	Prr7
ENSMUSG00000047712	0.0117515	0.731531	-5.95999	4.86153e-08	1.69519e-06	TRUE	10:8204753-8518825	Ust	Ust
ENSMUSG00000025155	28.1051	55.1369	-0.972183	5.01447e-08	1.74419e-06	TRUE	11:120789201-120796403	Dus1l	Dus1l
ENSMUSG00000031508	15.4855	31.3122	-1.0158	5.15212e-08	1.78524e-06	TRUE	8:11611583-11635754	Ankrd10	Ankrd10
ENSMUSG00000061032	119.666	253.253	-1.08157	5.15594e-08	1.78524e-06	TRUE	10:78400362-78413043	Rrp1	Rrp1
ENSMUSG00000047514	12.6674	31.3994	-1.30961	5.36101e-08	1.85204e-06	TRUE	10:34282190-34285275	Tspyl1	Tspyl1
ENSMUSG00000053580	0.344183	1.49918	-2.12293	5.97895e-08	2.06084e-06	TRUE	11:105589986-105929304	Tanc2	Tanc2
ENSMUSG00000068744	0.161062	2.71505	-4.07529	6.05113e-08	2.08101e-06	TRUE	3:108383839-108388231	Psrc1	Psrc1
ENSMUSG00000029864	2.07602	0.0519005	5.32192	6.20377e-08	2.1287e-06	TRUE	6:42245935-42250447	Gstk1	Gstk1
ENSMUSG00000050777	6.75854	1.44963	2.22103	6.34403e-08	2.17194e-06	TRUE	1:120067377-120074074	Tmem37	Tmem37
ENSMUSG00000022367	0.0356456	0.585182	-4.03709	6.41854e-08	2.19252e-06	TRUE	15:56665627-56694539	Has2	Has2
ENSMUSG00000020914	191.483	446.312	-1.22083	6.47284e-08	2.20612e-06	TRUE	11:98992943-99024189	Top2a	Top2a
ENSMUSG00000026888	1.6603	6.34541	-1.93427	6.5766e-08	2.23648e-06	TRUE	2:64912476-65024987	Grb14	Grb14
ENSMUSG00000059277	6.61542	1.50888	2.13235	6.60759e-08	2.24202e-06	TRUE	7:143021784-143053686	R74862	R74862
ENSMUSG00000046756	46.2905	90.0679	-0.960295	6.70765e-08	2.27091e-06	TRUE	11:115603925-115608036	Mrps7	Mrps7
ENSMUSG00000026389	0.134249	1.246	-3.21432	6.79476e-08	2.2953e-06	TRUE	1:120190757-120272705	Steap3	Steap3
ENSMUSG00000006057	26.5791	54.4758	-1.03532	6.85015e-08	2.30889e-06	TRUE	11:96068852-96075670	Atp5g1	Atp5g1
ENSMUSG00000085683	0.162398	2.39537	-3.88264	7.07363e-08	2.37896e-06	TRUE	11:66956653-66965016	9130409J20Rik	9130409J20Rik
ENSMUSG00000052371	0.0870994	2.94686	-5.08037	7.28248e-08	2.4438e-06	TRUE	2:74703248-74716130	Hoxd3os1	Hoxd3os1
ENSMUSG00000031073	1.02969	0.0626162	4.03953	7.30141e-08	2.44477e-06	TRUE	7:144896532-144900953	Fgf15	Fgf15
ENSMUSG00000086266	1.36917	0.144816	3.24101	7.64348e-08	2.55369e-06	TRUE	7:142659693-142670356	Igf2os	Igf2os
ENSMUSG00000014859	47.5255	95.2785	-1.00345	8.10219e-08	2.70103e-06	TRUE	8:105297663-105305369	E2f4	E2f4
ENSMUSG00000006362	1.19865	3.84147	-1.68024	8.4883e-08	2.82356e-06	TRUE	8:122628739-122699109	Cbfa2t3	Cbfa2t3
ENSMUSG00000025144	28.8867	61.853	-1.09844	8.59457e-08	2.85269e-06	TRUE	11:120710942-120713738	Stra13	Stra13
ENSMUSG00000097924	0.0286694	1.57682	-5.78135	8.75385e-08	2.89924e-06	TRUE	6:61172293-61180810	A730020E08Rik	A730020E08Rik
ENSMUSG00000026870	5.79349	14.6381	-1.33722	9.39309e-08	3.1042e-06	TRUE	2:34874396-34892132	Cutal	Cutal
ENSMUSG00000069744	180.993	341.287	-0.915053	9.47917e-08	3.12587e-06	TRUE	11:97703399-97713500	Psmb3	Psmb3
ENSMUSG00000030823	0.0228419	0.681449	-4.89885	9.57343e-08	3.15013e-06	TRUE	7:127382260-127387166	9130019O22Rik	9130019O22Rik
ENSMUSG00000025475	0.0229355	1.55388	-6.08214	9.87901e-08	3.24368e-06	TRUE	7:139834174-139878088	Adgra1	Adgra1
ENSMUSG00000031600	6.62144	13.6099	-1.03944	9.98588e-08	3.27172e-06	TRUE	8:40511783-40551134	Vps37a	Vps37a
ENSMUSG00000020163	120.805	238.409	-0.980761	1.00963e-07	3.30078e-06	TRUE	10:80402997-80406830	Uqcr11	Uqcr11
ENSMUSG00000028654	6.82499	2.28967	1.57568	1.03259e-07	3.36862e-06	TRUE	4:122995652-123002485	Mycl	Mycl
ENSMUSG00000038446	9.64629	20.3373	-1.07609	1.06172e-07	3.45625e-06	TRUE	10:40831626-40883143	Cdc40	Cdc40
ENSMUSG00000055333	0.0678202	0.305191	-2.16992	1.0679e-07	3.46898e-06	TRUE	11:55250609-55336564	Fat2	Fat2
ENSMUSG00000005410	70.1086	137.65	-0.973341	1.08415e-07	3.51427e-06	TRUE	8:75109528-75128439	Mcm5	Mcm5
ENSMUSG00000002565	68.0813	222.98	-1.71158	1.10617e-07	3.57803e-06	TRUE	12:40059769-40134228	Scin	Scin
ENSMUSG00000030093	65.9202	28.2329	1.22334	1.14435e-07	3.69367e-06	TRUE	6:91363981-91411363	Wnt7a	Wnt7a
ENSMUSG00000090877	38.8397	122.064	-1.65204	1.21206e-07	3.90395e-06	TRUE	17:34956436-34959238	Hspa1b	Hspa1b
ENSMUSG00000033871	5.03435	2.01888	1.31825	1.21747e-07	3.91311e-06	TRUE	18:61298136-61400431	Ppargc1b	Ppargc1b
ENSMUSG00000062075	28.0766	57.0805	-1.02363	1.22437e-07	3.927e-06	TRUE	10:80901203-80918245	Lmnb2	Lmnb2
ENSMUSG00000028965	0.412313	2.44296	-2.56681	1.25967e-07	4.03174e-06	TRUE	4:150914562-150946102	Tnfrsf9	Tnfrsf9
ENSMUSG00000037736	0.105321	1.41013	-3.74296	1.30461e-07	4.15811e-06	TRUE	5:66745827-67057158	Limch1	Limch1
ENSMUSG00000062861	0.103312	0.701916	-2.76429	1.3025e-07	4.15811e-06	TRUE	7:6383318-6396633	Zfp28	Zfp28
ENSMUSG00000001435	74.0074	175.098	-1.24242	1.32491e-07	4.21398e-06	TRUE	10:77052178-77166548	Col18a1	Col18a1
ENSMUSG00000032548	15.8878	3.43415	2.2099	1.34659e-07	4.27402e-06	TRUE	9:102988712-103096002	Slco2a1	Slco2a1
ENSMUSG00000055805	24.8066	50.3495	-1.02126	1.35661e-07	4.29688e-06	TRUE	11:103171107-103198901	Fmnl1	Fmnl1
ENSMUSG00000039405	8.81713	3.32008	1.40909	1.37399e-07	4.3429e-06	TRUE	7:89507785-89517586	Prss23	Prss23
ENSMUSG00000070003	37.6551	84.3526	-1.16359	1.48152e-07	4.67309e-06	TRUE	8:70597491-70608314	Ssbp4	Ssbp4
ENSMUSG00000041594	14.7915	5.89417	1.32741	1.52138e-07	4.7889e-06	TRUE	14:122918971-122984035	Tmtc4	Tmtc4
ENSMUSG00000031485	12.3548	25.1064	-1.02298	1.53082e-07	4.80867e-06	TRUE	8:27042555-27056131	Prosc	Prosc
ENSMUSG00000086859	7.11785	17.8889	-1.32955	1.53896e-07	4.82429e-06	TRUE	11:117076790-117078955	Snhg20	Snhg20
ENSMUSG00000022378	49.1672	26.2575	0.904967	1.56501e-07	4.89589e-06	TRUE	15:63929097-64060448	Fam49b	Fam49b
ENSMUSG00000028255	0.049845	1.67812	-5.07324	1.60511e-07	5.01103e-06	TRUE	3:145003817-145032776	Clca1	Clca1
ENSMUSG00000034566	157.452	301.419	-0.936859	1.61261e-07	5.02415e-06	TRUE	11:115415689-115419962	Atp5h	Atp5h
ENSMUSG00000023034	19.0365	6.13523	1.63358	1.61625e-07	5.02521e-06	TRUE	15:101266846-101274792	Nr4a1	Nr4a1
ENSMUSG00000063275	0.0863524	2.01849	-4.54689	1.71097e-07	5.3089e-06	TRUE	2:13850282-14056135	Hacd1	Hacd1
ENSMUSG00000002057	14.7005	29.1464	-0.987455	1.71648e-07	5.31515e-06	TRUE	11:78357577-78386558	Foxn1	Foxn1
ENSMUSG00000039485	0.408822	1.6288	-1.99426	1.74668e-07	5.3977e-06	TRUE	10:34297442-34301320	Tspyl4	Tspyl4
ENSMUSG00000068220	234.663	511.883	-1.12522	1.7761e-07	5.47752e-06	TRUE	15:78926725-78930465	Lgals1	Lgals1
ENSMUSG00000023147	24.6357	10.7961	1.19025	1.78647e-07	5.49836e-06	TRUE	16:96145407-96157852	Wrb	Wrb
ENSMUSG00000055030	0.817011	8.26738	-3.339	1.83537e-07	5.63746e-06	TRUE	3:92352143-92353449	Sprr2e	Sprr2e
ENSMUSG00000039262	82.3755	151.665	-0.880597	1.86232e-07	5.70874e-06	TRUE	2:32151082-32234537	Prrc2b	Prrc2b
ENSMUSG00000008496	1.39896	0.23316	2.58496	1.87237e-07	5.72804e-06	TRUE	7:25087344-25159922	Pou2f2	Pou2f2
ENSMUSG00000026869	40.3945	76.4387	-0.920145	1.93323e-07	5.90237e-06	TRUE	2:34849734-34874968	Psmd5	Psmd5
ENSMUSG00000054408	35.8621	66.6078	-0.893231	1.95764e-07	5.96493e-06	TRUE	8:54520433-54529998	Spcs3	Spcs3
ENSMUSG00000038009	1.19125	4.41541	-1.89007	1.97685e-07	6.01143e-06	TRUE	15:99093170-99104737	Dnajc22	Dnajc22
ENSMUSG00000042129	0.131103	1.28189	-3.2895	1.99776e-07	6.06293e-06	TRUE	6:116633008-116673952	Rassf4	Rassf4
ENSMUSG00000070002	8.78767	18.3178	-1.0597	2.04567e-07	6.19599e-06	TRUE	8:70539675-70592858	Ell	Ell
ENSMUSG00000020009	20.3163	45.5838	-1.16589	2.06251e-07	6.2346e-06	TRUE	10:19591949-19610229	Ifngr1	Ifngr1
ENSMUSG00000033149	191.049	93.697	1.02787	2.0696e-07	6.24362e-06	TRUE	16:45746243-45953598	Phldb2	Phldb2
ENSMUSG00000026975	5.98799	14.9367	-1.31872	2.13422e-07	6.42586e-06	TRUE	2:24962400-24972163	Dph7	Dph7
ENSMUSG00000021591	11.3787	4.2296	1.42775	2.20743e-07	6.63318e-06	TRUE	13:75839868-75850151	Glrx	Glrx
ENSMUSG00000021466	7.48669	18.9642	-1.34088	2.22489e-07	6.67249e-06	TRUE	13:63508328-63573598	Ptch1	Ptch1
ENSMUSG00000015222	4.16062	14.2553	-1.77663	2.27749e-07	6.81681e-06	TRUE	1:66175273-66442583	Map2	Map2
ENSMUSG00000032359	23.0933	66.8808	-1.53412	2.3809e-07	7.11235e-06	TRUE	9:90054152-90076089	Ctsh	Ctsh
ENSMUSG00000054203	0.0824289	0.880959	-3.41785	2.40778e-07	7.17374e-06	TRUE	1:174011998-174031810	Ifi205	Ifi205
ENSMUSG00000093674	1914.74	3520.22	-0.87852	2.41087e-07	7.17374e-06	TRUE	10:128548114-128549305	Rpl41	Rpl41
ENSMUSG00000045394	166.479	380.395	-1.19216	2.94565e-07	8.74794e-06	TRUE	17:87635979-87651106	Epcam	Epcam
ENSMUSG00000031669	5.80244	12.1319	-1.06407	3.02534e-07	8.94971e-06	TRUE	8:95633559-95645059	Gins3	Gins3
ENSMUSG00000062421	22.0343	44.8394	-1.02501	3.02479e-07	8.94971e-06	TRUE	11:103966739-103985337	Arf2	Arf2
ENSMUSG00000051379	0.187639	1.11645	-2.57289	3.04714e-07	8.99674e-06	TRUE	2:140650914-140671469	Flrt3	Flrt3
ENSMUSG00000096035	2.39797	0.617023	1.95842	3.17359e-07	9.35197e-06	TRUE	5:91987475-91995320	Gm1045	Gm1045
ENSMUSG00000033883	1.9793	4.45901	-1.17173	3.18645e-07	9.37172e-06	TRUE	3:36151017-36170342	D3Ertd254e	D3Ertd254e
ENSMUSG00000051439	9.8317	30.4399	-1.63045	3.26025e-07	9.57031e-06	TRUE	18:36725074-36726736	Cd14	Cd14
ENSMUSG00000060675	0.0651555	1.07507	-4.04439	3.35567e-07	9.83147e-06	TRUE	19:7557459-7588545	Pla2g16	Pla2g16
ENSMUSG00000039515	119.477	220.93	-0.886852	3.54472e-07	1.03654e-05	TRUE	2:30416039-30447806	Ppp2r4	Ppp2r4
ENSMUSG00000001910	39.2796	76.9991	-0.971062	3.61657e-07	1.05553e-05	TRUE	8:84670483-84687862	Nacc1	Nacc1
ENSMUSG00000033909	11.2405	25.8356	-1.20065	3.64107e-07	1.06065e-05	TRUE	11:118259651-118290244	Usp36	Usp36
ENSMUSG00000025328	0.962379	0.130158	2.88634	3.70675e-07	1.07772e-05	TRUE	4:140785365-140810648	Padi3	Padi3
ENSMUSG00000019731	24.5106	48.074	-0.971849	3.73004e-07	1.08242e-05	TRUE	8:72480641-72492614	Slc35e1	Slc35e1
ENSMUSG00000025743	1.91215	0.328652	2.54057	3.78338e-07	1.09166e-05	TRUE	4:130792537-130826319	Sdc3	Sdc3
ENSMUSG00000031375	1.05026	0.051652	4.34577	3.78323e-07	1.09166e-05	TRUE	X:73483602-73495933	Bgn	Bgn
ENSMUSG00000050271	3.85288	8.42631	-1.12896	3.7749e-07	1.09166e-05	TRUE	8:36094828-36147787	D8Ertd82e	D8Ertd82e
ENSMUSG00000039942	8.49518	3.85349	1.14048	3.84283e-07	1.10255e-05	TRUE	15:5206661-5244187	Ptger4	Ptger4
ENSMUSG00000078580	0.0886774	1.0958	-3.62727	3.83818e-07	1.10255e-05	TRUE	7:127389673-127393629	E430018J23Rik	E430018J23Rik
ENSMUSG00000090761	12.4568	29.9156	-1.26397	3.83841e-07	1.10255e-05	TRUE	10:128391842-128395563	Gm17201	Gm17201
ENSMUSG00000056185	0.183067	1.38063	-2.91488	3.93488e-07	1.12684e-05	TRUE	19:5495278-5510489	Snx32	Snx32
ENSMUSG00000043003	3.47146	7.13767	-1.03991	3.96784e-07	1.13415e-05	TRUE	4:73714579-73790709	Rasef	Rasef
ENSMUSG00000031751	86.9101	170.285	-0.97036	4.01221e-07	1.14468e-05	TRUE	8:93971588-94012663	Amfr	Amfr
ENSMUSG00000022305	24.6466	11.2343	1.13348	4.03872e-07	1.14795e-05	TRUE	15:39870603-39943994	Lrp12	Lrp12
ENSMUSG00000091478	47.22	96.0323	-1.02412	4.03215e-07	1.14795e-05	TRUE	11:100361716-100362126	Gm10039	Gm10039
ENSMUSG00000074384	0.0257248	1.24122	-5.59245	4.19051e-07	1.18887e-05	TRUE	8:36993575-36995531	AI429214	AI429214
ENSMUSG00000025156	69.7459	128.972	-0.886876	4.25562e-07	1.2051e-05	TRUE	11:120784272-120789102	Gps1	Gps1
ENSMUSG00000024727	0.293954	1.03077	-1.81006	4.28314e-07	1.21064e-05	TRUE	19:18749983-18892510	Trpm6	Trpm6
ENSMUSG00000032327	0.402748	2.20596	-2.45346	4.34295e-07	1.22528e-05	TRUE	9:58063788-58153996	Stra6	Stra6
ENSMUSG00000066456	21.1524	44.9446	-1.08733	4.44507e-07	1.25177e-05	TRUE	9:83109948-83146685	Hmgn3	Hmgn3
ENSMUSG00000025792	52.4739	100.965	-0.94418	4.47272e-07	1.25612e-05	TRUE	11:120491840-120499187	Slc25a10	Slc25a10
ENSMUSG00000031540	12.9172	25.1697	-0.962391	4.4857e-07	1.25612e-05	TRUE	8:22859535-22943259	Kat6a	Kat6a
ENSMUSG00000031672	206.335	369.807	-0.841782	4.50174e-07	1.25612e-05	TRUE	8:95864134-95888547	Got2	Got2
ENSMUSG00000033106	20.1869	40.3903	-1.00059	4.49801e-07	1.25612e-05	TRUE	8:106200438-106210933	Slc7a6os	Slc7a6os
ENSMUSG00000059714	180.039	66.2139	1.44311	4.48574e-07	1.25612e-05	TRUE	17:35823230-35832791	Flot1	Flot1
ENSMUSG00000031659	0.0376634	0.40802	-3.4374	4.54588e-07	1.26612e-05	TRUE	8:88272403-88329962	Adcy7	Adcy7
ENSMUSG00000020720	72.1258	139.942	-0.95624	4.58939e-07	1.27354e-05	TRUE	11:107479484-107504362	Psmd12	Psmd12
ENSMUSG00000026857	50.9928	96.1257	-0.914627	4.59165e-07	1.27354e-05	TRUE	2:30807826-30823033	Ntmt1	Ntmt1
ENSMUSG00000045975	4.69642	2.00836	1.22554	4.59762e-07	1.27354e-05	TRUE	16:97855210-97922633	C2cd2	C2cd2
ENSMUSG00000098090	11.1363	25.5744	-1.19943	4.82072e-07	1.33292e-05	TRUE	17:94750100-94775132	2700099C18Rik	2700099C18Rik
ENSMUSG00000019970	5.64703	1.46712	1.9445	4.92961e-07	1.36055e-05	TRUE	10:21882184-21999903	Sgk1	Sgk1
ENSMUSG00000069020	52.7587	98.8035	-0.905152	4.94692e-07	1.36286e-05	TRUE	2:29820075-29845002	Urm1	Urm1
ENSMUSG00000034685	23.258	76.5111	-1.71794	4.96147e-07	1.3644e-05	TRUE	11:102436981-102447682	Fam171a2	Fam171a2
ENSMUSG00000036918	27.5646	68.8045	-1.31969	5.12012e-07	1.4055e-05	TRUE	17:87282886-87381769	Ttc7	Ttc7
ENSMUSG00000031858	9.41232	18.3844	-0.965859	5.16036e-07	1.41399e-05	TRUE	8:70016123-70042734	Mau2	Mau2
ENSMUSG00000043388	1.94319	0.321373	2.5961	5.45849e-07	1.493e-05	TRUE	5:144735915-144761818	Tmem130	Tmem130
ENSMUSG00000030281	38.243	77.2556	-1.01444	5.63277e-07	1.53791e-05	TRUE	6:113471427-113483140	Il17rc	Il17rc
ENSMUSG00000091549	9.67977	21.4446	-1.14757	5.71968e-07	1.55884e-05	TRUE	17:78850792-78851956	Gm6548	Gm6548
ENSMUSG00000000782	5.98815	2.22314	1.42951	5.88376e-07	1.6007e-05	TRUE	11:52252371-52283014	Tcf7	Tcf7
ENSMUSG00000023972	39.6832	18.0935	1.13306	5.89991e-07	1.60223e-05	TRUE	17:46564451-46629504	Ptk7	Ptk7
ENSMUSG00000039356	43.2686	87.5921	-1.01748	6.04451e-07	1.63858e-05	TRUE	2:31670715-31681349	Exosc2	Exosc2
ENSMUSG00000020516	27.05	52.8798	-0.967087	6.07576e-07	1.64412e-05	TRUE	11:86498871-86544805	Rps6kb1	Rps6kb1
ENSMUSG00000035478	133.445	255.92	-0.93945	6.33771e-07	1.71197e-05	TRUE	10:80392539-80399550	Mbd3	Mbd3
ENSMUSG00000022476	17.3318	32.8915	-0.924287	6.36015e-07	1.71499e-05	TRUE	15:81915030-81926213	Polr3h	Polr3h
ENSMUSG00000079057	0.383832	1.94987	-2.34483	6.38609e-07	1.71894e-05	TRUE	8:45269671-45333216	Cyp4v3	Cyp4v3
ENSMUSG00000057706	3.55792	1.12433	1.66197	6.6576e-07	1.78886e-05	TRUE	7:82867333-82871563	Mex3b	Mex3b
ENSMUSG00000000811	5.11935	11.4713	-1.164	6.77457e-07	1.81709e-05	TRUE	6:89643988-89675529	Txnrd3	Txnrd3
ENSMUSG00000085133	1.24924	0.389721	1.68054	6.8123e-07	1.824e-05	TRUE	14:121248706-121253971	B930095G15Rik	B930095G15Rik
ENSMUSG00000020115	11.5685	24.2748	-1.06925	6.89546e-07	1.84302e-05	TRUE	10:121546455-121586794	Tbk1	Tbk1
ENSMUSG00000025362	852.685	1521.26	-0.835178	7.12808e-07	1.90186e-05	TRUE	10:128624530-128626506	Rps26	Rps26
ENSMUSG00000040990	8.09963	17.7432	-1.13134	7.19546e-07	1.91648e-05	TRUE	X:159627272-159978069	Sh3kbp1	Sh3kbp1
ENSMUSG00000027820	16.0892	37.2833	-1.21243	7.36856e-07	1.95916e-05	TRUE	3:63241537-63386030	Mme	Mme
ENSMUSG00000019261	12.4897	23.5903	-0.917459	7.39976e-07	1.96403e-05	TRUE	8:70905974-70917526	Map1s	Map1s
ENSMUSG00000020180	73.9607	135.772	-0.876354	7.52302e-07	1.99327e-05	TRUE	10:75517551-75537373	Snrpd3	Snrpd3
ENSMUSG00000026860	27.2208	57.2642	-1.07292	7.56636e-07	2.00127e-05	TRUE	2:30344809-30359337	Sh3glb2	Sh3glb2
ENSMUSG00000029094	19.3045	9.06073	1.09124	7.71439e-07	2.03689e-05	TRUE	5:35893319-36003923	Afap1	Afap1
ENSMUSG00000035007	6.27926	12.6093	-1.00582	7.73077e-07	2.03769e-05	TRUE	11:101425085-101435673	Rundc1	Rundc1
ENSMUSG00000061904	327.991	595.675	-0.860868	7.85822e-07	2.0677e-05	TRUE	10:91116574-91124059	Slc25a3	Slc25a3
ENSMUSG00000034620	18.053	35.5319	-0.976876	7.9393e-07	2.08544e-05	TRUE	10:122078114-122097371	Tmem5	Tmem5
ENSMUSG00000034459	0.63498	2.23664	-1.81655	7.98461e-07	2.09373e-05	TRUE	19:34640871-34650009	Ifit1	Ifit1
ENSMUSG00000057948	25.4793	51.4413	-1.0136	8.02388e-07	2.10041e-05	TRUE	11:116062095-116077961	Unc13d	Unc13d
ENSMUSG00000074781	35.4143	63.1417	-0.834263	8.05809e-07	2.10575e-05	TRUE	10:95515162-95545658	Ube2n	Ube2n
ENSMUSG00000002475	0.787528	2.82198	-1.8413	8.13739e-07	2.12283e-05	TRUE	18:10644411-10706771	Abhd3	Abhd3
ENSMUSG00000098678	0.170386	1.20974	-2.82782	8.17725e-07	2.12958e-05	TRUE	15:75884137-75888770	Mroh6	Mroh6
ENSMUSG00000034194	24.843	48.1362	-0.954284	8.29335e-07	2.15613e-05	TRUE	14:69697307-69707584	R3hcc1	R3hcc1
ENSMUSG00000036112	170.103	308.779	-0.860163	8.42184e-07	2.1858e-05	TRUE	10:93858489-93897093	Metap2	Metap2
ENSMUSG00000029330	9.99416	20.4796	-1.03503	8.75485e-07	2.26837e-05	TRUE	5:101765130-101823858	Cds1	Cds1
ENSMUSG00000034159	13.5301	3.17237	2.09254	8.85009e-07	2.28915e-05	TRUE	1:93151349-93160948	2310007B03Rik	2310007B03Rik
ENSMUSG00000034595	33.8794	15.7781	1.10249	9.07756e-07	2.34401e-05	TRUE	17:35865593-35875596	Ppp1r18	Ppp1r18
ENSMUSG00000027939	0.150279	0.691725	-2.20256	9.26588e-07	2.38859e-05	TRUE	3:90104132-90212048	Nup210l	Nup210l
ENSMUSG00000051736	0.44258	2.79378	-2.65821	9.36962e-07	2.41125e-05	TRUE	10:39118804-39133914	Fam229b	Fam229b
ENSMUSG00000034889	29.3485	58.0502	-0.984013	9.42588e-07	2.42164e-05	TRUE	10:81321103-81326251	Cactin	Cactin
ENSMUSG00000024026	56.8899	104.449	-0.876559	9.60864e-07	2.46444e-05	TRUE	17:30592866-30612659	Glo1	Glo1
ENSMUSG00000015889	34.1634	68.9116	-1.0123	9.84696e-07	2.52132e-05	TRUE	10:93453396-93484896	Lta4h	Lta4h
ENSMUSG00000018554	6.61193	1.98358	1.73697	9.91036e-07	2.53329e-05	TRUE	11:69935796-69941605	Ybx2	Ybx2
ENSMUSG00000021470	16.4487	33.213	-1.01377	1.00082e-06	2.55403e-05	TRUE	13:63815240-63900302	Ercc6l2	Ercc6l2
ENSMUSG00000001510	2.99319	0.700019	2.09622	1.01345e-06	2.58192e-05	TRUE	11:95120119-95125296	Dlx3	Dlx3
ENSMUSG00000020063	7.89465	15.527	-0.975832	1.02142e-06	2.59356e-05	TRUE	10:63319005-63381704	Sirt1	Sirt1
ENSMUSG00000020211	95.4459	176.633	-0.887997	1.02095e-06	2.59356e-05	TRUE	10:80798198-80804924	Sf3a2	Sf3a2
ENSMUSG00000022144	0.107602	0.656373	-2.60881	1.06182e-06	2.69166e-05	TRUE	15:7811011-7837575	Gdnf	Gdnf
ENSMUSG00000004032	11.9315	28.6264	-1.26257	1.08682e-06	2.74589e-05	TRUE	3:107895821-107898686	Gstm5	Gstm5
ENSMUSG00000061878	5.86349	14.8487	-1.3405	1.08535e-06	2.74589e-05	TRUE	11:116530925-116536674	Sphk1	Sphk1
ENSMUSG00000069601	7.28091	21.4517	-1.5589	1.10312e-06	2.78245e-05	TRUE	10:69533772-70027438	Ank3	Ank3
ENSMUSG00000026873	4.53419	12.9837	-1.51778	1.10893e-06	2.79249e-05	TRUE	2:34893757-34914026	Phf19	Phf19
ENSMUSG00000009563	15.8263	35.7734	-1.17657	1.14072e-06	2.8678e-05	TRUE	2:32757234-32762244	Tor2a	Tor2a
ENSMUSG00000020056	16.7724	34.201	-1.02795	1.14438e-06	2.87226e-05	TRUE	10:88201093-88246158	Ccdc53	Ccdc53
ENSMUSG00000016559	498.934	981.705	-0.976442	1.1576e-06	2.90065e-05	TRUE	11:116021912-116027962	H3f3b	H3f3b
ENSMUSG00000031543	0.759306	2.23972	-1.56056	1.16663e-06	2.91848e-05	TRUE	8:22974844-23150497	Ank1	Ank1
ENSMUSG00000029377	3.06719	0.597585	2.3597	1.18297e-06	2.95452e-05	TRUE	5:91074622-91093646	Ereg	Ereg
ENSMUSG00000060314	0.0215604	0.873195	-5.33984	1.19952e-06	2.99096e-05	TRUE	7:140807449-140822178	Zfp941	Zfp941
ENSMUSG00000018841	13.7175	25.6094	-0.900652	1.2111e-06	3.01489e-05	TRUE	11:82876434-82890614	Rad51d	Rad51d
ENSMUSG00000047037	0.52194	1.62908	-1.64211	1.23022e-06	3.05749e-05	TRUE	7:55977567-56019954	Nipa1	Nipa1
ENSMUSG00000057751	1.42636	6.38272	-2.16183	1.23839e-06	3.07278e-05	TRUE	4:154170730-154275713	Megf6	Megf6
ENSMUSG00000075271	0.290885	1.09928	-1.91803	1.27522e-06	3.15901e-05	TRUE	2:75978247-75981967	Ttc30a1	Ttc30a1
ENSMUSG00000051375	31.9772	15.525	1.04245	1.28547e-06	3.17923e-05	TRUE	18:38185914-38212053	Pcdh1	Pcdh1
ENSMUSG00000039518	4.50234	1.6261	1.46925	1.29068e-06	3.18696e-05	TRUE	17:35552128-35557180	Cdsn	Cdsn
ENSMUSG00000034282	7.98445	16.1128	-1.01294	1.29843e-06	3.2009e-05	TRUE	11:116220559-116238077	Evpl	Evpl
ENSMUSG00000059923	44.4945	84.3073	-0.922031	1.32705e-06	3.26618e-05	TRUE	11:115644045-115708597	Grb2	Grb2
ENSMUSG00000045027	57.1168	24.677	1.21075	1.37782e-06	3.38567e-05	TRUE	17:23993535-23998100	Prss22	Prss22
ENSMUSG00000095403	4.9665	10.3714	-1.06231	1.4279e-06	3.50307e-05	TRUE	8:20550331-20581999	Gm21092	Gm21092
ENSMUSG00000035152	89.0853	171.547	-0.945348	1.44636e-06	3.54265e-05	TRUE	11:83299024-83405035	Ap2b1	Ap2b1
ENSMUSG00000046295	8.8943	18.4938	-1.05609	1.45879e-06	3.56737e-05	TRUE	8:71406010-71409904	Ankle1	Ankle1
ENSMUSG00000039741	0.533651	1.37379	-1.36419	1.46436e-06	3.57525e-05	TRUE	11:120232947-120292296	Bahcc1	Bahcc1
ENSMUSG00000078440	69.5475	123.752	-0.831376	1.4933e-06	3.64007e-05	TRUE	10:81384428-81391560	Dohh	Dohh
ENSMUSG00000020781	18.1877	35.1992	-0.952582	1.50853e-06	3.67131e-05	TRUE	11:115814724-115823094	Tsen54	Tsen54
ENSMUSG00000020308	9.60229	24.7488	-1.36591	1.57032e-06	3.8156e-05	TRUE	10:79669410-79676126	Tpgs1	Tpgs1
ENSMUSG00000044617	2.13786	4.43659	-1.05328	1.57351e-06	3.81726e-05	TRUE	10:127739538-127747335	Zbtb39	Zbtb39
ENSMUSG00000038000	24.1825	49.6015	-1.03642	1.58186e-06	3.83143e-05	TRUE	8:105698159-105701095	Acd	Acd
ENSMUSG00000037712	78.4675	41.2659	0.927146	1.58617e-06	3.83576e-05	TRUE	14:45458792-45530118	Fermt2	Fermt2
ENSMUSG00000022827	14.2012	7.33614	0.952915	1.61289e-06	3.89419e-05	TRUE	16:37539885-37572385	Rabl3	Rabl3
ENSMUSG00000032601	132.519	233.73	-0.818642	1.63996e-06	3.95329e-05	TRUE	9:108689314-108750436	Prkar2a	Prkar2a
ENSMUSG00000041203	123.147	232.62	-0.917596	1.64823e-06	3.96069e-05	TRUE	8:85026833-85030285	2310036O22Rik	2310036O22Rik
ENSMUSG00000059900	5.84943	15.99	-1.45081	1.64724e-06	3.96069e-05	TRUE	6:115729131-115762410	Tmem40	Tmem40
ENSMUSG00000029072	0.164334	0.853824	-2.3773	1.69751e-06	4.07269e-05	TRUE	4:155859268-155863362	Tas1r3	Tas1r3
ENSMUSG00000075033	4.07132	1.93975	1.06963	1.73607e-06	4.15866e-05	TRUE	16:55839953-55895279	Nxpe3	Nxpe3
ENSMUSG00000064181	22.3083	41.6363	-0.900259	1.78202e-06	4.26202e-05	TRUE	10:116905784-116950380	Rab3ip	Rab3ip
ENSMUSG00000056071	3.12814	0.268824	3.54057	1.81034e-06	4.32296e-05	TRUE	3:90692632-90695721	S100a9	S100a9
ENSMUSG00000099681	0.604176	1.85665	-1.61966	1.85192e-06	4.41533e-05	TRUE	11:105177726-105181433	1700052K11Rik	1700052K11Rik
ENSMUSG00000079575	49.8543	24.0014	1.0546	1.87164e-06	4.45537e-05	TRUE	6:46529354-46530794	Rbpsuh-rs3	Rbpsuh-rs3
ENSMUSG00000038014	71.9453	126.376	-0.812755	1.88303e-06	4.47549e-05	TRUE	13:48879219-48968017	Fam120a	Fam120a
ENSMUSG00000025395	51.212	94.7438	-0.88755	1.91679e-06	4.54866e-05	TRUE	10:128015168-128030037	Prim1	Prim1
ENSMUSG00000017868	1.28427	4.48272	-1.80342	1.95584e-06	4.63408e-05	TRUE	2:162987330-163014127	Sgk2	Sgk2
ENSMUSG00000071037	5.28295	12.3916	-1.22995	1.98011e-06	4.68431e-05	TRUE	17:85090726-85458139	Camkmt	Camkmt
ENSMUSG00000078676	33.4579	62.7204	-0.90659	2.01176e-06	4.75181e-05	TRUE	11:98804905-98833814	Casc3	Casc3
ENSMUSG00000031478	1.81092	4.90456	-1.4374	2.0222e-06	4.76907e-05	TRUE	8:22128283-22166435	Nek3	Nek3
ENSMUSG00000022248	26.9688	14.3468	0.910565	2.1008e-06	4.94679e-05	TRUE	15:10486018-10499063	Rad1	Rad1
ENSMUSG00000067919	1.98463	0.595389	1.73697	2.1194e-06	4.98288e-05	TRUE	4:147021850-147060794	Rex2	Rex2
ENSMUSG00000074093	1.24254	3.01583	-1.27926	2.12302e-06	4.98371e-05	TRUE	7:51997165-52006018	Svip	Svip
ENSMUSG00000019851	42.8224	82.2881	-0.942318	2.13662e-06	5.0079e-05	TRUE	10:18845071-18857073	Perp	Perp
ENSMUSG00000020721	10.5692	22.3271	-1.07893	2.14332e-06	5.01589e-05	TRUE	11:107547930-107693826	Helz	Helz
ENSMUSG00000026893	4.47558	9.94799	-1.15233	2.14751e-06	5.01799e-05	TRUE	2:62664285-62694109	Gca	Gca
ENSMUSG00000047417	34.284	62.2453	-0.86043	2.17236e-06	5.06828e-05	TRUE	10:80540922-80561560	Rexo1	Rexo1
ENSMUSG00000014592	5.72304	2.24514	1.34998	2.19708e-06	5.10933e-05	TRUE	4:150917322-151861876	Camta1	Camta1
ENSMUSG00000035183	0.816782	3.16812	-1.95561	2.20001e-06	5.10933e-05	TRUE	2:125068124-125088677	Slc24a5	Slc24a5
ENSMUSG00000037966	23.4702	53.7195	-1.19461	2.19527e-06	5.10933e-05	TRUE	13:49187485-49196244	Ninj1	Ninj1
ENSMUSG00000029093	2.63673	0.635164	2.05355	2.21092e-06	5.12683e-05	TRUE	5:36017180-36398139	Sorcs2	Sorcs2
ENSMUSG00000061451	8.91636	2.49746	1.836	2.21652e-06	5.13202e-05	TRUE	19:5070859-5085531	Tmem151a	Tmem151a
ENSMUSG00000003808	43.1229	80.6069	-0.902448	2.26399e-06	5.23398e-05	TRUE	8:84856989-84869257	Farsa	Farsa
ENSMUSG00000055737	19.2035	9.59401	1.00116	2.31971e-06	5.35466e-05	TRUE	15:3317760-3583492	Ghr	Ghr
ENSMUSG00000012519	16.116	32.7405	-1.02258	2.3371e-06	5.38663e-05	TRUE	8:111311797-111338177	Mlkl	Mlkl
ENSMUSG00000038648	2.52043	7.69805	-1.61082	2.37225e-06	5.4594e-05	TRUE	6:37327255-37442146	Creb3l2	Creb3l2
ENSMUSG00000020284	3.87166	10.4547	-1.43312	2.37692e-06	5.4619e-05	TRUE	10:77978524-77986905	1810043G02Rik	1810043G02Rik
ENSMUSG00000035392	7.78466	18.9479	-1.28333	2.38509e-06	5.47242e-05	TRUE	2:37798991-38287390	Dennd1a	Dennd1a
ENSMUSG00000008450	38.2569	68.6973	-0.844532	2.45453e-06	5.62328e-05	TRUE	8:105860634-105880402	Nutf2	Nutf2
ENSMUSG00000018661	18.0147	34.362	-0.931644	2.5064e-06	5.72284e-05	TRUE	11:113649169-113667054	Cog1	Cog1
ENSMUSG00000021256	5.27841	12.3486	-1.22617	2.51041e-06	5.72284e-05	TRUE	12:86678700-86692091	Vash1	Vash1
ENSMUSG00000024803	58.1588	136.02	-1.22575	2.51302e-06	5.72284e-05	TRUE	19:36111965-36119844	Ankrd1	Ankrd1
ENSMUSG00000044976	0.0400664	0.661096	-4.04439	2.51145e-06	5.72284e-05	TRUE	9:74110356-74283308	Wdr72	Wdr72
ENSMUSG00000097971	30.4123	56.8313	-0.902028	2.52838e-06	5.74923e-05	TRUE	17:39843013-39846341	Gm26917	Gm26917
ENSMUSG00000078572	22.4949	43.2756	-0.943958	2.55427e-06	5.79944e-05	TRUE	11:120098928-120100705	1810043H04Rik	1810043H04Rik
ENSMUSG00000017715	17.6829	32.4915	-0.877711	2.57469e-06	5.83712e-05	TRUE	11:117986292-118024011	Pgs1	Pgs1
ENSMUSG00000030729	1.56564	4.13138	-1.39987	2.58813e-06	5.85885e-05	TRUE	7:100227394-100278868	Pgm2l1	Pgm2l1
ENSMUSG00000031853	8.40237	20.0441	-1.25431	2.60676e-06	5.89228e-05	TRUE	8:125910450-125947439	BC021891	BC021891
ENSMUSG00000020869	175.384	334.569	-0.931785	2.67357e-06	6.03434e-05	TRUE	11:94629767-94645216	Lrrc59	Lrrc59
ENSMUSG00000025145	20.514	38.5504	-0.910139	2.68164e-06	6.04361e-05	TRUE	11:120713925-120721128	Lrrc45	Lrrc45
ENSMUSG00000073411	248.958	482.904	-0.955837	2.70537e-06	6.08808e-05	TRUE	17:35262730-35267499	H2-D1	H2-D1
ENSMUSG00000000325	37.0736	13.8992	1.41539	2.71881e-06	6.1093e-05	TRUE	16:18348182-18407076	Arvcf	Arvcf
ENSMUSG00000027082	0.148256	0.990137	-2.73954	2.77023e-06	6.21567e-05	TRUE	2:84432855-84476775	Tfpi	Tfpi
ENSMUSG00000038291	7.08663	17.5465	-1.30801	2.77618e-06	6.21987e-05	TRUE	8:46033261-46152159	Snx25	Snx25
ENSMUSG00000096401	10.2311	22.5598	-1.1408	2.78266e-06	6.22522e-05	TRUE	8:20136502-20151665	Gm21811	Gm21811
ENSMUSG00000015937	131.064	253.577	-0.952159	2.81392e-06	6.28593e-05	TRUE	13:56073619-56136361	H2afy	H2afy
ENSMUSG00000020475	0.149832	2.38232	-3.99095	2.84806e-06	6.35288e-05	TRUE	11:5801640-5803733	Pgam2	Pgam2
ENSMUSG00000020715	8.95943	17.534	-0.968673	2.90926e-06	6.46635e-05	TRUE	11:106394650-106487852	Ern1	Ern1
ENSMUSG00000034709	41.7627	82.5271	-0.982653	2.91166e-06	6.46635e-05	TRUE	17:88530118-88588367	Ppp1r21	Ppp1r21
ENSMUSG00000054484	11.6301	23.153	-0.993336	2.90933e-06	6.46635e-05	TRUE	2:120977017-121007852	Tmem62	Tmem62
ENSMUSG00000025591	8.22111	17.3908	-1.08092	2.94256e-06	6.52546e-05	TRUE	8:66474330-66486530	Tma16	Tma16
ENSMUSG00000027298	6.83155	18.5038	-1.43754	2.96097e-06	6.55674e-05	TRUE	2:119797733-119818104	Tyro3	Tyro3
ENSMUSG00000106847	0.106547	0.583345	-2.45286	3.01445e-06	6.66548e-05	TRUE	15:72805600-72810324	Peg13	Peg13
ENSMUSG00000096687	0.780574	2.38111	-1.60903	3.03125e-06	6.6929e-05	TRUE	10:39890018-39899238	AA474331	AA474331
ENSMUSG00000021850	0.082171	1.83515	-4.48112	3.10658e-06	6.84932e-05	TRUE	14:49226358-49245428	1700011H14Rik	1700011H14Rik
ENSMUSG00000058656	0.0693436	2.77374	-5.32192	3.27621e-06	7.21288e-05	TRUE	15:53461621-53902537	Samd12	Samd12
ENSMUSG00000036499	5.03692	10.1076	-1.00482	3.3376e-06	7.33743e-05	TRUE	10:95940663-96045518	Eea1	Eea1
ENSMUSG00000002076	0.370718	2.22431	-2.58496	3.37716e-06	7.4137e-05	TRUE	17:31944769-32034508	Hsf2bp	Hsf2bp
ENSMUSG00000025134	88.1629	160.47	-0.864058	3.43188e-06	7.52298e-05	TRUE	11:120592121-120598365	Alyref	Alyref
ENSMUSG00000097651	5.84113	1.04882	2.47748	3.45245e-06	7.55721e-05	TRUE	9:58455173-58469623	4930461G14Rik	4930461G14Rik
ENSMUSG00000033938	22.8228	43.5952	-0.933694	3.5103e-06	7.6728e-05	TRUE	8:83566671-83571626	Ndufb7	Ndufb7
ENSMUSG00000025878	11.9375	23.6589	-0.986881	3.56084e-06	7.77211e-05	TRUE	13:55027880-55100300	Uimc1	Uimc1
ENSMUSG00000005683	119.637	209.79	-0.810281	3.63658e-06	7.92608e-05	TRUE	10:128337832-128362479	Cs	Cs
ENSMUSG00000078652	131.992	269.217	-1.02832	3.68465e-06	8.01937e-05	TRUE	11:101316213-101323537	Psme3	Psme3
ENSMUSG00000031592	9.47694	18.8713	-0.993699	3.70904e-06	8.04946e-05	TRUE	8:41239759-41334086	Pcm1	Pcm1
ENSMUSG00000090266	14.2832	33.5143	-1.23046	3.70653e-06	8.04946e-05	TRUE	11:116843278-116854263	Mettl23	Mettl23
ENSMUSG00000047528	1.57323	0.173787	3.17834	3.77549e-06	8.18201e-05	TRUE	1:58646903-58695989	Als2cr12	Als2cr12
ENSMUSG00000007888	5.72085	17.2799	-1.59479	3.80282e-06	8.22954e-05	TRUE	8:70493158-70504081	Crlf1	Crlf1
ENSMUSG00000020544	7.1631	14.7171	-1.03884	3.92193e-06	8.47527e-05	TRUE	11:90638173-90644931	Cox11	Cox11
ENSMUSG00000039199	1.6955	4.688	-1.46726	4.03816e-06	8.71408e-05	TRUE	8:105472481-105484350	Zdhhc1	Zdhhc1
ENSMUSG00000005483	26.0949	47.4626	-0.863019	4.06623e-06	8.76196e-05	TRUE	8:83608175-83611902	Dnajb1	Dnajb1
ENSMUSG00000010608	228.319	116.707	0.968163	4.07185e-06	8.76196e-05	TRUE	12:83631236-83683123	Rbm25	Rbm25
ENSMUSG00000020929	131.349	235.246	-0.840763	4.09551e-06	8.79379e-05	TRUE	11:102838473-102880985	Eftud2	Eftud2
ENSMUSG00000031862	17.2312	32.7522	-0.926566	4.09819e-06	8.79379e-05	TRUE	8:69791163-69807749	Atp13a1	Atp13a1
ENSMUSG00000020521	15.5468	29.2356	-0.911102	4.14715e-06	8.88633e-05	TRUE	11:86484657-86499025	Rnft1	Rnft1
ENSMUSG00000051076	0.48961	2.52485	-2.36649	4.23066e-06	9.05255e-05	TRUE	3:100825459-100896922	Vtcn1	Vtcn1
ENSMUSG00000033102	5.09068	9.94925	-0.96673	4.30261e-06	9.19359e-05	TRUE	13:64192545-64274973	Cdc14b	Cdc14b
ENSMUSG00000075602	3.15048	0.417921	2.91427	4.37666e-06	9.33872e-05	TRUE	15:74994877-74998031	Ly6a	Ly6a
ENSMUSG00000005161	91.1756	172.165	-0.917074	4.40025e-06	9.37591e-05	TRUE	8:84969587-84974834	Prdx2	Prdx2
ENSMUSG00000034220	67.3779	36.043	0.902556	4.41568e-06	9.38256e-05	TRUE	1:92831645-92860779	Gpc1	Gpc1
ENSMUSG00000082674	4.518	12.7596	-1.49783	4.41383e-06	9.38256e-05	TRUE	4:27867149-27867655	Gm11914	Gm11914
ENSMUSG00000018428	19.4765	38.4914	-0.9828	4.42511e-06	9.38655e-05	TRUE	11:88830792-88864586	Akap1	Akap1
ENSMUSG00000026167	43.1747	14.7997	1.54461	4.42988e-06	9.38655e-05	TRUE	1:74791516-74804179	Wnt10a	Wnt10a
ENSMUSG00000087179	13.3366	3.9524	1.75459	4.43949e-06	9.39383e-05	TRUE	2:156833049-156839892	Gm14230	Gm14230
ENSMUSG00000078597	9.08074	3.37375	1.42846	4.48304e-06	9.47283e-05	TRUE	4:115411624-115439034	Cyp4a12b	Cyp4a12b
ENSMUSG00000031622	30.8601	57.892	-0.907623	4.57554e-06	9.62822e-05	TRUE	8:72723288-72758203	Sin3b	Sin3b
ENSMUSG00000035351	24.7766	47.2217	-0.930473	4.57035e-06	9.62822e-05	TRUE	10:88146992-88178388	Nup37	Nup37
ENSMUSG00000050530	8.44841	18.1781	-1.10545	4.57549e-06	9.62822e-05	TRUE	2:3114224-3227806	Fam171a1	Fam171a1
ENSMUSG00000004040	38.2127	77.149	-1.0136	4.6126e-06	9.69282e-05	TRUE	11:100885098-100939540	Stat3	Stat3
ENSMUSG00000008892	84.1597	149.436	-0.828328	4.68159e-06	9.8229e-05	TRUE	8:22577075-22593813	Vdac3	Vdac3
ENSMUSG00000040269	26.3612	53.7511	-1.02788	4.68739e-06	9.8229e-05	TRUE	3:8802146-8923918	Mrps28	Mrps28
ENSMUSG00000054364	39.3145	91.3338	-1.21609	4.73853e-06	9.91642e-05	TRUE	12:8497763-8499985	Rhob	Rhob
ENSMUSG00000044948	40.2954	17.897	1.1709	4.86374e-06	0.000101645	TRUE	19:47737561-47919299	Cfap43	Cfap43
ENSMUSG00000067855	1.62603	0.179496	3.17932	4.8828e-06	0.000101903	TRUE	5:13791619-13796820	Speer3	Speer3
ENSMUSG00000050357	0.300021	1.36009	-2.18057	4.92552e-06	0.000102654	TRUE	8:105690906-105698178	Rltpr	Rltpr
ENSMUSG00000023393	2.2043	0.343682	2.68118	5.0746e-06	0.000105617	TRUE	2:180725263-180742280	Slc17a9	Slc17a9
ENSMUSG00000038354	0.0288556	0.605968	-4.39231	5.17204e-06	0.000107498	TRUE	3:96670131-96691032	Ankrd35	Ankrd35
ENSMUSG00000000902	29.9389	53.8852	-0.847868	5.20408e-06	0.00010787	TRUE	10:75896769-75921617	Smarcb1	Smarcb1
ENSMUSG00000039703	66.1814	115.612	-0.804797	5.1987e-06	0.00010787	TRUE	11:120380370-120437708	Nploc4	Nploc4
ENSMUSG00000096971	2.18667	0.799697	1.45121	5.36764e-06	0.000111109	TRUE	15:10717144-10722471	4930556M19Rik	4930556M19Rik
ENSMUSG00000008153	0.0844122	1.01295	-3.58496	5.42903e-06	0.000112075	TRUE	6:124430759-124464794	Clstn3	Clstn3
ENSMUSG00000030484	1.24791	0.191121	2.70695	5.4229e-06	0.000112075	TRUE	7:24349196-24355109	Lypd5	Lypd5
ENSMUSG00000025466	27.0892	7.66983	1.82045	5.4477e-06	0.000112153	TRUE	7:140096770-140102441	Fuom	Fuom
ENSMUSG00000031446	64.4752	123.609	-0.938961	5.45399e-06	0.000112153	TRUE	8:13105621-13147940	Cul4a	Cul4a
ENSMUSG00000040521	56.5846	99.208	-0.810046	5.45491e-06	0.000112153	TRUE	10:127011572-127030840	Tsfm	Tsfm
ENSMUSG00000039483	18.6668	35.0549	-0.909141	5.47344e-06	0.000112382	TRUE	2:30823097-30830333	Asb6	Asb6
ENSMUSG00000046962	6.70576	3.16722	1.08219	5.58484e-06	0.000114516	TRUE	16:97947435-97962621	Zbtb21	Zbtb21
ENSMUSG00000020483	75.72	137.644	-0.862197	5.61373e-06	0.000114953	TRUE	11:87979525-87987533	Dynll2	Dynll2
ENSMUSG00000027583	2.50399	0.964885	1.3758	5.63968e-06	0.00011533	TRUE	2:181387762-181459426	Zbtb46	Zbtb46
ENSMUSG00000040187	1.02869	3.20297	-1.6386	5.67328e-06	0.000115861	TRUE	6:146796055-146833529	Arntl2	Arntl2
ENSMUSG00000020705	40.1189	74.1255	-0.88569	5.68889e-06	0.000116024	TRUE	11:106216926-106249139	Ddx42	Ddx42
ENSMUSG00000024277	1.61643	4.06449	-1.33027	5.72591e-06	0.000116623	TRUE	18:23752333-23893861	Mapre2	Mapre2
ENSMUSG00000018362	331.529	580.831	-0.808982	5.73439e-06	0.00011664	TRUE	11:106988629-106999541	Kpna2	Kpna2
ENSMUSG00000020087	7.2454	18.5815	-1.35873	5.74781e-06	0.000116757	TRUE	10:61695514-61702773	Tysnd1	Tysnd1
ENSMUSG00000023906	511.524	237.786	1.10514	6.04647e-06	0.000122396	TRUE	17:23679365-23682446	Cldn6	Cldn6
ENSMUSG00000028635	0.77478	3.30573	-2.09311	6.04949e-06	0.000122396	TRUE	4:120161206-120167360	Edn2	Edn2
ENSMUSG00000035620	5.01244	10.3787	-1.05004	6.04059e-06	0.000122396	TRUE	10:84917616-85016446	Ric8b	Ric8b
ENSMUSG00000032370	9.39447	19.7433	-1.07148	6.12484e-06	0.000123756	TRUE	9:66955393-66975484	Lactb	Lactb
ENSMUSG00000045102	0.510453	2.52834	-2.30834	6.13479e-06	0.000123793	TRUE	5:34007179-34169448	Poln	Poln
ENSMUSG00000005312	59.5583	106.555	-0.839223	6.14347e-06	0.000123804	TRUE	13:58176156-58215653	Ubqln1	Ubqln1
ENSMUSG00000012123	13.6864	5.56829	1.29744	6.44862e-06	0.000129782	TRUE	4:134065912-134092504	Aim1l	Aim1l
ENSMUSG00000021461	7.26607	16.0335	-1.14185	6.59245e-06	0.000132501	TRUE	13:63304709-63497278	Fancc	Fancc
ENSMUSG00000062526	0.752518	2.68398	-1.83458	6.61477e-06	0.000132775	TRUE	18:67225530-67245830	Mppe1	Mppe1
ENSMUSG00000021118	26.2212	13.0709	1.00438	6.62815e-06	0.000132868	TRUE	12:78888691-78906964	Plek2	Plek2
ENSMUSG00000035642	4.0589	10.36	-1.35187	6.82905e-06	0.000136716	TRUE	7:97550331-97579497	Aamdc	Aamdc
ENSMUSG00000097378	6.5363	1.79632	1.86343	6.9076e-06	0.000138107	TRUE	10:12916648-12923100	B230208H11Rik	B230208H11Rik
ENSMUSG00000059248	55.2764	103.086	-0.899114	6.94109e-06	0.000138594	TRUE	11:117199661-117362325	2009-09-01	2009-09-01
ENSMUSG00000054065	52.1007	97.104	-0.898228	7.02528e-06	0.000139909	TRUE	7:141078218-141090510	Pkp3	Pkp3
ENSMUSG00000073436	1.2994	3.49006	-1.4254	7.01897e-06	0.000139909	TRUE	17:24888486-24895087	Eme2	Eme2
ENSMUSG00000024028	2.45683	0.172409	3.83289	7.19811e-06	0.000143164	TRUE	17:31141049-31144282	Tff2	Tff2
ENSMUSG00000038060	1.87338	4.82609	-1.36521	7.24219e-06	0.000143852	TRUE	9:119102478-119148246	Dlec1	Dlec1
ENSMUSG00000039191	42.5808	21.5357	0.983472	7.34171e-06	0.000145639	TRUE	5:53466152-53657362	Rbpj	Rbpj
ENSMUSG00000006724	0.212479	1.29612	-2.60881	7.55483e-06	0.000149509	TRUE	10:127048250-127053006	Cyp27b1	Cyp27b1
ENSMUSG00000066861	0.107038	1.10606	-3.36923	7.55643e-06	0.000149509	TRUE	5:120876142-120887613	Oas1g	Oas1g
ENSMUSG00000031284	1.04706	2.56131	-1.29054	7.62061e-06	0.000150584	TRUE	X:143518591-143797796	Pak3	Pak3
ENSMUSG00000004035	0.256854	2.39196	-3.21917	7.67237e-06	0.00015141	TRUE	3:107926334-107931817	Gstm7	Gstm7
ENSMUSG00000030200	0.115846	1.20811	-3.38247	7.68494e-06	0.000151462	TRUE	6:134396318-134438736	Bcl2l14	Bcl2l14
ENSMUSG00000020042	3.39688	7.44264	-1.13161	7.8511e-06	0.000154537	TRUE	10:85386814-85660292	Btbd11	Btbd11
ENSMUSG00000068706	19.5731	38.0662	-0.959636	7.86676e-06	0.000154645	TRUE	15:5120602-5121172	Gm10250	Gm10250
ENSMUSG00000034427	2.34768	5.81655	-1.30893	7.92196e-06	0.00015553	TRUE	11:115858406-115892603	Myo15b	Myo15b
ENSMUSG00000030654	155.359	341.814	-1.13761	7.99779e-06	0.000156816	TRUE	7:118118891-118129662	Arl6ip1	Arl6ip1
ENSMUSG00000034777	0.567479	2.49285	-2.13516	8.04151e-06	0.000157471	TRUE	6:83711264-83738313	Vax2	Vax2
ENSMUSG00000004231	5.89975	17.6911	-1.5843	8.06235e-06	0.000157676	TRUE	19:44756045-44837871	Pax2	Pax2
ENSMUSG00000037613	13.5035	6.41806	1.07312	8.08549e-06	0.000157926	TRUE	7:143665809-143685872	Tnfrsf23	Tnfrsf23
ENSMUSG00000043090	3.8327	8.31126	-1.11671	8.11248e-06	0.00015825	TRUE	8:69761326-69791178	Zfp866	Zfp866
ENSMUSG00000022913	53.642	29.2389	0.875474	8.19662e-06	0.000159687	TRUE	16:95979933-95990960	Psmg1	Psmg1
ENSMUSG00000001786	9.06356	18.3768	-1.01973	8.42437e-06	0.000163915	TRUE	10:86021972-86051873	Fbxo7	Fbxo7
ENSMUSG00000040938	0.245034	1.67069	-2.76939	8.4959e-06	0.000165096	TRUE	11:70212752-70216417	Slc16a11	Slc16a11
ENSMUSG00000086807	1.02547	0.160975	2.67138	8.61335e-06	0.000167165	TRUE	X:139240226-139357738	Platr21	Platr21
ENSMUSG00000000154	0.115467	1.35096	-3.54843	8.66294e-06	0.000167487	TRUE	7:143473721-143499334	Slc22a18	Slc22a18
ENSMUSG00000020225	32.2131	63.8358	-0.98672	8.65488e-06	0.000167487	TRUE	10:120201590-120224917	Tmbim4	Tmbim4
ENSMUSG00000029378	6.11165	1.57453	1.95664	8.64477e-06	0.000167487	TRUE	5:91139599-91148432	Areg	Areg
ENSMUSG00000048458	0.421573	1.39502	-1.72643	8.72333e-06	0.000168441	TRUE	3:105704599-105720842	Fam212b	Fam212b
ENSMUSG00000001313	8.42369	20.0659	-1.25222	8.74502e-06	0.000168646	TRUE	11:101464999-101471853	Rnd2	Rnd2
ENSMUSG00000028194	111.589	62.9632	0.825619	8.83695e-06	0.000170203	TRUE	3:145758675-145894277	Ddah1	Ddah1
ENSMUSG00000085787	56.3459	116.129	-1.04334	8.94468e-06	0.000172061	TRUE	4:150315177-150315436	Gm13092	Gm13092
ENSMUSG00000025132	212.217	369.221	-0.798942	9.13095e-06	0.000175423	TRUE	11:120578104-120581624	Arhgdia	Arhgdia
ENSMUSG00000080006	1.09192	5.1148	-2.22781	9.14901e-06	0.000175548	TRUE	2:140073032-140073469	Rps19-ps7	Rps19-ps7
ENSMUSG00000031788	33.6698	106.994	-1.668	9.18462e-06	0.00017601	TRUE	8:95099832-95142540	Kifc3	Kifc3
ENSMUSG00000079429	2.09167	5.28291	-1.33667	9.19863e-06	0.000176057	TRUE	1:88226986-88262289	Mroh2a	Mroh2a
ENSMUSG00000034471	20.9625	39.6677	-0.92015	9.23564e-06	0.000176543	TRUE	11:115799183-115813639	Caskin2	Caskin2
ENSMUSG00000014704	1.21959	3.48859	-1.51625	9.3148e-06	0.000177833	TRUE	6:52162417-52164831	Hoxa2	Hoxa2
ENSMUSG00000021557	9.73092	18.0746	-0.893314	9.38246e-06	0.000178901	TRUE	13:59449537-59585227	Agtpbp1	Agtpbp1
ENSMUSG00000026980	7.76921	13.593	-0.807023	9.50919e-06	0.000181091	TRUE	2:60292103-60383303	Ly75	Ly75
ENSMUSG00000025757	30.1846	68.2111	-1.1762	9.54409e-06	0.000181528	TRUE	3:40744495-40796103	Hspa4l	Hspa4l
ENSMUSG00000020758	14.6495	27.2354	-0.894628	9.65017e-06	0.000183317	TRUE	11:115974709-116008412	Itgb4	Itgb4
ENSMUSG00000025854	13.1385	35.9991	-1.45416	9.73107e-06	0.000184624	TRUE	5:138754514-138810077	Fam20c	Fam20c
ENSMUSG00000019428	149.05	265.494	-0.832886	9.74683e-06	0.000184693	TRUE	8:70527724-70535328	Fkbp8	Fkbp8
ENSMUSG00000000690	26.2908	51.7691	-0.977533	9.81901e-06	0.000185829	TRUE	11:96292476-96301569	Hoxb6	Hoxb6
ENSMUSG00000020755	28.4441	53.4978	-0.911352	9.83271e-06	0.000185858	TRUE	11:115933282-115966725	Sap30bp	Sap30bp
ENSMUSG00000013483	1.51264	0.244085	2.63161	9.94961e-06	0.00018778	TRUE	11:119307768-119345375	Card14	Card14
ENSMUSG00000042312	7.81556	18.7116	-1.25951	9.9714e-06	0.00018778	TRUE	3:90514435-90524581	S100a13	S100a13
ENSMUSG00000056643	6.19776	13.2635	-1.09764	9.9602e-06	0.00018778	TRUE	6:90308349-90325185	Chst13	Chst13
ENSMUSG00000040729	0.0414122	0.458985	-3.47032	1.01851e-05	0.000191568	TRUE	9:8076633-8134294	Cep126	Cep126
ENSMUSG00000027667	13.797	27.5552	-0.997972	1.02952e-05	0.0001934	TRUE	3:32510259-32520833	Zfp639	Zfp639
ENSMUSG00000026854	5.2519	13.2147	-1.33124	1.0412e-05	0.000195353	TRUE	2:30982279-31023586	Usp20	Usp20
ENSMUSG00000059355	21.3461	38.9471	-0.867539	1.05368e-05	0.000197451	TRUE	8:85080740-85082339	Wdr83os	Wdr83os
ENSMUSG00000037933	13.815	25.5173	-0.885243	1.05589e-05	0.000197622	TRUE	13:49341549-49387025	Bicd2	Bicd2
ENSMUSG00000100642	0.0142737	0.446054	-4.96578	1.09961e-05	0.000205552	TRUE	2:74726728-74747918	Gm28230	Gm28230
ENSMUSG00000024579	3.59294	8.43285	-1.23085	1.11976e-05	0.000209063	TRUE	18:61696837-61707635	Pcyox1l	Pcyox1l
ENSMUSG00000027531	24.8466	43.3393	-0.802627	1.12737e-05	0.000210226	TRUE	3:10311956-10331439	Impa1	Impa1
ENSMUSG00000027671	71.9263	125.19	-0.799532	1.13261e-05	0.000210946	TRUE	3:32706298-32726973	Actl6a	Actl6a
ENSMUSG00000031255	0.0221193	0.685697	-4.95419	1.13879e-05	0.000211837	TRUE	X:133936385-133981812	Sytl4	Sytl4
ENSMUSG00000034781	55.9832	106.955	-0.933936	1.15308e-05	0.000214233	TRUE	10:81528724-81545190	Gna11	Gna11
ENSMUSG00000031864	17.251	31.3328	-0.86099	1.15759e-05	0.00021481	TRUE	8:68793929-68829410	Ints10	Ints10
ENSMUSG00000012350	37.3771	94.6153	-1.33992	1.15964e-05	0.000214928	TRUE	2:103263433-103303278	Ehf	Ehf
ENSMUSG00000027456	36.2192	13.8723	1.38454	1.17034e-05	0.000216648	TRUE	2:151572622-151590005	Sdcbp2	Sdcbp2
ENSMUSG00000038264	8.46949	4.02855	1.07202	1.17602e-05	0.000217436	TRUE	9:57940113-57962864	Sema7a	Sema7a
ENSMUSG00000019891	4.34971	8.48016	-0.963173	1.18029e-05	0.000217959	TRUE	10:52233619-52321378	Dcbld1	Dcbld1
ENSMUSG00000007836	170.111	294.917	-0.793831	1.19696e-05	0.000220521	TRUE	13:58125879-58128556	Hnrnpa0	Hnrnpa0
ENSMUSG00000028664	10.3629	3.32469	1.64014	1.19705e-05	0.000220521	TRUE	4:136647539-136835988	Ephb2	Ephb2
ENSMUSG00000059708	0.320963	1.33849	-2.06012	1.22253e-05	0.000224943	TRUE	X:36608314-36645395	Akap17b	Akap17b
ENSMUSG00000041605	28.8916	13.1641	1.13404	1.23376e-05	0.000226736	TRUE	1:136213531-136234264	5730559C18Rik	5730559C18Rik
ENSMUSG00000026853	20.7178	42.3392	-1.03112	1.25789e-05	0.000230636	TRUE	2:30400471-30415813	Crat	Crat
ENSMUSG00000039153	9.49579	3.37766	1.49126	1.25802e-05	0.000230636	TRUE	17:44495987-44814797	Runx2	Runx2
ENSMUSG00000075502	0.0422061	0.590886	-3.80735	1.25998e-05	0.000230719	TRUE	14:79451835-79454816	Kbtbd6	Kbtbd6
ENSMUSG00000025142	27.924	52.1066	-0.899962	1.26855e-05	0.000231731	TRUE	11:120672973-120709447	Aspscr1	Aspscr1
ENSMUSG00000025358	31.518	60.8068	-0.948057	1.26804e-05	0.000231731	TRUE	10:128697939-128705051	Cdk2	Cdk2
ENSMUSG00000068246	0.0651695	0.912373	-3.80735	1.27227e-05	0.000232133	TRUE	15:77729121-77736381	Apol9b	Apol9b
ENSMUSG00000020740	21.6415	38.6506	-0.836687	1.27919e-05	0.000233115	TRUE	11:115584255-115604051	Gga3	Gga3
ENSMUSG00000037594	10.9934	4.49437	1.29045	1.29909e-05	0.000236459	TRUE	12:112808975-112816245	BC022687	BC022687
ENSMUSG00000021469	2.01524	4.70014	-1.22175	1.31951e-05	0.000239889	TRUE	13:53466884-53473074	Msx2	Msx2
ENSMUSG00000046556	3.39015	7.10215	-1.06691	1.3236e-05	0.000240346	TRUE	8:95326137-95331950	Zfp319	Zfp319
ENSMUSG00000024558	0.0301458	0.410736	-3.76818	1.32829e-05	0.000240911	TRUE	18:73928486-74065359	Mapk4	Mapk4
ENSMUSG00000041765	17.8061	10.0137	0.830391	1.3328e-05	0.000241441	TRUE	14:121878606-122021034	Ubac2	Ubac2
ENSMUSG00000004500	1.07977	2.32236	-1.10487	1.33759e-05	0.00024202	TRUE	7:12965838-12974236	Zfp324	Zfp324
ENSMUSG00000037573	12.8389	26.1894	-1.02846	1.34944e-05	0.000243875	TRUE	11:94211454-94215495	Tob1	Tob1
ENSMUSG00000059195	12.0057	25.0825	-1.06296	1.35115e-05	0.000243896	TRUE	4:103563402-103564529	Gm12715	Gm12715
ENSMUSG00000087095	0.380858	1.01479	-1.41385	1.39562e-05	0.000251625	TRUE	19:59425104-59458635	Emx2os	Emx2os
ENSMUSG00000032109	0.0276081	0.369259	-3.74146	1.40565e-05	0.000253133	TRUE	9:44252713-44268599	Nlrx1	Nlrx1
ENSMUSG00000079560	2.28834	6.0664	-1.40654	1.42732e-05	0.000256733	TRUE	6:52169062-52213336	Hoxa3	Hoxa3
ENSMUSG00000003037	39.6054	73.8975	-0.899829	1.47255e-05	0.000264555	TRUE	8:72161200-72183904	Rab8a	Rab8a
ENSMUSG00000036528	0.533531	0.0444609	3.58496	1.48769e-05	0.000266961	TRUE	7:107595051-107748582	Ppfibp2	Ppfibp2
ENSMUSG00000037643	217.752	359.411	-0.722948	1.52075e-05	0.000272572	TRUE	3:30995747-31052959	Prkci	Prkci
ENSMUSG00000058569	91.3805	153.432	-0.747645	1.52596e-05	0.000273184	TRUE	13:55593135-55597663	Tmed9	Tmed9
ENSMUSG00000034998	14.4061	26.3398	-0.870564	1.56493e-05	0.000279832	TRUE	17:88440711-88490533	Foxn2	Foxn2
ENSMUSG00000037234	10.0762	18.9003	-0.907456	1.58589e-05	0.000283247	TRUE	8:26021421-26119224	Hook3	Hook3
ENSMUSG00000085465	2.81139	10.2321	-1.86375	1.60631e-05	0.000286559	TRUE	8:12860358-12877344	Gm15347	Gm15347
ENSMUSG00000070953	23.7018	42.351	-0.837396	1.60887e-05	0.000286681	TRUE	2:34777556-34799912	Rabepk	Rabepk
ENSMUSG00000037679	22.1949	11.869	0.903028	1.63924e-05	0.000291751	TRUE	12:112588784-112615556	Inf2	Inf2
ENSMUSG00000008999	77.0634	32.9289	1.22669	1.64753e-05	0.000292883	TRUE	2:172868012-172940321	Bmp7	Bmp7
ENSMUSG00000005370	48.6926	103.906	-1.0935	1.65204e-05	0.000293342	TRUE	17:87975050-87990883	Msh6	Msh6
ENSMUSG00000000628	74.316	39.3261	0.918185	1.66226e-05	0.000294814	TRUE	6:82725025-82774454	Hk2	Hk2
ENSMUSG00000091618	0.393169	0.0223391	4.1375	1.67589e-05	0.000296885	TRUE	10:3256208-3267771	H60c	H60c
ENSMUSG00000078945	0.114194	0.584567	-2.35587	1.68491e-05	0.000298138	TRUE	13:100144063-100202092	Naip2	Naip2
ENSMUSG00000023904	172.452	83.1681	1.05209	1.70051e-05	0.000300482	TRUE	17:23673596-23675227	Hcfc1r1	Hcfc1r1
ENSMUSG00000043165	0.863111	2.80865	-1.70226	1.7021e-05	0.000300482	TRUE	3:92080271-92083142	Lor	Lor
ENSMUSG00000053897	0.0296051	0.499586	-4.07681	1.7076e-05	0.000301103	TRUE	3:135825279-135888572	Slc39a8	Slc39a8
ENSMUSG00000036026	103.708	59.062	0.812218	1.73198e-05	0.000305049	TRUE	17:45660171-45686905	Tmem63b	Tmem63b
ENSMUSG00000091243	15.0788	6.03909	1.32012	1.73686e-05	0.000305555	TRUE	16:65815633-65863057	Vgll3	Vgll3
ENSMUSG00000020946	42.2371	72.683	-0.783108	1.75372e-05	0.000308165	TRUE	11:103676849-103697898	Gosr2	Gosr2
ENSMUSG00000044005	9.91554	18.5646	-0.904794	1.75907e-05	0.00030875	TRUE	10:128194457-128210004	Gls2	Gls2
ENSMUSG00000005054	171.075	415.207	-1.2792	1.77639e-05	0.000311431	TRUE	10:78425670-78427619	Cstb	Cstb
ENSMUSG00000085022	8.67219	20.9971	-1.27572	1.80607e-05	0.00031627	TRUE	4:82065431-82102808	Gm5860	Gm5860
ENSMUSG00000047044	29.3721	50.1608	-0.772115	1.81412e-05	0.000317314	TRUE	19:18713193-18718428	D030056L22Rik	D030056L22Rik
ENSMUSG00000014907	13.6214	24.0352	-0.819279	1.82292e-05	0.000318488	TRUE	8:66860217-66890564	Naf1	Naf1
ENSMUSG00000074217	42.3401	94.7705	-1.16241	1.8272e-05	0.00031887	TRUE	8:84010222-84012171	2210011C24Rik	2210011C24Rik
ENSMUSG00000037197	139.289	243.521	-0.805966	1.83687e-05	0.00032019	TRUE	2:11585437-11604153	Rbm17	Rbm17
ENSMUSG00000022191	152.224	84.9409	0.841668	1.86083e-05	0.000323997	TRUE	15:12824815-12935290	Drosha	Drosha
ENSMUSG00000002949	54.5688	92.6968	-0.764444	1.89906e-05	0.000329829	TRUE	8:4259731-4275913	Timm44	Timm44
ENSMUSG00000022195	22.1694	11.3856	0.961363	1.89719e-05	0.000329829	TRUE	15:12808177-12824657	6030458C11Rik	6030458C11Rik
ENSMUSG00000051669	2.80712	0.720247	1.96253	1.90298e-05	0.000329829	TRUE	16:5211828-5222299	AU021092	AU021092
ENSMUSG00000078622	72.2015	126.778	-0.812206	1.9028e-05	0.000329829	TRUE	11:106197408-106216344	Ccdc47	Ccdc47
ENSMUSG00000022770	158.505	74.1842	1.09535	1.92516e-05	0.000333293	TRUE	16:31663443-31873356	Dlg1	Dlg1
ENSMUSG00000056962	26.9542	47.9215	-0.830166	1.93783e-05	0.000335106	TRUE	11:116837432-116843449	Jmjd6	Jmjd6
ENSMUSG00000038250	4.34755	8.18457	-0.912704	1.96486e-05	0.000339395	TRUE	8:80980734-81014906	Usp38	Usp38
ENSMUSG00000031781	78.9217	136.039	-0.785528	1.97792e-05	0.000341264	TRUE	8:94819818-94838358	Ciapin1	Ciapin1
ENSMUSG00000005882	121.614	73.3233	0.729963	1.9844e-05	0.000341608	TRUE	2:155846894-155930310	Uqcc1	Uqcc1
ENSMUSG00000020076	26.3272	49.7906	-0.919319	1.98225e-05	0.000341608	TRUE	10:62616023-62651218	Ddx50	Ddx50
ENSMUSG00000021250	19.4781	1.77493	3.45602	2.00091e-05	0.000344061	TRUE	12:85473890-85477273	Fos	Fos
ENSMUSG00000004667	89.4606	150.448	-0.749937	2.0063e-05	0.0003446	TRUE	10:80035949-80039795	Polr2e	Polr2e
ENSMUSG00000044308	21.9758	40.8876	-0.895746	2.01722e-05	0.000346084	TRUE	2:69897246-70024013	Ubr3	Ubr3
ENSMUSG00000050092	0.160534	2.35985	-3.87774	2.02586e-05	0.000347176	TRUE	3:92316620-92318085	Sprr2b	Sprr2b
ENSMUSG00000027855	0.0382549	0.663085	-4.11547	2.0356e-05	0.000348454	TRUE	3:102818499-102936100	Sycp1	Sycp1
ENSMUSG00000015776	29.6483	53.1982	-0.843427	2.04794e-05	0.000350173	TRUE	2:26905262-26910677	Med22	Med22
ENSMUSG00000005397	0.224822	0.0208168	3.43296	2.05445e-05	0.000350892	TRUE	13:13437602-13512275	Nid1	Nid1
ENSMUSG00000029247	216.551	386.68	-0.836433	2.08826e-05	0.000356267	TRUE	5:76951307-76967509	Paics	Paics
ENSMUSG00000061613	122.584	215.056	-0.810943	2.1082e-05	0.000359267	TRUE	17:31647082-31658754	U2af1	U2af1
ENSMUSG00000020736	70.1507	123.964	-0.821394	2.1466e-05	0.000365401	TRUE	11:115490420-115491862	Nt5c	Nt5c
ENSMUSG00000017002	21.6362	6.49469	1.73611	2.15438e-05	0.000365908	TRUE	2:164354070-164389095	Slpi	Slpi
ENSMUSG00000041841	959.4	575.262	0.737912	2.15337e-05	0.000365908	TRUE	15:5116613-5119140	Rpl37	Rpl37
ENSMUSG00000085772	3.92976	0.690364	2.50901	2.17223e-05	0.000368529	TRUE	11:31790113-31824524	D630024D03Rik	D630024D03Rik
ENSMUSG00000002602	176.291	85.8276	1.03845	2.18871e-05	0.000370912	TRUE	7:25757273-25788705	Axl	Axl
ENSMUSG00000068015	3.34839	6.75293	-1.01205	2.19969e-05	0.000372358	TRUE	14:74754674-74947877	Lrch1	Lrch1
ENSMUSG00000022205	186.653	108.915	0.777156	2.20321e-05	0.000372541	TRUE	15:11981339-11996983	Sub1	Sub1
ENSMUSG00000031715	110.023	199.587	-0.859216	2.25832e-05	0.000381435	TRUE	8:80698507-80739497	Smarca5	Smarca5
ENSMUSG00000034422	0.992546	3.27917	-1.72412	2.2659e-05	0.000382292	TRUE	16:35832874-35871544	Parp14	Parp14
ENSMUSG00000001761	27.1438	45.3492	-0.740455	2.3001e-05	0.00038637	TRUE	6:29735503-29761365	Smo	Smo
ENSMUSG00000019777	84.5019	143.404	-0.763027	2.3021e-05	0.00038637	TRUE	10:36974544-37001889	Hdac2	Hdac2
ENSMUSG00000020079	19.0186	33.786	-0.829014	2.30275e-05	0.00038637	TRUE	10:62429209-62449738	Supv3l1	Supv3l1
ENSMUSG00000020941	5.20875	10.8942	-1.06455	2.29562e-05	0.00038637	TRUE	11:103219762-103267472	Map3k14	Map3k14
ENSMUSG00000044708	0.903147	0.300273	1.58869	2.29344e-05	0.00038637	TRUE	1:172341210-172374085	Kcnj10	Kcnj10
ENSMUSG00000031134	34.3968	18.9672	0.858766	2.30563e-05	0.000386428	TRUE	X:57383530-57393036	Rbmx	Rbmx
ENSMUSG00000028525	8.3356	3.66665	1.18482	2.33028e-05	0.00039013	TRUE	4:102087543-102607259	Pde4b	Pde4b
ENSMUSG00000027684	22.4512	41.4577	-0.884846	2.3453e-05	0.000392213	TRUE	3:29951296-30548008	Mecom	Mecom
ENSMUSG00000020186	5.01882	11.4993	-1.19613	2.35005e-05	0.000392577	TRUE	10:110920177-110939599	Csrp2	Csrp2
ENSMUSG00000036492	46.898	26.1256	0.844061	2.35552e-05	0.00039294	TRUE	17:36942918-36947986	Rnf39	Rnf39
ENSMUSG00000054400	3.53652	7.64513	-1.11221	2.35738e-05	0.00039294	TRUE	8:104250903-104264936	Cklf	Cklf
ENSMUSG00000020532	24.3886	41.9763	-0.783369	2.38248e-05	0.000396689	TRUE	11:84129672-84401651	Acaca	Acaca
ENSMUSG00000035278	23.3523	41.0665	-0.814396	2.39809e-05	0.000398853	TRUE	10:80796100-80798626	Plekhj1	Plekhj1
ENSMUSG00000062727	4.0719	0.60814	2.74322	2.40441e-05	0.000399467	TRUE	13:22035870-22036345	Hist1h2bk	Hist1h2bk
ENSMUSG00000022500	299.647	148.948	1.00845	2.44142e-05	0.000405175	TRUE	16:10959275-11066157	Litaf	Litaf
ENSMUSG00000060716	9.21241	5.10909	0.850512	2.44971e-05	0.000406108	TRUE	12:79029163-79081648	Plekhh1	Plekhh1
ENSMUSG00000104554	23.8088	7.63496	1.6408	2.45515e-05	0.000406568	TRUE	3:122377097-122391811	Gm42835	Gm42835
ENSMUSG00000041737	0.768602	16.3408	-4.41009	2.46016e-05	0.000406955	TRUE	9:31426199-31464238	Tmem45b	Tmem45b
ENSMUSG00000028927	50.5518	27.7175	0.866963	2.47459e-05	0.000408898	TRUE	4:140906344-140952586	Padi2	Padi2
ENSMUSG00000007659	210.858	102.874	1.03539	2.50252e-05	0.000413065	TRUE	2:152780668-152831728	Bcl2l1	Bcl2l1
ENSMUSG00000022322	23.3535	42.8521	-0.875728	2.53397e-05	0.000417803	TRUE	8:4735980-4779534	Shcbp1	Shcbp1
ENSMUSG00000044807	0.10311	0.773325	-2.90689	2.55238e-05	0.000420384	TRUE	11:50811086-50827724	Zfp354c	Zfp354c
ENSMUSG00000096740	5.20949	10.7333	-1.04289	2.57021e-05	0.000422863	TRUE	19:8883732-8892627	Lbhd1	Lbhd1
ENSMUSG00000043445	53.3582	97.3658	-0.867706	2.58862e-05	0.000425432	TRUE	17:24470473-24471591	Pgp	Pgp
ENSMUSG00000003849	27.1005	8.92275	1.60276	2.60819e-05	0.000428187	TRUE	8:107388225-107403206	Nqo1	Nqo1
ENSMUSG00000045896	46.9306	80.4014	-0.77669	2.64178e-05	0.000433236	TRUE	6:83805401-83831741	Paip2b	Paip2b
ENSMUSG00000029471	22.0675	40.2579	-0.867349	2.64506e-05	0.000433306	TRUE	5:122731170-122779409	Camkk2	Camkk2
ENSMUSG00000029413	11.4227	21.0406	-0.881268	2.648e-05	0.000433322	TRUE	5:92257659-92278170	Naaa	Naaa
ENSMUSG00000032344	6.426	11.1394	-0.793682	2.66273e-05	0.000435265	TRUE	9:78430526-78443237	Mb21d1	Mb21d1
ENSMUSG00000035847	13.6583	27.3388	-1.00117	2.70215e-05	0.000441236	TRUE	X:70343069-70365084	Ids	Ids
ENSMUSG00000032902	36.6372	64.3028	-0.811572	2.74263e-05	0.000447367	TRUE	3:104638668-104658462	Slc16a1	Slc16a1
ENSMUSG00000078427	21.4031	55.4987	-1.37463	2.76501e-05	0.000450534	TRUE	10:128821771-128877638	Sarnp	Sarnp
ENSMUSG00000055612	56.7583	98.5572	-0.79613	2.77017e-05	0.000450893	TRUE	2:72476159-72486893	Cdca7	Cdca7
ENSMUSG00000031714	3.51751	7.92088	-1.1711	2.79798e-05	0.000454934	TRUE	8:80764434-80880479	Gab1	Gab1
ENSMUSG00000033751	3.77475	7.19625	-0.930864	2.81015e-05	0.000456425	TRUE	8:84831522-84835482	Gadd45gip1	Gadd45gip1
ENSMUSG00000036686	28.3387	53.4342	-0.914989	2.84194e-05	0.000460703	TRUE	8:84132828-84147936	Cc2d1a	Cc2d1a
ENSMUSG00000059363	11.6598	23.5827	-1.01618	2.84254e-05	0.000460703	TRUE	19:24261453-24280605	Fxn	Fxn
ENSMUSG00000031783	28.0872	48.7025	-0.794084	2.86498e-05	0.000463354	TRUE	8:94857450-94864242	Polr2c	Polr2c
ENSMUSG00000040043	7.92496	15.5292	-0.970509	2.86473e-05	0.000463354	TRUE	10:128129470-128180297	Rbms2	Rbms2
ENSMUSG00000026896	1.05792	2.98064	-1.49439	2.90371e-05	0.000468956	TRUE	2:62595798-62646255	Ifih1	Ifih1
ENSMUSG00000038398	21.6348	40.8008	-0.915247	2.90578e-05	0.000468956	TRUE	8:13785615-13798538	Upf3a	Upf3a
ENSMUSG00000052488	28.0379	48.081	-0.778091	2.91473e-05	0.000469904	TRUE	8:72460489-72475233	Cherp	Cherp
ENSMUSG00000018433	33.8473	59.7734	-0.820463	2.95083e-05	0.000475061	TRUE	11:107166663-107189381	Nol11	Nol11
ENSMUSG00000045790	0.768602	2.1748	-1.50057	2.95296e-05	0.000475061	TRUE	5:52374651-52471521	Ccdc149	Ccdc149
ENSMUSG00000028680	16.6776	7.3962	1.17306	3.01093e-05	0.000483877	TRUE	4:117128655-117133963	Plk3	Plk3
ENSMUSG00000020776	27.853	47.3617	-0.765887	3.02456e-05	0.000485555	TRUE	11:116142285-116168166	Fbf1	Fbf1
ENSMUSG00000022574	0.466143	1.778	-1.93141	3.04924e-05	0.000489001	TRUE	15:75890964-75894481	Naprt	Naprt
ENSMUSG00000030621	6.32297	2.18161	1.53521	3.05383e-05	0.000489224	TRUE	7:89632392-89854359	Me3	Me3
ENSMUSG00000086179	2.13203	0.412651	2.36923	3.06622e-05	0.000490692	TRUE	2:164550530-164559730	Gm14317	Gm14317
ENSMUSG00000020528	12.0499	21.7659	-0.853048	3.09316e-05	0.000494484	TRUE	11:61729650-61762088	Prpsap2	Prpsap2
ENSMUSG00000097072	2.24231	0.687159	1.70627	3.15116e-05	0.000503228	TRUE	9:98949781-98955299	Foxl2os	Foxl2os
ENSMUSG00000048388	0.0506304	0.480988	-3.24793	3.18907e-05	0.000508748	TRUE	2:83812636-83883486	Fam171b	Fam171b
ENSMUSG00000000555	4.71359	8.55919	-0.860648	3.20362e-05	0.000509827	TRUE	15:103344289-103366763	Itga5	Itga5
ENSMUSG00000027198	46.1867	88.2254	-0.933718	3.20337e-05	0.000509827	TRUE	2:93661028-93822568	Ext2	Ext2
ENSMUSG00000037070	61.3004	100.227	-0.709299	3.20587e-05	0.000509827	TRUE	8:78505271-78508928	Rbmxl1	Rbmxl1
ENSMUSG00000031697	28.6431	48.576	-0.762055	3.2227e-05	0.00051197	TRUE	8:85299632-85308278	Orc6	Orc6
ENSMUSG00000033306	11.7401	6.46841	0.859965	3.23667e-05	0.000513652	TRUE	16:24393350-24992576	Lpp	Lpp
ENSMUSG00000027938	0.493897	1.80528	-1.86994	3.26141e-05	0.000517041	TRUE	3:90237500-90243512	Creb3l4	Creb3l4
ENSMUSG00000001151	5.40677	10.3407	-0.935501	3.26607e-05	0.000517241	TRUE	10:76351254-76442912	Pcnt	Pcnt
ENSMUSG00000015095	33.7247	65.5818	-0.95949	3.30657e-05	0.000523111	TRUE	2:25500750-25505471	Fbxw5	Fbxw5
ENSMUSG00000020159	12.8345	102.111	-2.99204	3.32981e-05	0.00052498	TRUE	11:33550781-33578959	Gabrp	Gabrp
ENSMUSG00000025364	234.496	425.17	-0.858481	3.33216e-05	0.00052498	TRUE	10:128557766-128565934	Pa2g4	Pa2g4
ENSMUSG00000069631	8.60055	15.7934	-0.87682	3.32602e-05	0.00052498	TRUE	11:106163330-106202168	Strada	Strada
ENSMUSG00000083567	0.119865	1.91785	-4	3.32755e-05	0.00052498	TRUE	2:162898894-162899523	Gm11451	Gm11451
ENSMUSG00000025436	6.29928	12.751	-1.01735	3.35051e-05	0.000527325	TRUE	10:126868430-126901371	Xrcc6bp1	Xrcc6bp1
ENSMUSG00000019312	30.9981	75.9777	-1.2934	3.36262e-05	0.000528685	TRUE	11:98446394-98455373	Grb7	Grb7
ENSMUSG00000025130	298.363	524.928	-0.815048	3.4987e-05	0.000549512	TRUE	11:120560298-120573253	P4hb	P4hb
ENSMUSG00000002550	52.735	93.79	-0.830674	3.53933e-05	0.000555322	TRUE	2:32255002-32260159	Uck1	Uck1
ENSMUSG00000087153	4.60969	9.06108	-0.975011	3.55717e-05	0.000557546	TRUE	8:19682268-19698275	Gm6483	Gm6483
ENSMUSG00000064372	241.198	429.234	-0.831549	3.61397e-05	0.000565866	TRUE	MT:15356-15422	mt-Tp	mt-Tp
ENSMUSG00000050395	0.120331	0.556531	-2.20945	3.65809e-05	0.000572186	TRUE	4:63727084-63745113	Tnfsf15	Tnfsf15
ENSMUSG00000006315	45.7615	76.3272	-0.738062	3.68227e-05	0.000575378	TRUE	7:30727701-30729534	Tmem147	Tmem147
ENSMUSG00000061313	7.08489	12.4325	-0.811296	3.69346e-05	0.000576535	TRUE	8:25725324-25754280	Ddhd2	Ddhd2
ENSMUSG00000000792	0.13755	0.657663	-2.25739	3.71209e-05	0.00057885	TRUE	8:70882889-70892757	Slc5a5	Slc5a5
ENSMUSG00000003072	192.924	342.82	-0.829414	3.7579e-05	0.000585395	TRUE	10:80138632-80145818	Atp5d	Atp5d
ENSMUSG00000000976	16.3007	27.9928	-0.780119	3.78414e-05	0.000586627	TRUE	11:83753696-83783754	Heatr6	Heatr6
ENSMUSG00000021108	18.4593	10.2594	0.847401	3.77115e-05	0.000586627	TRUE	12:73584797-73778185	Prkch	Prkch
ENSMUSG00000054752	0.016506	0.429157	-4.70043	3.77758e-05	0.000586627	TRUE	4:53631471-53707009	Fsd1l	Fsd1l
ENSMUSG00000068240	114.122	228.443	-1.00126	3.77873e-05	0.000586627	TRUE	4:3973092-3973595	Gm11808	Gm11808
ENSMUSG00000073096	0.888657	0.0413329	4.42626	3.78506e-05	0.000586627	TRUE	6:48554796-48570722	Lrrc61	Lrrc61
ENSMUSG00000045248	5.15027	9.39386	-0.86707	3.83985e-05	0.000594513	TRUE	8:72494558-72548310	Med26	Med26
ENSMUSG00000026849	33.5354	57.86	-0.786881	3.8617e-05	0.00059729	TRUE	2:30960627-30967933	Tor1a	Tor1a
ENSMUSG00000075012	0.44175	1.55817	-1.81855	3.9389e-05	0.000608612	TRUE	2:102449366-102452499	Fjx1	Fjx1
ENSMUSG00000038067	14.8394	4.72081	1.65232	3.96499e-05	0.000612023	TRUE	11:98701263-98703629	Csf3	Csf3
ENSMUSG00000017716	52.5077	92.9531	-0.823972	3.99776e-05	0.000616457	TRUE	11:117849251-117855743	Birc5	Birc5
ENSMUSG00000073433	31.048	16.4215	0.918918	4.02538e-05	0.000620088	TRUE	17:26196226-26207786	Arhgdig	Arhgdig
ENSMUSG00000006576	7.42035	3.67894	1.0122	4.04133e-05	0.000621916	TRUE	1:75546266-75562172	Slc4a3	Slc4a3
ENSMUSG00000064246	28.9898	2.48059	3.54679	4.05147e-05	0.000622847	TRUE	1:134182176-134190181	Chil1	Chil1
ENSMUSG00000020307	84.3145	144.189	-0.774106	4.07961e-05	0.00062591	TRUE	10:79682195-79688394	Cdc34	Cdc34
ENSMUSG00000080893	118.407	222.632	-0.910903	4.07934e-05	0.00062591	TRUE	5:130188395-130188796	Gm15920	Gm15920
ENSMUSG00000037152	54.4185	101.281	-0.896198	4.17351e-05	0.000639672	TRUE	3:51404677-51408988	Ndufc1	Ndufc1
ENSMUSG00000001909	72.3625	121.415	-0.746633	4.19745e-05	0.000642049	TRUE	8:84686307-84699808	Trmt1	Trmt1
ENSMUSG00000016344	58.2734	29.7525	0.969828	4.19469e-05	0.000642049	TRUE	2:181187247-181188771	Ppdpf	Ppdpf
ENSMUSG00000032939	38.9208	65.639	-0.75401	4.20429e-05	0.000642451	TRUE	8:94214597-94315066	Nup93	Nup93
ENSMUSG00000020770	15.9087	33.1453	-1.05899	4.23282e-05	0.000646163	TRUE	11:116030322-116061214	Unk	Unk
ENSMUSG00000015305	4.14564	7.50806	-0.856845	4.2835e-05	0.000653244	TRUE	10:8722219-8886070	Sash1	Sash1
ENSMUSG00000058355	73.4753	120.762	-0.716838	4.29595e-05	0.000654488	TRUE	8:79683442-79711740	Abce1	Abce1
ENSMUSG00000038860	3.44818	7.5413	-1.12898	4.31185e-05	0.000656254	TRUE	2:32986224-33131654	Garnl3	Garnl3
ENSMUSG00000062248	83.445	142.737	-0.774459	4.34002e-05	0.000659883	TRUE	13:51645232-51650660	Cks2	Cks2
ENSMUSG00000040998	46.2788	104.726	-1.17819	4.35527e-05	0.000661541	TRUE	3:132881745-132950291	Npnt	Npnt
ENSMUSG00000032431	23.2354	42.8293	-0.882272	4.36335e-05	0.000662109	TRUE	9:114375134-114390675	Crtap	Crtap
ENSMUSG00000034974	25.9999	46.9714	-0.853276	4.41776e-05	0.000669697	TRUE	10:81183007-81193197	Dapk3	Dapk3
ENSMUSG00000025762	20.8165	36.1152	-0.794877	4.46207e-05	0.000675742	TRUE	3:40950354-41040234	Larp1b	Larp1b
ENSMUSG00000052125	11.0274	5.08538	1.11667	4.49794e-05	0.000680498	TRUE	12:33111711-33147597	F730043M19Rik	F730043M19Rik
ENSMUSG00000037379	2.02147	0.219725	3.20163	4.50403e-05	0.000680744	TRUE	5:33198184-33218455	Spon2	Spon2
ENSMUSG00000044533	2129	3628.06	-0.769023	4.54932e-05	0.000686906	TRUE	17:24718116-24721929	Rps2	Rps2
ENSMUSG00000007721	87.8109	155.189	-0.821552	4.58223e-05	0.000691066	TRUE	8:70868227-70873490	Ccdc124	Ccdc124
ENSMUSG00000052373	1.25232	2.89742	-1.21016	4.58594e-05	0.000691066	TRUE	11:101999652-102028461	Mpp3	Mpp3
ENSMUSG00000028800	66.5894	120.471	-0.855315	4.63224e-05	0.000697354	TRUE	4:129516104-129542713	Hdac1	Hdac1
ENSMUSG00000050910	5.51737	10.4497	-0.921404	4.71221e-05	0.000708692	TRUE	11:115381916-115396132	Cdr2l	Cdr2l
ENSMUSG00000039810	6.37639	12.1435	-0.929374	4.72643e-05	0.00071013	TRUE	10:128541963-128547774	Zc3h10	Zc3h10
ENSMUSG00000022324	0.0354731	0.36892	-3.37851	4.74945e-05	0.000712885	TRUE	15:34306680-34436242	Matn2	Matn2
ENSMUSG00000020486	4.71716	16.1237	-1.7732	4.78242e-05	0.00071662	TRUE	11:87568903-87590539	2004-09-01	2004-09-01
ENSMUSG00000042804	0.0341427	0.499337	-3.87036	4.78374e-05	0.00071662	TRUE	4:152274232-152285337	Gpr153	Gpr153
ENSMUSG00000034177	0.0336971	0.54477	-4.01495	4.81072e-05	0.000719954	TRUE	11:87662722-87735539	Rnf43	Rnf43
ENSMUSG00000049940	40.462	72.3914	-0.839249	4.86174e-05	0.000726163	TRUE	3:41066326-41083046	Pgrmc2	Pgrmc2
ENSMUSG00000054263	0.00908071	0.263341	-4.85797	4.86055e-05	0.000726163	TRUE	15:7129559-7197489	Lifr	Lifr
ENSMUSG00000068196	12.3641	5.97755	1.04853	4.88407e-05	0.000728784	TRUE	16:57624258-57754737	Col8a1	Col8a1
ENSMUSG00000031479	45.7841	78.0376	-0.769321	4.91912e-05	0.000733296	TRUE	8:22192809-22220843	Vps36	Vps36
ENSMUSG00000040181	0.154744	5.14095	-5.05407	4.95105e-05	0.000736792	TRUE	1:162829561-162866610	Fmo1	Fmo1
ENSMUSG00000050965	12.7679	21.9501	-0.781707	4.95225e-05	0.000736792	TRUE	11:107933387-108343928	Prkca	Prkca
ENSMUSG00000007029	405.359	662.045	-0.70773	4.97108e-05	0.000738245	TRUE	17:35000987-35016322	Vars	Vars
ENSMUSG00000042797	0.0224647	0.589699	-4.71424	4.97171e-05	0.000738245	TRUE	7:97724006-97738289	Aqp11	Aqp11
ENSMUSG00000039349	19.1338	6.36136	1.58872	4.99671e-05	0.000741235	TRUE	1:184871926-184883218	C130074G19Rik	C130074G19Rik
ENSMUSG00000032135	9.05871	4.62259	0.970606	5.01058e-05	0.00074257	TRUE	9:44134469-44142727	Mcam	Mcam
ENSMUSG00000049907	15.2003	40.0275	-1.39689	5.03631e-05	0.000745658	TRUE	5:74195286-74199481	Rasl11b	Rasl11b
ENSMUSG00000057738	86.7366	148.156	-0.772401	5.07009e-05	0.000749931	TRUE	2:29965560-30031451	Sptan1	Sptan1
ENSMUSG00000072623	0.870777	0.228915	1.92749	5.12068e-05	0.000756678	TRUE	6:118461950-118479320	Zfp9	Zfp9
ENSMUSG00000018774	12.0029	4.9946	1.26495	5.13985e-05	0.000758041	TRUE	11:69664213-69666153	Cd68	Cd68
ENSMUSG00000020088	52.0595	90.6944	-0.800852	5.13885e-05	0.000758041	TRUE	10:61680310-61693295	Sar1a	Sar1a
ENSMUSG00000021391	8.34485	15.8552	-0.925999	5.18141e-05	0.00076294	TRUE	13:49464027-49652746	Cenpp	Cenpp
ENSMUSG00000046959	0.169958	2.75511	-4.01885	5.18308e-05	0.00076294	TRUE	5:108669878-108675569	Slc26a1	Slc26a1
ENSMUSG00000011658	0.548824	2.34363	-2.09433	5.21652e-05	0.000765643	TRUE	7:44896079-44900623	Fuz	Fuz
ENSMUSG00000028364	0.0126048	0.279406	-4.47031	5.21355e-05	0.000765643	TRUE	4:63959785-64047015	Tnc	Tnc
ENSMUSG00000068141	22.8294	42.0053	-0.879682	5.20845e-05	0.000765643	TRUE	17:3044014-3044733	Gm10232	Gm10232
ENSMUSG00000031666	7.48395	17.9216	-1.25983	5.24708e-05	0.000769387	TRUE	8:91070057-91123844	Rbl2	Rbl2
ENSMUSG00000035206	6.50811	11.7734	-0.855226	5.30329e-05	0.000776881	TRUE	10:80855275-80868705	Sppl2b	Sppl2b
ENSMUSG00000066595	4.6975	10.0545	-1.09787	5.31977e-05	0.000778547	TRUE	1:191005847-191026158	Mfsd7b	Mfsd7b
ENSMUSG00000075289	3.12743	7.3777	-1.23819	5.33699e-05	0.000780318	TRUE	19:4164324-4175479	Carns1	Carns1
ENSMUSG00000004105	8.79335	16.9978	-0.95086	5.3501e-05	0.000780735	TRUE	2:33216069-33247717	Angptl2	Angptl2
ENSMUSG00000036745	4.64116	8.91752	-0.942156	5.34717e-05	0.000780735	TRUE	3:146852367-146984009	Ttll7	Ttll7
ENSMUSG00000029802	0.422731	1.70053	-2.00817	5.36904e-05	0.000782749	TRUE	6:58584523-58695676	Abcg2	Abcg2
ENSMUSG00000056228	5.41342	9.96097	-0.879745	5.4529e-05	0.000794216	TRUE	8:11514021-11550771	Cars2	Cars2
ENSMUSG00000025558	10.5827	5.4279	0.963244	5.51403e-05	0.000802352	TRUE	14:121542039-121797734	Dock9	Dock9
ENSMUSG00000033713	12.8781	5.79798	1.1513	5.53825e-05	0.000805107	TRUE	12:99194980-99450111	Foxn3	Foxn3
ENSMUSG00000039842	14.0456	23.4963	-0.742314	5.55956e-05	0.000807435	TRUE	8:18595131-18803189	Mcph1	Mcph1
ENSMUSG00000050747	2.3877	0.445592	2.42183	5.57444e-05	0.000808825	TRUE	17:36860691-36867210	Trim15	Trim15
ENSMUSG00000000120	22.3375	43.0169	-0.945434	5.64746e-05	0.00081808	TRUE	11:95568818-95587735	Ngfr	Ngfr
ENSMUSG00000033722	15.7878	8.6909	0.86123	5.64896e-05	0.00081808	TRUE	1:155212471-155244444	BC034090	BC034090
ENSMUSG00000029674	19.4145	11.3593	0.773256	5.66575e-05	0.000819731	TRUE	5:134656039-134688598	Limk1	Limk1
ENSMUSG00000020078	18.9178	34.7332	-0.876573	5.75341e-05	0.000831435	TRUE	10:62454843-62486805	Vps26a	Vps26a
ENSMUSG00000062981	87.8365	147.005	-0.742974	5.75755e-05	0.000831435	TRUE	10:95480806-95501927	Mrpl42	Mrpl42
ENSMUSG00000034586	19.3383	43.4409	-1.16759	5.93874e-05	0.000856786	TRUE	11:115347707-115367756	Hid1	Hid1
ENSMUSG00000027834	0.255551	1.01639	-1.99178	5.98336e-05	0.000861593	TRUE	3:75557547-75643495	Serpini1	Serpini1
ENSMUSG00000031691	26.5091	44.6637	-0.752617	5.98129e-05	0.000861593	TRUE	8:85036915-85057583	Tnpo2	Tnpo2
ENSMUSG00000039835	7.36547	14.0683	-0.933599	6.00619e-05	0.000864063	TRUE	10:18390322-18533892	Nhsl1	Nhsl1
ENSMUSG00000018334	4.64395	9.00905	-0.956022	6.02404e-05	0.000865814	TRUE	11:79013440-79146407	Ksr1	Ksr1
ENSMUSG00000038416	61.1656	99.9466	-0.708437	6.04372e-05	0.000867823	TRUE	8:13757676-13781938	Cdc16	Cdc16
ENSMUSG00000037415	6.30242	11.0755	-0.81339	6.05984e-05	0.000869319	TRUE	8:105768308-105827350	Ranbp10	Ranbp10
ENSMUSG00000017404	311.27	525.721	-0.75613	6.13063e-05	0.000876996	TRUE	11:98026710-98030492	Rpl19	Rpl19
ENSMUSG00000019923	81.7936	142.088	-0.79672	6.12937e-05	0.000876996	TRUE	10:72654845-72674964	Zwint	Zwint
ENSMUSG00000049502	2.75889	6.02084	-1.12588	6.11916e-05	0.000876996	TRUE	16:35926511-35939151	Dtx3l	Dtx3l
ENSMUSG00000030243	16.4047	28.6678	-0.805326	6.15062e-05	0.000879031	TRUE	6:142350342-142387087	Recql	Recql
ENSMUSG00000028093	11.1625	24.9002	-1.1575	6.16027e-05	0.000879584	TRUE	3:97158777-97177299	Acp6	Acp6
ENSMUSG00000027210	8.87141	16.5816	-0.902348	6.24403e-05	0.00089071	TRUE	2:115863064-116065839	Meis2	Meis2
ENSMUSG00000031750	10.3204	4.88331	1.07957	6.28989e-05	0.000896413	TRUE	8:110741829-110805924	Il34	Il34
ENSMUSG00000037033	0.411915	1.40425	-1.76939	6.30701e-05	0.000898012	TRUE	3:144822623-144849357	Clca3b	Clca3b
ENSMUSG00000039813	20.786	10.9402	0.925972	6.34096e-05	0.000902004	TRUE	4:46604390-46650209	Tbc1d2	Tbc1d2
ENSMUSG00000025366	13.3539	25.0147	-0.905513	6.38601e-05	0.000907564	TRUE	10:128510248-128525859	Esyt1	Esyt1
ENSMUSG00000065126	20.8566	64.9071	-1.63787	6.42606e-05	0.000912405	TRUE	11:106500993-106501062	Snord104	Snord104
ENSMUSG00000017288	25.1124	44.2927	-0.81867	6.45111e-05	0.000914258	TRUE	11:76046226-76179647	Vps53	Vps53
ENSMUSG00000075266	14.5696	26.4136	-0.858322	6.44754e-05	0.000914258	TRUE	10:30196011-30200540	Cenpw	Cenpw
ENSMUSG00000020773	42.3825	81.0338	-0.935057	6.51953e-05	0.000923095	TRUE	11:116105752-116127210	Trim47	Trim47
ENSMUSG00000040713	20.9995	10.315	1.02561	6.53217e-05	0.000924026	TRUE	1:165763746-165775308	Creg1	Creg1
ENSMUSG00000026727	16.7422	28.8607	-0.785616	6.58041e-05	0.000929986	TRUE	2:13076821-13271415	Rsu1	Rsu1
ENSMUSG00000019897	16.8646	28.7506	-0.769595	6.58871e-05	0.000930297	TRUE	10:105841067-105847833	Ccdc59	Ccdc59
ENSMUSG00000045165	10.2909	4.28029	1.26559	6.64616e-05	0.00093754	TRUE	7:127091359-127093986	AI467606	AI467606
ENSMUSG00000074796	25.7793	10.9305	1.23786	6.67414e-05	0.000940615	TRUE	2:130684113-130697519	Slc4a11	Slc4a11
ENSMUSG00000032038	5.29735	2.38815	1.14938	6.69287e-05	0.000942383	TRUE	9:35046579-35116810	St3gal4	St3gal4
ENSMUSG00000020708	115.158	198.95	-0.788784	6.72437e-05	0.000945944	TRUE	11:106256154-106263120	Psmc5	Psmc5
ENSMUSG00000079685	47.7603	18.659	1.35594	6.77453e-05	0.000952122	TRUE	10:7444873-7473477	Ulbp1	Ulbp1
ENSMUSG00000021171	30.7205	16.9963	0.853985	6.78969e-05	0.00095279	TRUE	12:116281222-116373096	Esyt2	Esyt2
ENSMUSG00000040078	124.757	204.389	-0.712194	6.7918e-05	0.00095279	TRUE	6:85843980-85844459	Gm9769	Gm9769
ENSMUSG00000078619	76.5577	136.62	-0.835551	6.87189e-05	0.000963139	TRUE	11:106263179-106272972	Smarcd2	Smarcd2
ENSMUSG00000020692	23.0366	51.9729	-1.17383	6.95013e-05	0.00097321	TRUE	11:82900768-82908411	Nle1	Nle1
ENSMUSG00000027708	32.3318	56.517	-0.805731	6.99111e-05	0.000978049	TRUE	3:35892105-35937445	Dcun1d1	Dcun1d1
ENSMUSG00000022390	17.1529	28.1946	-0.716964	7.01514e-05	0.000980511	TRUE	15:81744848-81796269	Zc3h7b	Zc3h7b
ENSMUSG00000019804	143.197	252.788	-0.819929	7.03327e-05	0.000982143	TRUE	10:42502030-42535381	Snx3	Snx3
ENSMUSG00000063316	950.451	1531.93	-0.688667	7.10155e-05	0.00099077	TRUE	11:101442298-101445529	Rpl27	Rpl27
ENSMUSG00000014195	65.1837	115.437	-0.824522	7.1445e-05	0.000995851	TRUE	11:100582818-100620168	Dnajc7	Dnajc7
ENSMUSG00000085696	0.789864	2.51509	-1.67094	7.20561e-05	0.00100345	TRUE	6:52175217-52215076	Hoxaas3	Hoxaas3
ENSMUSG00000024150	75.0407	127.849	-0.768691	7.22488e-05	0.00100522	TRUE	17:87254658-87265935	Mcfd2	Mcfd2
ENSMUSG00000006728	244.767	426.487	-0.801093	7.30696e-05	0.00101571	TRUE	10:127063534-127067920	Cdk4	Cdk4
ENSMUSG00000020069	27.3034	52.9755	-0.956248	7.33182e-05	0.00101731	TRUE	10:63014664-63024217	Hnrnph3	Hnrnph3
ENSMUSG00000026811	0.0322301	0.74935	-4.53915	7.3307e-05	0.00101731	TRUE	2:32599709-32620806	St6galnac6	St6galnac6
ENSMUSG00000002997	20.3168	46.7184	-1.20132	7.35424e-05	0.00101949	TRUE	12:31958476-32061296	Prkar2b	Prkar2b
ENSMUSG00000004044	201.459	350.414	-0.798574	7.38216e-05	0.0010215	TRUE	11:100956733-100970887	Ptrf	Ptrf
ENSMUSG00000059775	488.761	826.83	-0.75846	7.3779e-05	0.0010215	TRUE	8:107439176-107439585	Rps26-ps1	Rps26-ps1
ENSMUSG00000050334	0.0340388	0.808423	-4.56985	7.44328e-05	0.00102902	TRUE	13:83721381-83884194	C130071C03Rik	C130071C03Rik
ENSMUSG00000020091	53.3722	89.2545	-0.741835	7.53087e-05	0.00104019	TRUE	10:61432497-61452669	Eif4ebp2	Eif4ebp2
ENSMUSG00000020114	64.009	108.337	-0.759181	7.56289e-05	0.00104367	TRUE	10:119199255-119240055	Cand1	Cand1
ENSMUSG00000021703	1.92718	4.14557	-1.10508	7.58325e-05	0.00104553	TRUE	13:92611138-92711944	Serinc5	Serinc5
ENSMUSG00000074886	28.3652	49.5377	-0.804406	7.6435e-05	0.00105288	TRUE	13:55445334-55460925	Grk6	Grk6
ENSMUSG00000036632	10.9951	19.9874	-0.862226	7.70534e-05	0.00106044	TRUE	3:54735539-54751318	Alg5	Alg5
ENSMUSG00000027833	1.33693	3.17701	-1.24874	7.76504e-05	0.00106769	TRUE	3:66971727-66981771	Shox2	Shox2
ENSMUSG00000030814	18.2301	30.3201	-0.733954	7.85148e-05	0.00107861	TRUE	7:127661456-127708933	Bcl7c	Bcl7c
ENSMUSG00000003228	1.09753	2.54899	-1.21566	7.90664e-05	0.0010852	TRUE	19:60889749-61092553	Grk5	Grk5
ENSMUSG00000036931	0.168835	1.05905	-2.64909	7.95356e-05	0.00109066	TRUE	7:30421732-30428746	Nfkbid	Nfkbid
ENSMUSG00000061983	629.452	1146.64	-0.865239	7.97749e-05	0.00109296	TRUE	10:23785211-23787195	Rps12	Rps12
ENSMUSG00000053835	2.72571	0.993405	1.45618	8.00693e-05	0.00109601	TRUE	17:36005695-36020560	H2-T24	H2-T24
ENSMUSG00000020737	204.589	336.099	-0.716157	8.1934e-05	0.00111852	TRUE	11:115497353-115514387	Hn1	Hn1
ENSMUSG00000021486	257.038	456.214	-0.827727	8.19125e-05	0.00111852	TRUE	13:55322055-55325271	Prelid1	Prelid1
ENSMUSG00000080921	83.433	147.544	-0.822456	8.1794e-05	0.00111852	TRUE	6:140746960-140747172	Rpl38-ps2	Rpl38-ps2
ENSMUSG00000056899	1.86457	5.42591	-1.54102	8.22127e-05	0.00112132	TRUE	12:41024090-41955588	Immp2l	Immp2l
ENSMUSG00000024042	36.1868	61.5734	-0.766843	8.36576e-05	0.00114	TRUE	17:31844248-31855792	Sik1	Sik1
ENSMUSG00000004565	6.30702	11.577	-0.876226	8.38612e-05	0.00114176	TRUE	8:3515384-3544266	Pnpla6	Pnpla6
ENSMUSG00000002504	43.7694	23.2075	0.915335	8.52234e-05	0.00115905	TRUE	17:24639282-24650305	Slc9a3r2	Slc9a3r2
ENSMUSG00000020111	42.5438	78.5932	-0.885456	8.52836e-05	0.00115905	TRUE	10:59702477-59864132	Micu1	Micu1
ENSMUSG00000084093	22.6693	49.4602	-1.12553	8.53868e-05	0.00115942	TRUE	1:166431705-166431875	Gm16418	Gm16418
ENSMUSG00000001783	78.1666	127.109	-0.70144	8.62896e-05	0.00117063	TRUE	10:85938637-85957823	Rtcb	Rtcb
ENSMUSG00000035697	1.71625	0.61344	1.48427	8.64524e-05	0.0011718	TRUE	10:80016653-80031472	Hmha1	Hmha1
ENSMUSG00000025934	3.61063	0.590363	2.61257	8.66691e-05	0.00117356	TRUE	1:21240589-21265661	Gsta3	Gsta3
ENSMUSG00000035798	4.73186	9.09667	-0.942931	8.67362e-05	0.00117356	TRUE	10:110941782-111010066	Zdhhc17	Zdhhc17
ENSMUSG00000015092	173.867	305.089	-0.811241	8.75993e-05	0.00118418	TRUE	2:25557847-25562082	Edf1	Edf1
ENSMUSG00000024330	1.01465	2.29987	-1.18057	8.78525e-05	0.00118589	TRUE	17:34039437-34066685	Col11a2	Col11a2
ENSMUSG00000048078	0.0129818	0.331036	-4.67242	8.78815e-05	0.00118589	TRUE	7:96171246-96911093	Tenm4	Tenm4
ENSMUSG00000038506	9.13937	15.2477	-0.738422	8.80354e-05	0.00118692	TRUE	8:13255963-13288131	Dcun1d2	Dcun1d2
ENSMUSG00000073987	3.74053	7.56433	-1.01597	8.81767e-05	0.00118777	TRUE	4:20042052-20066750	Ggh	Ggh
ENSMUSG00000015890	0.41589	1.26327	-1.60288	8.89869e-05	0.00119763	TRUE	10:93523338-93540033	Amdhd1	Amdhd1
ENSMUSG00000020196	10.6558	17.2845	-0.697837	8.96821e-05	0.00120592	TRUE	10:75646110-75764357	Cabin1	Cabin1
ENSMUSG00000060961	68.3349	31.7256	1.10697	8.98893e-05	0.00120764	TRUE	5:88886818-89239653	Slc4a4	Slc4a4
ENSMUSG00000034265	0.0565657	0.444445	-2.974	9.04065e-05	0.00121352	TRUE	17:5492600-5753891	Zdhhc14	Zdhhc14
ENSMUSG00000013150	10.727	18.3495	-0.774494	9.08732e-05	0.00121871	TRUE	8:105713854-105758664	Gfod2	Gfod2
ENSMUSG00000022665	0.112302	1.16313	-3.37255	9.2027e-05	0.0012331	TRUE	16:45093402-45127924	Ccdc80	Ccdc80
ENSMUSG00000063765	0.0654661	0.523729	-3	9.23617e-05	0.00123649	TRUE	15:81678296-81697287	Chadl	Chadl
ENSMUSG00000034773	13.8265	25.5309	-0.884806	9.26736e-05	0.00123958	TRUE	11:102248882-102265187	BC030867	BC030867
ENSMUSG00000032366	360.269	611.006	-0.76211	9.36129e-05	0.00125105	TRUE	9:67022590-67049406	Tpm1	Tpm1
ENSMUSG00000021614	0.0777505	0.414669	-2.41504	9.39929e-05	0.00125502	TRUE	13:89655312-89742509	Vcan	Vcan
ENSMUSG00000027843	7.05546	18.242	-1.37045	9.41613e-05	0.00125617	TRUE	3:103859795-103912247	Ptpn22	Ptpn22
ENSMUSG00000042976	0.0195029	0.289293	-3.89077	9.44078e-05	0.00125836	TRUE	12:8873187-8877459	9930038B18Rik	9930038B18Rik
ENSMUSG00000014867	107.707	182.723	-0.762549	9.46361e-05	0.0012603	TRUE	2:26920040-26933928	Surf4	Surf4
ENSMUSG00000027603	0.169792	1.33712	-2.97728	9.5851e-05	0.00127315	TRUE	2:155490379-155518237	Ggt7	Ggt7
ENSMUSG00000029007	7.38036	19.2439	-1.38264	9.57379e-05	0.00127315	TRUE	4:148077061-148088031	Agtrap	Agtrap
ENSMUSG00000048707	57.2908	114.292	-0.99635	9.58518e-05	0.00127315	TRUE	2:25262618-25269885	Tprn	Tprn
ENSMUSG00000026942	12.2858	24.8068	-1.01374	9.62986e-05	0.00127797	TRUE	2:25517982-25546940	Traf2	Traf2
ENSMUSG00000032624	21.3893	36.225	-0.760098	9.71219e-05	0.00128777	TRUE	17:83350931-83480361	Eml4	Eml4
ENSMUSG00000061482	4.93186	1.08885	2.17932	9.75068e-05	0.00129175	TRUE	13:23581598-23581990	Hist1h4d	Hist1h4d
ENSMUSG00000075391	14.6495	27.4168	-0.904208	9.84776e-05	0.00130348	TRUE	2:35340409-35340963	Gm13443	Gm13443
ENSMUSG00000075415	7.39832	13.5022	-0.867922	9.86258e-05	0.00130431	TRUE	2:31026206-31142008	Fnbp1	Fnbp1
ENSMUSG00000020477	43.7293	71.4333	-0.707997	9.92753e-05	0.00131176	TRUE	11:5703983-5715680	Mrps24	Mrps24
ENSMUSG00000016526	11.6977	5.90805	0.985468	9.99189e-05	0.00131912	TRUE	1:131127455-131138340	Dyrk3	Dyrk3
ENSMUSG00000045362	0.634155	0.131059	2.27462	0.000100942	0.00133147	TRUE	7:143607685-143627845	Tnfrsf26	Tnfrsf26
ENSMUSG00000020246	12.4044	25.9109	-1.0627	0.000102125	0.00134591	TRUE	10:82696160-82742428	Hcfc2	Hcfc2
ENSMUSG00000026788	7.12646	12.8978	-0.85587	0.000102499	0.00134967	TRUE	2:33450287-33468559	Zbtb43	Zbtb43
ENSMUSG00000027677	18.8457	34.1871	-0.859217	0.000102841	0.00135301	TRUE	3:33799832-33814860	Ttc14	Ttc14
ENSMUSG00000024793	0.278397	1.61238	-2.53398	0.000103459	0.00135996	TRUE	4:152115934-152120119	Tnfrsf25	Tnfrsf25
ENSMUSG00000062380	0.970216	0.188653	2.36257	0.000104559	0.00137323	TRUE	8:123411424-123422015	Tubb3	Tubb3
ENSMUSG00000015536	16.6851	29.9466	-0.843836	0.000104885	0.00137633	TRUE	13:114818236-114832275	Mocs2	Mocs2
ENSMUSG00000032035	35.8686	63.8403	-0.831746	0.000105041	0.00137719	TRUE	9:32636221-32757820	Ets1	Ets1
ENSMUSG00000032320	39.1228	62.0712	-0.665914	0.000105632	0.00138375	TRUE	9:56041845-56061882	Rcn2	Rcn2
ENSMUSG00000090793	2.58277	0.430461	2.58496	0.000105828	0.00138513	TRUE	5:13811242-13814452	Gm6650	Gm6650
ENSMUSG00000048138	0.772205	1.94124	-1.32992	0.000105936	0.00138535	TRUE	19:25672420-25679010	Dmrt2	Dmrt2
ENSMUSG00000063354	6.07789	1.89014	1.68507	0.000106776	0.00139514	TRUE	15:76612385-76616852	Slc39a4	Slc39a4
ENSMUSG00000026976	47.7978	90.5577	-0.921893	0.000107236	0.00139925	TRUE	2:24420560-24475599	Pax8	Pax8
ENSMUSG00000049721	2.13859	5.34646	-1.32193	0.000107274	0.00139925	TRUE	11:3983636-3999326	Gal3st1	Gal3st1
ENSMUSG00000057666	16.7812	112.7	-2.74757	0.000108162	0.00140962	TRUE	6:125161715-125166467	Gapdh	Gapdh
ENSMUSG00000020156	25.4288	46.1016	-0.858352	0.000108629	0.0014145	TRUE	10:80226434-80243903	Mum1	Mum1
ENSMUSG00000017446	0.286617	1.50052	-2.38827	0.00010909	0.00141807	TRUE	11:118428203-118449963	C1qtnf1	C1qtnf1
ENSMUSG00000024873	9.68613	3.79509	1.35179	0.000109084	0.00141807	TRUE	19:5092871-5098418	Cnih2	Cnih2
ENSMUSG00000022595	3.29562	13.2109	-2.0031	0.00010991	0.00142509	TRUE	15:74732247-74734329	Lypd2	Lypd2
ENSMUSG00000050410	68.0576	141.771	-1.05873	0.000109852	0.00142509	TRUE	17:35512734-35516824	Tcf19	Tcf19
ENSMUSG00000062825	741.884	1338.92	-0.851805	0.000109872	0.00142509	TRUE	11:120345690-120348542	Actg1	Actg1
ENSMUSG00000021245	3.79039	1.93236	0.971986	0.000110227	0.00142798	TRUE	12:85234529-85270591	Mlh3	Mlh3
ENSMUSG00000021707	15.379	24.5103	-0.672425	0.000111374	0.00144162	TRUE	13:92354783-92389053	Dhfr	Dhfr
ENSMUSG00000024044	26.9024	44.0629	-0.711832	0.000112319	0.00145261	TRUE	17:69156810-69289985	Epb41l3	Epb41l3
ENSMUSG00000035818	43.2721	72.2539	-0.739637	0.000112916	0.00145909	TRUE	19:56461637-56486729	Plekhs1	Plekhs1
ENSMUSG00000034902	27.0446	48.5143	-0.843067	0.000113015	0.00145914	TRUE	10:81292963-81319973	Pip5k1c	Pip5k1c
ENSMUSG00000031833	5.37035	11.1866	-1.05869	0.000113189	0.00146015	TRUE	8:70778117-70792433	Mast3	Mast3
ENSMUSG00000006360	10.3348	33.1423	-1.68116	0.00011653	0.00150198	TRUE	12:113146316-113153879	Crip1	Crip1
ENSMUSG00000022594	4.37324	10.9185	-1.32	0.000117999	0.00151962	TRUE	15:74747852-74753046	Lynx1	Lynx1
ENSMUSG00000019857	13.7059	23.6822	-0.789007	0.000118217	0.00152115	TRUE	10:53596961-53609213	Asf1a	Asf1a
ENSMUSG00000033111	1.86267	3.93115	-1.07758	0.00011924	0.00153301	TRUE	14:12284209-12303231	3830406C13Rik	3830406C13Rik
ENSMUSG00000000759	29.5418	50.3161	-0.768262	0.000119572	0.00153599	TRUE	8:12614277-12672248	Tubgcp3	Tubgcp3
ENSMUSG00000042514	0.0119297	0.310173	-4.70043	0.000120512	0.00154676	TRUE	18:21550377-21654718	Klhl14	Klhl14
ENSMUSG00000030101	47.483	23.9886	0.985066	0.000120945	0.00155101	TRUE	6:108107028-108185582	Sumf1	Sumf1
ENSMUSG00000038374	67.775	111.1	-0.713037	0.00012135	0.00155489	TRUE	3:96629933-96633791	Rbm8a	Rbm8a
ENSMUSG00000018566	2.08357	0.469272	2.15056	0.000121926	0.00156096	TRUE	11:69942539-69948188	Slc2a4	Slc2a4
ENSMUSG00000029401	42.9772	22.3981	0.940197	0.000122801	0.00157085	TRUE	5:124463265-124478366	Rilpl2	Rilpl2
ENSMUSG00000038576	86.7629	41.6129	1.06005	0.000123494	0.00157712	TRUE	1:182763860-182896591	Susd4	Susd4
ENSMUSG00000090841	427.162	709.18	-0.731368	0.000123499	0.00157712	TRUE	10:128490860-128493875	Myl6	Myl6
ENSMUSG00000020873	48.7012	78.0189	-0.679865	0.000127659	0.00162888	TRUE	11:95384692-95391776	Slc35b1	Slc35b1
ENSMUSG00000024206	9.76496	4.39271	1.1525	0.000128004	0.00162892	TRUE	17:56775897-56831008	Rfx2	Rfx2
ENSMUSG00000026655	117.154	196.148	-0.743539	0.000128072	0.00162892	TRUE	2:3613758-3782142	Fam107b	Fam107b
ENSMUSG00000037652	13.4561	24.1192	-0.841924	0.00012787	0.00162892	TRUE	3:30899371-30969415	Phc3	Phc3
ENSMUSG00000042244	2.68316	0.716269	1.90536	0.000128089	0.00162892	TRUE	3:92014583-92031582	Pglyrp3	Pglyrp3
ENSMUSG00000018481	16.3852	26.8192	-0.710874	0.000128315	0.00162907	TRUE	11:85187262-85235130	Appbp2	Appbp2
ENSMUSG00000069565	134.981	227.2	-0.751204	0.000128247	0.00162907	TRUE	10:80261486-80288408	Dazap1	Dazap1
ENSMUSG00000003226	14.4146	23.7109	-0.71802	0.000128663	0.00163212	TRUE	10:58446852-58494155	Ranbp2	Ranbp2
ENSMUSG00000035199	30.9846	49.7325	-0.682636	0.00013042	0.00165304	TRUE	6:97210689-97233315	Arl6ip5	Arl6ip5
ENSMUSG00000015966	0.0694073	0.561043	-3.01495	0.000130732	0.00165562	TRUE	14:29996141-30008896	Il17rb	Il17rb
ENSMUSG00000058392	70.0015	125.3	-0.839928	0.000131178	0.00165988	TRUE	17:32036100-32062865	Rrp1b	Rrp1b
ENSMUSG00000025580	250.884	399.97	-0.672871	0.000131421	0.00166158	TRUE	11:119288363-119300089	Eif4a3	Eif4a3
ENSMUSG00000024913	21.5845	45.4034	-1.0728	0.000131652	0.00166174	TRUE	19:3584828-3686564	Lrp5	Lrp5
ENSMUSG00000038718	23.5557	40.5143	-0.782354	0.000131616	0.00166174	TRUE	2:34171457-34373142	Pbx3	Pbx3
ENSMUSG00000033855	31.3723	57.0365	-0.862393	0.000131906	0.00166357	TRUE	17:88597684-88662586	Ston1	Ston1
ENSMUSG00000023991	81.9436	48.4275	0.758804	0.000132148	0.00166422	TRUE	17:47867133-47924645	Foxp4	Foxp4
ENSMUSG00000035775	45.6017	22.4024	1.02543	0.000132176	0.00166422	TRUE	11:99428403-99438150	Krt20	Krt20
ENSMUSG00000101355	3.55221	0.489961	2.85798	0.000133524	0.0016798	TRUE	13:21717659-21718069	Hist1h3h	Hist1h3h
ENSMUSG00000041827	2.56595	8.09015	-1.65668	0.000134193	0.00168682	TRUE	5:114923240-114937915	Oasl1	Oasl1
ENSMUSG00000019992	6.41568	11.6366	-0.858996	0.000134717	0.00169062	TRUE	10:20347819-20361669	Mtfr2	Mtfr2
ENSMUSG00000059981	17.1405	28.9369	-0.755502	0.000134676	0.00169062	TRUE	7:126865678-126884703	Taok2	Taok2
ENSMUSG00000063457	1170.02	2037.83	-0.800505	0.000136237	0.00170829	TRUE	10:80292453-80294114	Rps15	Rps15
ENSMUSG00000027639	79.5938	133.296	-0.743902	0.000136878	0.00171491	TRUE	2:157097533-157135265	Samhd1	Samhd1
ENSMUSG00000028184	57.2532	28.6123	1.00072	0.000137083	0.00171519	TRUE	3:148815583-148990555	Adgrl2	Adgrl2
ENSMUSG00000068740	0.0815609	2.64563	-5.01958	0.000137125	0.00171519	TRUE	3:108390851-108415552	Celsr2	Celsr2
ENSMUSG00000027314	0.204187	0.856451	-2.06848	0.000139856	0.00174792	TRUE	2:119325784-119335962	Dll4	Dll4
ENSMUSG00000038417	10.7306	18.4526	-0.782095	0.000140182	0.00174918	TRUE	10:41188172-41303241	Fig4	Fig4
ENSMUSG00000042793	1.83137	4.25659	-1.21678	0.000140187	0.00174918	TRUE	1:134983301-135105276	Lgr6	Lgr6
ENSMUSG00000031373	1.54268	4.39512	-1.51046	0.000140353	0.00174982	TRUE	X:163976822-164027997	Car5b	Car5b
ENSMUSG00000030091	26.1332	41.6556	-0.672626	0.000142071	0.00176834	TRUE	6:91013068-91116829	Nup210	Nup210
ENSMUSG00000048732	5.97473	10.4347	-0.804449	0.000141975	0.00176834	TRUE	11:100462614-100472741	Klhl11	Klhl11
ENSMUSG00000048696	12.5379	22.8568	-0.866324	0.000143015	0.00177833	TRUE	10:80380355-80387659	Mex3d	Mex3d
ENSMUSG00000085783	19.4217	32.3547	-0.736304	0.000143107	0.00177833	TRUE	16:62717037-62718450	Gm9816	Gm9816
ENSMUSG00000035673	15.2269	25.1717	-0.725182	0.000146207	0.00181538	TRUE	10:80057416-80102698	Sbno2	Sbno2
ENSMUSG00000001785	54.7921	91.9102	-0.746257	0.00014738	0.00182844	TRUE	10:85871831-85889096	Pwp1	Pwp1
ENSMUSG00000020525	12.2631	23.359	-0.929651	0.000149705	0.00185578	TRUE	11:85311244-85347066	Ppm1d	Ppm1d
ENSMUSG00000024222	110.238	60.7942	0.858611	0.000150406	0.00186296	TRUE	17:28399095-28517524	Fkbp5	Fkbp5
ENSMUSG00000020687	38.3043	63.0277	-0.718479	0.000151902	0.00187995	TRUE	11:104502745-104550620	Cdc27	Cdc27
ENSMUSG00000069114	0.00679032	0.142597	-4.39231	0.000154136	0.00190605	TRUE	3:9250602-9285333	Zbtb10	Zbtb10
ENSMUSG00000067288	903.19	1424.14	-0.656989	0.000156603	0.00193463	TRUE	17:33819027-33824562	Rps28	Rps28
ENSMUSG00000091580	8.76257	16.7398	-0.933857	0.000156701	0.00193463	TRUE	16:21896506-21897116	Gm6467	Gm6467
ENSMUSG00000041935	19.6699	9.39173	1.06653	0.00015715	0.00193861	TRUE	15:3982036-3995752	AW549877	AW549877
ENSMUSG00000003299	33.6929	59.8832	-0.829708	0.000158415	0.00195263	TRUE	9:21002737-21008835	Mrpl4	Mrpl4
ENSMUSG00000062991	10.569	18.0679	-0.773585	0.000158989	0.00195812	TRUE	8:31818028-31918203	Nrg1	Nrg1
ENSMUSG00000035473	2.28362	5.043	-1.14296	0.000159603	0.0019641	TRUE	17:80127471-80185101	Galm	Galm
ENSMUSG00000032221	5.52657	10.7949	-0.965899	0.000160168	0.00196946	TRUE	9:72438011-72462025	Mns1	Mns1
ENSMUSG00000033543	55.5013	31.318	0.825533	0.000160334	0.00196991	TRUE	9:70012550-70022866	Gtf2a2	Gtf2a2
ENSMUSG00000020219	78.207	132.979	-0.765824	0.000160875	0.00197497	TRUE	10:80899450-80900969	Timm13	Timm13
ENSMUSG00000079497	3.31207	8.42508	-1.34696	0.000161837	0.00198518	TRUE	2:29744919-29747250	Gm13420	Gm13420
ENSMUSG00000030208	284.902	156.08	0.868176	0.000164221	0.0020128	TRUE	6:135362545-135383173	Emp1	Emp1
ENSMUSG00000027710	21.1293	34.7512	-0.71782	0.00016612	0.00202955	TRUE	3:36065979-36092853	Acad9	Acad9
ENSMUSG00000044627	111.097	185.88	-0.742554	0.0001661	0.00202955	TRUE	2:32278816-32288075	Swi5	Swi5
ENSMUSG00000045538	5.46389	9.78715	-0.84096	0.000166109	0.00202955	TRUE	8:106009621-106011882	Ddx28	Ddx28
ENSMUSG00000049971	3.95066	7.72299	-0.967066	0.000165765	0.00202955	TRUE	5:127632262-127709374	Glt1d1	Glt1d1
ENSMUSG00000020743	28.3475	49.5365	-0.805271	0.000166661	0.00203452	TRUE	11:115607918-115612969	Mif4gd	Mif4gd
ENSMUSG00000037400	26.6017	50.9875	-0.938623	0.000167107	0.00203834	TRUE	3:35754106-35856276	Atp11b	Atp11b
ENSMUSG00000029171	42.9716	73.5789	-0.775909	0.000168461	0.0020532	TRUE	5:64092950-64128351	Pgm1	Pgm1
ENSMUSG00000031906	2.24433	5.02652	-1.16327	0.000170217	0.00207129	TRUE	8:106252548-106337988	Smpd3	Smpd3
ENSMUSG00000040687	3.88914	6.89575	-0.826255	0.000170181	0.00207129	TRUE	2:91137360-91183837	Madd	Madd
ENSMUSG00000057672	13.2671	26.3071	-0.9876	0.000171475	0.00208493	TRUE	8:83669762-83699179	Pkn1	Pkn1
ENSMUSG00000052632	8.29162	4.19955	0.981419	0.000172684	0.00209796	TRUE	12:21111748-21270171	Asap2	Asap2
ENSMUSG00000047875	0.698644	1.53599	-1.13654	0.000173321	0.00210235	TRUE	4:150087365-150105927	Gpr157	Gpr157
ENSMUSG00000062098	13.3301	22.4303	-0.750765	0.000173293	0.00210235	TRUE	2:138256565-138589292	Btbd3	Btbd3
ENSMUSG00000040824	89.04	138.435	-0.636683	0.00017387	0.00210733	TRUE	7:19149722-19153542	Snrpd2	Snrpd2
ENSMUSG00000024012	162.617	312.235	-0.941151	0.000175266	0.00212256	TRUE	17:29332072-29347904	Mtch1	Mtch1
ENSMUSG00000003518	20.2333	33.2602	-0.717069	0.000175997	0.00212972	TRUE	11:101971143-101987013	Dusp3	Dusp3
ENSMUSG00000038332	3.31551	6.9015	-1.05768	0.000176495	0.00213405	TRUE	10:41810574-41908424	Sesn1	Sesn1
ENSMUSG00000058446	40.4731	19.6912	1.03941	0.000177111	0.00213979	TRUE	6:54816916-54893500	Znrf2	Znrf2
ENSMUSG00000021474	37.5024	58.931	-0.652045	0.000177918	0.00214785	TRUE	13:54071845-54108346	Sfxn1	Sfxn1
ENSMUSG00000045160	20.3438	34.2449	-0.751297	0.000178186	0.00214938	TRUE	6:83349147-83360136	Bola3	Bola3
ENSMUSG00000029334	56.2766	25.9679	1.11581	0.000178398	0.00215024	TRUE	5:98929773-99037351	Prkg2	Prkg2
ENSMUSG00000024414	33.738	63.0391	-0.901872	0.00017944	0.00216036	TRUE	11:94653767-94660089	Mrpl27	Mrpl27
ENSMUSG00000042473	3.49273	6.65855	-0.930854	0.000179522	0.00216036	TRUE	X:139684996-139753405	Tbc1d8b	Tbc1d8b
ENSMUSG00000058427	9.59011	27.6852	-1.52949	0.000180102	0.00216563	TRUE	5:90903871-90905938	Cxcl2	Cxcl2
ENSMUSG00000031024	11.0308	23.6506	-1.10033	0.000183042	0.00219925	TRUE	7:109523911-109617147	St5	St5
ENSMUSG00000047213	35.5811	58.6486	-0.720984	0.000183333	0.00220101	TRUE	3:16183212-16217037	Ythdf3	Ythdf3
ENSMUSG00000034903	13.8156	25.3134	-0.873604	0.000184055	0.00220619	TRUE	2:65088339-65239403	Cobll1	Cobll1
ENSMUSG00000044165	3.52452	0.797779	2.14336	0.000183968	0.00220619	TRUE	3:103832601-103854618	Bcl2l15	Bcl2l15
ENSMUSG00000021180	3.1079	1.21402	1.35614	0.000184642	0.00221149	TRUE	12:100549778-100725028	Rps6ka5	Rps6ka5
ENSMUSG00000033307	634.2	1155.99	-0.86612	0.000185403	0.00221887	TRUE	10:75859353-75860250	Mif	Mif
ENSMUSG00000078453	26.0763	43.7308	-0.745911	0.000185729	0.00222102	TRUE	10:18011263-18023252	Abracl	Abracl
ENSMUSG00000019877	71.7411	119.728	-0.738887	0.000187107	0.00223574	TRUE	10:57515774-57532530	Serinc1	Serinc1
ENSMUSG00000027423	385.306	249.271	0.628289	0.000188013	0.00224481	TRUE	2:144250123-144270906	Snx5	Snx5
ENSMUSG00000026628	9.25305	16.5184	-0.836074	0.000188621	0.00224955	TRUE	1:191170296-191218039	Atf3	Atf3
ENSMUSG00000029082	89.5808	42.9924	1.05911	0.000188705	0.00224955	TRUE	5:43818885-43843986	Bst1	Bst1
ENSMUSG00000040434	14.7294	23.7741	-0.690695	0.000189909	0.00226213	TRUE	2:92365046-92374869	Gyltl1b	Gyltl1b
ENSMUSG00000027714	30.0997	48.8405	-0.698327	0.000190602	0.00226767	TRUE	3:36552606-36565727	Exosc9	Exosc9
ENSMUSG00000031387	0.30542	2.04886	-2.74595	0.000190672	0.00226767	TRUE	X:73922121-73930850	Renbp	Renbp
ENSMUSG00000072692	169.431	100.332	0.75592	0.000192917	0.00229259	TRUE	5:115102923-115110268	Rpl37rt	Rpl37rt
ENSMUSG00000033728	10.9187	19.1585	-0.81119	0.00019505	0.00231612	TRUE	15:76710623-76717699	Lrrc14	Lrrc14
ENSMUSG00000013858	48.7673	81.6401	-0.743362	0.000196547	0.00233209	TRUE	10:79974948-79984330	Tmem259	Tmem259
ENSMUSG00000037260	11.3973	19.8019	-0.796953	0.000198558	0.0023541	TRUE	8:25944459-25976744	Hgsnat	Hgsnat
ENSMUSG00000058301	29.6051	47.7396	-0.689338	0.000198992	0.00235742	TRUE	8:70331522-70353273	Upf1	Upf1
ENSMUSG00000019927	16.9051	29.7437	-0.815128	0.000200458	0.00237294	TRUE	10:71254980-71285262	Ube2d1	Ube2d1
ENSMUSG00000026664	4.59014	11.505	-1.32565	0.000200813	0.0023753	TRUE	2:4919019-4938730	Phyh	Phyh
ENSMUSG00000034187	46.01	73.7253	-0.680212	0.00020127	0.00237886	TRUE	11:103821782-103954056	Nsf	Nsf
ENSMUSG00000041598	17.9406	32.8671	-0.873417	0.000202891	0.00239615	TRUE	11:113726850-113751881	Cdc42ep4	Cdc42ep4
ENSMUSG00000039982	7.53187	14.7079	-0.96551	0.000203343	0.00239964	TRUE	19:12466341-12501996	Dtx4	Dtx4
ENSMUSG00000024145	23.5412	41.0824	-0.803334	0.000203958	0.00240503	TRUE	17:86997256-87025406	Pigf	Pigf
ENSMUSG00000048012	1.21912	2.48405	-1.02685	0.000204904	0.00241432	TRUE	7:44731481-44751050	Zfp473	Zfp473
ENSMUSG00000020198	13.7513	27.7687	-1.01389	0.000206974	0.00243683	TRUE	10:80706978-80742211	Ap3d1	Ap3d1
ENSMUSG00000075053	14.1085	24.3622	-0.788081	0.000208233	0.00244975	TRUE	13:18030324-18031629	Vdac3-ps1	Vdac3-ps1
ENSMUSG00000037126	7.60766	12.5923	-0.72702	0.000209849	0.00246686	TRUE	19:46312087-46327156	Psd	Psd
ENSMUSG00000102893	0.401387	0.0782364	2.35908	0.000211549	0.00248493	TRUE	3:87157693-87162455	Gm37855	Gm37855
ENSMUSG00000036955	15.5656	31.1059	-0.998826	0.000212155	0.00249012	TRUE	10:62538626-62578457	Kif1bp	Kif1bp
ENSMUSG00000104607	0.269697	2.00025	-2.89077	0.000212343	0.00249041	TRUE	3:116200408-116202713	Gm43202	Gm43202
ENSMUSG00000026701	412.665	256.995	0.683233	0.000212749	0.00249326	TRUE	1:161240112-161251219	Prdx6	Prdx6
ENSMUSG00000042821	1.73919	0.481384	1.85316	0.000214343	0.00251001	TRUE	2:167538195-167542814	Snai1	Snai1
ENSMUSG00000030533	22.5055	37.1614	-0.723527	0.000214629	0.00251142	TRUE	7:80325292-80341005	Unc45a	Unc45a
ENSMUSG00000033590	4.35168	7.6061	-0.805583	0.00021578	0.00252295	TRUE	9:75232014-75305451	Myo5c	Myo5c
ENSMUSG00000038700	5.3463	10.6818	-0.998548	0.00021711	0.00253655	TRUE	11:96303336-96306121	Hoxb5	Hoxb5
ENSMUSG00000014748	55.9153	86.9293	-0.636599	0.000217891	0.00254374	TRUE	6:83768885-83775813	Tex261	Tex261
ENSMUSG00000030268	58.9203	29.3544	1.00519	0.000218183	0.00254519	TRUE	6:144993835-145076184	Bcat1	Bcat1
ENSMUSG00000026308	0.382995	0.0570418	2.74723	0.000218541	0.00254742	TRUE	1:91351016-91362416	Klhl30	Klhl30
ENSMUSG00000020541	24.4145	41.6613	-0.77097	0.000219178	0.00255289	TRUE	11:90643465-90688366	Tom1l1	Tom1l1
ENSMUSG00000107476	1.33163	2.90175	-1.12374	0.000221879	0.00258237	TRUE	6:48504337-48534832	Zfp862-ps	Zfp862-ps
ENSMUSG00000052915	31.3887	54.4839	-0.795584	0.000224743	0.00261371	TRUE	11:98795516-98807859	Msl1	Msl1
ENSMUSG00000031878	33.5972	53.8235	-0.679896	0.000225598	0.00262165	TRUE	8:104511028-104534637	Nae1	Nae1
ENSMUSG00000025544	84.503	51.1815	0.723379	0.000225889	0.00262303	TRUE	14:122107038-122159604	Tm9sf2	Tm9sf2
ENSMUSG00000002396	6.63424	11.2206	-0.758148	0.000226894	0.0026327	TRUE	8:71371298-71379361	Ocel1	Ocel1
ENSMUSG00000038545	15.3182	6.77041	1.17793	0.000227937	0.00264278	TRUE	17:46650337-46664364	Cul7	Cul7
ENSMUSG00000026887	13.5317	22.854	-0.756098	0.000231063	0.00267699	TRUE	2:36136389-36190647	Mrrf	Mrrf
ENSMUSG00000003039	34.1861	60.0629	-0.813064	0.000233495	0.00270106	TRUE	8:72219730-72223764	Fam32a	Fam32a
ENSMUSG00000020948	6.57076	3.36917	0.963668	0.000233391	0.00270106	TRUE	12:64942440-64965536	Klhl28	Klhl28
ENSMUSG00000041147	14.6171	24.6897	-0.756253	0.000234885	0.00271508	TRUE	5:150522630-150570329	Brca2	Brca2
ENSMUSG00000038175	1.21666	3.38692	-1.47705	0.000236967	0.00273707	TRUE	13:45389742-45412019	Mylip	Mylip
ENSMUSG00000039704	25.0414	14.0031	0.838568	0.000237693	0.00274337	TRUE	15:9140621-9198318	Lmbrd2	Lmbrd2
ENSMUSG00000054452	207.404	403.934	-0.961678	0.000239396	0.00276093	TRUE	10:81559494-81566362	Aes	Aes
ENSMUSG00000053332	135.914	77.3496	0.813226	0.000239629	0.00276154	TRUE	1:161034422-161038539	Gas5	Gas5
ENSMUSG00000019952	17.3773	30.984	-0.834322	0.000240121	0.00276302	TRUE	10:99107036-99198074	Poc1b	Poc1b
ENSMUSG00000034574	12.5314	7.72467	0.697998	0.000240079	0.00276302	TRUE	12:71831078-71992367	Daam1	Daam1
ENSMUSG00000031660	59.9865	97.2011	-0.696335	0.000241942	0.00278188	TRUE	8:88331039-88362194	Brd7	Brd7
ENSMUSG00000022474	143.634	249.899	-0.798947	0.000242293	0.00278382	TRUE	15:81951108-81960930	Pmm1	Pmm1
ENSMUSG00000001497	1.7209	3.82266	-1.15141	0.000242957	0.00278513	TRUE	12:56691767-56712822	Pax9	Pax9
ENSMUSG00000025758	38.8538	64.3431	-0.727727	0.000242817	0.00278513	TRUE	3:40800019-40816883	Plk4	Plk4
ENSMUSG00000063576	74.9375	44.9785	0.736453	0.000242694	0.00278513	TRUE	17:46674550-46680930	Klhdc3	Klhdc3
ENSMUSG00000026821	14.2449	24.7386	-0.796323	0.00024331	0.00278709	TRUE	2:28513125-28553081	Ralgds	Ralgds
ENSMUSG00000003809	22.7612	39.4728	-0.794283	0.000244255	0.00279581	TRUE	8:84886393-84893921	Gcdh	Gcdh
ENSMUSG00000020925	46.7759	74.0574	-0.662877	0.000245869	0.00281217	TRUE	11:102684686-102697782	Ccdc43	Ccdc43
ENSMUSG00000035559	37.9289	66.7117	-0.814641	0.00024908	0.00284676	TRUE	8:70758649-70760921	Mpv17l2	Mpv17l2
ENSMUSG00000021609	0.276772	0.0254922	3.44057	0.00024939	0.00284817	TRUE	13:73536747-73578672	Slc6a3	Slc6a3
ENSMUSG00000031902	11.8408	19.8519	-0.745508	0.000249882	0.00285165	TRUE	8:106059603-106130537	Nfatc3	Nfatc3
ENSMUSG00000056121	53.854	31.4297	0.776926	0.000251195	0.00286449	TRUE	17:78377885-78418131	Fez2	Fez2
ENSMUSG00000045312	8.39747	15.7918	-0.911148	0.000252425	0.00287637	TRUE	13:94057796-94195409	Lhfpl2	Lhfpl2
ENSMUSG00000063253	6.56363	11.5298	-0.812801	0.000253139	0.00288235	TRUE	8:83434493-83458391	Scoc	Scoc
ENSMUSG00000029337	3.06933	6.88568	-1.16568	0.000253404	0.00288321	TRUE	5:98254184-98277030	Fgf5	Fgf5
ENSMUSG00000027673	32.2779	54.422	-0.753644	0.000255122	0.00289842	TRUE	3:32736990-32751566	Ndufb5	Ndufb5
ENSMUSG00000042178	6.45063	12.0086	-0.896561	0.000255082	0.00289842	TRUE	7:128237342-128245100	Armc5	Armc5
ENSMUSG00000031792	21.8377	35.9715	-0.720032	0.000255542	0.00290103	TRUE	8:95332292-95347507	Usb1	Usb1
ENSMUSG00000022948	5.98895	2.76762	1.11366	0.000256459	0.00290927	TRUE	16:93583457-93604063	Setd4	Setd4
ENSMUSG00000020694	28.1259	47.8447	-0.766463	0.00025734	0.00291493	TRUE	11:105178807-105283959	Tlk2	Tlk2
ENSMUSG00000034880	88.6669	139.245	-0.651153	0.000257336	0.00291493	TRUE	8:71464926-71465752	Mrpl34	Mrpl34
ENSMUSG00000006930	36.2406	68.9222	-0.927361	0.000258661	0.00292755	TRUE	11:100347327-100356128	Hap1	Hap1
ENSMUSG00000031696	75.436	127.398	-0.756019	0.000258839	0.00292755	TRUE	8:85260397-85299513	Vps35	Vps35
ENSMUSG00000003420	0.535877	2.33903	-2.12594	0.000259552	0.00293344	TRUE	7:45092993-45103822	Fcgrt	Fcgrt
ENSMUSG00000064493	37.4603	16.2526	1.20469	0.000259924	0.00293547	TRUE	12:111540941-111541067	Snora28	Snora28
ENSMUSG00000039253	7.122	13.5098	-0.923654	0.000262977	0.00296673	TRUE	11:121421401-121431288	Fn3krp	Fn3krp
ENSMUSG00000040969	0.195509	2.47807	-3.66391	0.000263183	0.00296673	TRUE	3:133112278-133234949	Arhgef38	Arhgef38
ENSMUSG00000049755	4.63902	8.34351	-0.846835	0.000263277	0.00296673	TRUE	11:58315114-58330339	Zfp672	Zfp672
ENSMUSG00000013698	687.242	412.45	0.736597	0.000263992	0.00297133	TRUE	1:172196728-172206804	Pea15a	Pea15a
ENSMUSG00000020070	10.0573	19.3344	-0.942926	0.000264074	0.00297133	TRUE	10:62980223-63017210	Rufy2	Rufy2
ENSMUSG00000079173	1.33813	0.473043	1.50017	0.000267875	0.00301187	TRUE	5:137378637-137477064	Zan	Zan
ENSMUSG00000000290	7.62992	18.7668	-1.29844	0.000268182	0.00301309	TRUE	10:77530252-77565708	Itgb2	Itgb2
ENSMUSG00000025198	37.8422	64.9762	-0.779917	0.000270781	0.00303781	TRUE	19:44034944-44069785	Erlin1	Erlin1
ENSMUSG00000062300	91.1636	48.8628	0.899723	0.0002706	0.00303781	TRUE	7:19716644-19749573	Pvrl2	Pvrl2
ENSMUSG00000034602	7.47535	12.0628	-0.690345	0.000271492	0.00304355	TRUE	10:122992061-123076505	Mon2	Mon2
ENSMUSG00000047654	0.527946	1.86667	-1.822	0.000274594	0.00307606	TRUE	8:69902184-69903518	Tssk6	Tssk6
ENSMUSG00000031355	0.900155	2.06122	-1.19526	0.000275255	0.0030812	TRUE	X:168795099-169304435	Arhgap6	Arhgap6
ENSMUSG00000079277	0.025977	0.480575	-4.20945	0.000277198	0.00310067	TRUE	2:74711927-74748442	Hoxd3	Hoxd3
ENSMUSG00000040006	18.2653	31.1295	-0.769174	0.000277759	0.00310467	TRUE	10:7767947-7792824	Ginm1	Ginm1
ENSMUSG00000039994	32.8418	62.3797	-0.925542	0.00027974	0.00312223	TRUE	10:128232065-128252941	Timeless	Timeless
ENSMUSG00000051346	8.35317	14.9988	-0.844454	0.000279603	0.00312223	TRUE	10:128209908-128211794	Spryd4	Spryd4
ENSMUSG00000068329	28.5739	48.1361	-0.752424	0.000280678	0.00313041	TRUE	6:83051266-83055273	Htra2	Htra2
ENSMUSG00000035877	2.66777	4.70356	-0.818118	0.000281397	0.00313613	TRUE	2:160748708-160872998	Zhx3	Zhx3
ENSMUSG00000025571	5.51099	9.70234	-0.81602	0.00028251	0.00314623	TRUE	11:117654289-117763439	Tnrc6c	Tnrc6c
ENSMUSG00000025872	53.9927	86.349	-0.677414	0.000282995	0.00314932	TRUE	13:54458837-54468849	Thoc3	Thoc3
ENSMUSG00000020224	64.5524	109.348	-0.760383	0.000284466	0.00315891	TRUE	10:120227070-120232071	Llph	Llph
ENSMUSG00000020564	9.61254	5.35556	0.843881	0.000284478	0.00315891	TRUE	12:33147693-33375659	Atxn7l1	Atxn7l1
ENSMUSG00000021555	80.7581	128.631	-0.67156	0.000284262	0.00315891	TRUE	13:59585259-59634798	Naa35	Naa35
ENSMUSG00000020124	28.7287	47.5821	-0.727928	0.000285398	0.00316682	TRUE	10:123113244-123196935	Usp15	Usp15
ENSMUSG00000090035	2.90842	5.32964	-0.8738	0.000285718	0.00316806	TRUE	10:99108159-99113247	Galnt4	Galnt4
ENSMUSG00000022587	8.96302	24.1249	-1.42846	0.000286198	0.00317107	TRUE	15:74955051-74959905	Ly6e	Ly6e
ENSMUSG00000036438	497.395	861.438	-0.792354	0.000286815	0.00317479	TRUE	17:87433412-87446935	Calm2	Calm2
ENSMUSG00000038780	62.6036	39.2613	0.673137	0.00028695	0.00317479	TRUE	5:144876495-144965847	Smurf1	Smurf1
ENSMUSG00000041623	9.02077	15.6288	-0.792884	0.00028786	0.00318254	TRUE	11:113684412-113694647	D11Wsu47e	D11Wsu47e
ENSMUSG00000032500	1.40727	3.08259	-1.13124	0.000292624	0.00323287	TRUE	9:111439081-111489118	Dclk3	Dclk3
ENSMUSG00000030847	12.6546	22.3077	-0.817877	0.000296886	0.00327697	TRUE	7:128523616-128546981	Bag3	Bag3
ENSMUSG00000074794	6.77411	14.2686	-1.07474	0.000297046	0.00327697	TRUE	13:80883384-80896035	Arrdc3	Arrdc3
ENSMUSG00000018547	23.6421	39.6182	-0.744804	0.000297991	0.00328404	TRUE	11:97715157-97744704	Pip4k2b	Pip4k2b
ENSMUSG00000034931	26.3747	43.3281	-0.716145	0.000298118	0.00328404	TRUE	11:101732919-101767358	Dhx8	Dhx8
ENSMUSG00000025371	75.2774	140.262	-0.897834	0.000298831	0.00328951	TRUE	11:119913441-119919548	Chmp6	Chmp6
ENSMUSG00000030276	2.42603	5.03971	-1.05474	0.000299953	0.00329949	TRUE	6:113389260-113414587	Ttll3	Ttll3
ENSMUSG00000065954	0.216783	0.595265	-1.45728	0.000303052	0.00333117	TRUE	8:25154552-25201449	Tacc1	Tacc1
ENSMUSG00000031995	149.282	259.328	-0.796742	0.000303453	0.00333316	TRUE	9:31089402-31131853	St14	St14
ENSMUSG00000039166	10.7019	20.8987	-0.965554	0.000303917	0.00333586	TRUE	10:25169090-25307870	Akap7	Akap7
ENSMUSG00000025137	48.961	100.111	-1.03189	0.000306729	0.00336267	TRUE	11:120610087-120617936	Pcyt2	Pcyt2
ENSMUSG00000026883	18.4364	30.2595	-0.714829	0.000306801	0.00336267	TRUE	2:35558266-35730994	Dab2ip	Dab2ip
ENSMUSG00000028573	0.050093	0.989336	-4.30377	0.000307612	0.00336914	TRUE	4:95557507-95926939	Fggy	Fggy
ENSMUSG00000040591	7.69567	15.2694	-0.988521	0.000310459	0.00339787	TRUE	2:91275068-91444704	1110051M20Rik	1110051M20Rik
ENSMUSG00000025572	15.4614	28.1246	-0.863167	0.000311943	0.00341166	TRUE	11:117765988-117782198	Tmc6	Tmc6
ENSMUSG00000017723	3403.3	2182.16	0.641177	0.000312283	0.00341293	TRUE	2:164562413-164568510	Wfdc2	Wfdc2
ENSMUSG00000037270	9.44836	16.2552	-0.782769	0.000313515	0.00342149	TRUE	3:36863104-37053033	4932438A13Rik	4932438A13Rik
ENSMUSG00000052423	30.0529	16.6475	0.852194	0.000313329	0.00342149	TRUE	1:171270328-171276896	B4galt3	B4galt3
ENSMUSG00000025393	1902.74	3088.62	-0.698883	0.0003138	0.00342215	TRUE	10:128083273-128090391	Atp5b	Atp5b
ENSMUSG00000020836	5.38178	2.01817	1.41504	0.000315829	0.00343947	TRUE	11:77462411-77470484	Coro6	Coro6
ENSMUSG00000024887	2.77953	6.25261	-1.16961	0.00031584	0.00343947	TRUE	19:31984654-32061469	Asah2	Asah2
ENSMUSG00000039660	16.4493	26.4128	-0.683213	0.000317321	0.00345313	TRUE	2:30173453-30178459	D2Wsu81e	D2Wsu81e
ENSMUSG00000048442	0.665599	2.98007	-2.16262	0.000318341	0.00346176	TRUE	11:115899966-115906269	Smim5	Smim5
ENSMUSG00000031824	1.77127	3.43922	-0.957295	0.000319721	0.00347429	TRUE	8:120114152-120165306	6430548M08Rik	6430548M08Rik
ENSMUSG00000052798	31.7351	50.7664	-0.677794	0.000320102	0.00347595	TRUE	10:117750624-117792705	Nup107	Nup107
ENSMUSG00000023068	36.3678	56.4226	-0.633611	0.000320396	0.00347666	TRUE	10:52417547-52440192	Nus1	Nus1
ENSMUSG00000031820	48.8414	80.0768	-0.71328	0.000323205	0.00350215	TRUE	8:71396855-71404772	Babam1	Babam1
ENSMUSG00000042570	35.4359	65.0066	-0.875373	0.000322978	0.00350215	TRUE	10:79540245-79555199	Mier2	Mier2
ENSMUSG00000014778	9.52816	18.0812	-0.924224	0.000324028	0.00350857	TRUE	8:105329163-105347953	Fhod1	Fhod1
ENSMUSG00000053293	17.5029	27.9754	-0.67656	0.000326259	0.00353023	TRUE	5:135376141-135394546	Pom121	Pom121
ENSMUSG00000031657	22.2622	43.2277	-0.957357	0.000328065	0.00354724	TRUE	8:88137855-88172027	Heatr3	Heatr3
ENSMUSG00000049354	39.4396	67.9571	-0.784979	0.000328628	0.00355081	TRUE	11:106036872-106059324	Dcaf7	Dcaf7
ENSMUSG00000038909	53.6683	87.5023	-0.705252	0.000332737	0.00359266	TRUE	11:95274259-95310246	Kat7	Kat7
ENSMUSG00000020775	115.108	190.031	-0.723245	0.000335634	0.00362138	TRUE	11:116131817-116138868	Mrpl38	Mrpl38
ENSMUSG00000042364	24.6395	15.2242	0.694609	0.000335901	0.00362169	TRUE	13:113592180-113618564	Snx18	Snx18
ENSMUSG00000004937	66.3874	106.197	-0.677759	0.000338184	0.00364372	TRUE	10:81044075-81060178	Sgta	Sgta
ENSMUSG00000061062	21.7722	37.1401	-0.770489	0.000340672	0.00366794	TRUE	17:78491565-78493541	Gm10093	Gm10093
ENSMUSG00000021485	7.99454	18.5566	-1.21484	0.000341207	0.00366852	TRUE	13:55325168-55329758	Mxd3	Mxd3
ENSMUSG00000048106	5.12793	10.6897	-1.05977	0.000341072	0.00366852	TRUE	3:19894886-19898984	4632415L05Rik	4632415L05Rik
ENSMUSG00000046733	167.393	97.2852	0.782944	0.000343742	0.00369317	TRUE	6:135065651-135084709	Gprc5a	Gprc5a
ENSMUSG00000097415	13.9873	22.9458	-0.71411	0.000345195	0.00370617	TRUE	7:75769038-75782099	AU020206	AU020206
ENSMUSG00000039480	9.11018	15.4211	-0.759354	0.000346869	0.00372151	TRUE	10:34288288-34418552	Nt5dc1	Nt5dc1
ENSMUSG00000022025	0.0881157	1.13082	-3.68182	0.00034798	0.00373081	TRUE	14:79637690-79662170	Lect1	Lect1
ENSMUSG00000019942	165.859	284.117	-0.776523	0.000350514	0.0037545	TRUE	10:69336635-69352938	Cdk1	Cdk1
ENSMUSG00000020329	24.4225	40.4982	-0.729648	0.00035093	0.0037545	TRUE	10:79736123-79746581	Polrmt	Polrmt
ENSMUSG00000024258	37.6259	59.0851	-0.651067	0.000350693	0.0037545	TRUE	18:31789159-31796642	Polr2d	Polr2d
ENSMUSG00000038774	7.16739	11.4799	-0.679596	0.000352021	0.00376354	TRUE	10:50592669-50851202	Ascc3	Ascc3
ENSMUSG00000044641	110.314	67.8578	0.701033	0.000352964	0.00377097	TRUE	2:168081004-168101203	Pard6b	Pard6b
ENSMUSG00000022014	0.0826929	0.645005	-2.96347	0.000354859	0.00378856	TRUE	14:77904239-78002656	Epsti1	Epsti1
ENSMUSG00000031807	31.394	59.0263	-0.910871	0.000355339	0.00379102	TRUE	8:71592176-71601092	Pgls	Pgls
ENSMUSG00000019326	0.193435	0.790559	-2.03103	0.000356268	0.00379828	TRUE	11:101330605-101341938	Aoc3	Aoc3
ENSMUSG00000042340	7.08071	14.4951	-1.0336	0.000361273	0.00384895	TRUE	7:127712736-127718192	Ctf1	Ctf1
ENSMUSG00000039294	24.3467	39.6762	-0.704544	0.000362053	0.00385456	TRUE	11:121222588-121229322	BC017643	BC017643
ENSMUSG00000036054	7.61819	14.5369	-0.932195	0.000362796	0.00385708	TRUE	8:70234226-70279915	Sugp2	Sugp2
ENSMUSG00000079470	6.43495	3.38107	0.928447	0.000362662	0.00385708	TRUE	1:78658038-78671512	Utp14b	Utp14b
ENSMUSG00000000374	18.0361	31.3475	-0.797463	0.000364973	0.00387752	TRUE	10:78186725-78244642	Trappc10	Trappc10
ENSMUSG00000040852	3.75419	6.80104	-0.857254	0.000366351	0.00388637	TRUE	17:84511895-84622142	Plekhh2	Plekhh2
ENSMUSG00000052533	61.4068	97.1139	-0.66128	0.000366571	0.00388637	TRUE	2:30286397-30344266	Nup188	Nup188
ENSMUSG00000078902	0.186081	0.710492	-1.93288	0.000366416	0.00388637	TRUE	2:175166255-175175871	Gm14443	Gm14443
ENSMUSG00000000276	2.78411	4.81153	-0.789278	0.000369041	0.00390712	TRUE	11:89035179-89066850	Dgke	Dgke
ENSMUSG00000027499	17.4597	29.8552	-0.773956	0.000368981	0.00390712	TRUE	3:7366669-7445366	Pkia	Pkia
ENSMUSG00000020918	27.1357	45.2657	-0.738227	0.000369499	0.00390925	TRUE	11:100704746-100712465	Kat2a	Kat2a
ENSMUSG00000069520	8.08673	14.0075	-0.792573	0.00037009	0.00391278	TRUE	10:115340739-115362262	Tmem19	Tmem19
ENSMUSG00000019841	10.9216	21.227	-0.958709	0.000370938	0.00391903	TRUE	10:39732118-39875211	Rev3l	Rev3l
ENSMUSG00000053536	18.1572	30.6692	-0.75625	0.000372114	0.00392873	TRUE	19:31082841-31086590	Cstf2t	Cstf2t
ENSMUSG00000051022	5.25883	11.3699	-1.1124	0.000372594	0.00393107	TRUE	5:39613935-39755475	Hs3st1	Hs3st1
ENSMUSG00000036957	0.0263947	0.453109	-4.10153	0.000372914	0.00393173	TRUE	7:30355514-30362772	Lrfn3	Lrfn3
ENSMUSG00000000567	10.9818	19.0812	-0.797036	0.000374153	0.00394074	TRUE	11:112782224-112787760	Sox9	Sox9
ENSMUSG00000044229	0.0396655	0.321291	-3.01792	0.000374286	0.00394074	TRUE	9:48362041-48400025	Nxpe4	Nxpe4
ENSMUSG00000007646	4.88635	11.0648	-1.17914	0.000376035	0.00395125	TRUE	11:87376645-87404954	Rad51c	Rad51c
ENSMUSG00000020780	69.5429	115.29	-0.729295	0.000376062	0.00395125	TRUE	11:116245166-116274217	Srp68	Srp68
ENSMUSG00000036672	14.3309	24.2458	-0.758601	0.000376028	0.00395125	TRUE	8:105844678-105852008	Cenpt	Cenpt
ENSMUSG00000022142	35.7995	21.983	0.703553	0.000376589	0.00395406	TRUE	15:8109313-8159857	Nup155	Nup155
ENSMUSG00000023088	97.0198	57.7378	0.748763	0.000377838	0.00396443	TRUE	16:14361558-14475737	Abcc1	Abcc1
ENSMUSG00000019173	150.541	241.961	-0.68462	0.000378434	0.00396796	TRUE	11:100715009-100738215	Rab5c	Rab5c
ENSMUSG00000025823	189.879	115.207	0.720851	0.000380536	0.00398725	TRUE	6:47796141-47813430	Pdia4	Pdia4
ENSMUSG00000055128	9.24554	18.1431	-0.972594	0.000382093	0.00400081	TRUE	14:46832134-46854193	Cgrrf1	Cgrrf1
ENSMUSG00000027569	13.1664	7.47624	0.816471	0.000383301	0.00401071	TRUE	2:180581304-180586304	Mrgbp	Mrgbp
ENSMUSG00000038872	4.31703	2.5323	0.769593	0.00038435	0.0040147	TRUE	8:108703100-108961630	Zfhx3	Zfhx3
ENSMUSG00000050635	0.123999	1.92198	-3.95419	0.000384473	0.0040147	TRUE	3:92365187-92366442	Sprr2f	Sprr2f
ENSMUSG00000089999	9.17421	19.1512	-1.06178	0.000384446	0.0040147	TRUE	3:104752727-104753165	Gm6485	Gm6485
ENSMUSG00000035772	13.2483	21.865	-0.722821	0.000388256	0.00405142	TRUE	2:28468066-28471178	Mrps2	Mrps2
ENSMUSG00000034024	363.758	545.862	-0.585556	0.000389928	0.00406609	TRUE	10:117050998-117063814	Cct2	Cct2
ENSMUSG00000035890	57.101	98.2834	-0.783432	0.000391131	0.00407413	TRUE	10:79758515-79766952	Rnf126	Rnf126
ENSMUSG00000041084	45.69	73.7945	-0.691633	0.000391234	0.00407413	TRUE	3:130695912-130709444	Ostc	Ostc
ENSMUSG00000022241	182.705	108.77	0.748232	0.000394194	0.00410215	TRUE	15:11383663-11399658	Tars	Tars
ENSMUSG00000041483	16.2354	9.26534	0.809226	0.000396237	0.00412059	TRUE	1:136624901-136630053	Zfp281	Zfp281
ENSMUSG00000004043	5.18577	11.9843	-1.20852	0.000400744	0.00416462	TRUE	11:100859351-100885169	Stat5a	Stat5a
ENSMUSG00000046580	12.0686	4.65505	1.3744	0.000404519	0.00420098	TRUE	12:76152336-76152627	Gm7862	Gm7862
ENSMUSG00000031527	17.2332	28.9522	-0.748481	0.000405033	0.00420346	TRUE	8:35465265-35495533	Eri1	Eri1
ENSMUSG00000033917	33.1277	54.3546	-0.714365	0.000409302	0.00424487	TRUE	7:118688545-118705778	Gde1	Gde1
ENSMUSG00000108231	1.21799	5.44034	-2.1592	0.000409628	0.00424537	TRUE	6:66746017-66746326	RP23-263B18.5	RP23-263B18.5
ENSMUSG00000047428	5.50452	2.44645	1.16993	0.000409958	0.00424589	TRUE	17:46297421-46303271	Dlk2	Dlk2
ENSMUSG00000024251	6.20353	9.67726	-0.641508	0.000411162	0.00425547	TRUE	17:84190056-84466196	Thada	Thada
ENSMUSG00000060904	119.082	198.976	-0.740647	0.000411706	0.00425821	TRUE	10:88730858-88744094	Arl1	Arl1
ENSMUSG00000071072	216.314	338.736	-0.647038	0.000413558	0.00427446	TRUE	10:128058954-128077272	Ptges3	Ptges3
ENSMUSG00000015214	8.44073	14.6396	-0.794439	0.00041464	0.00428035	TRUE	X:71364760-71419196	Mtmr1	Mtmr1
ENSMUSG00000028392	36.1771	61.3075	-0.760985	0.00041469	0.00428035	TRUE	4:62480053-62497298	Bspry	Bspry
ENSMUSG00000005251	26.3674	14.6489	0.847959	0.000419436	0.00432349	TRUE	16:97741933-97763737	Ripk4	Ripk4
ENSMUSG00000035027	116.822	190.441	-0.705035	0.000419343	0.00432349	TRUE	10:81105915-81124697	Map2k2	Map2k2
ENSMUSG00000030393	0.515544	1.15698	-1.16619	0.000420124	0.00432765	TRUE	7:10487229-10495394	Zik1	Zik1
ENSMUSG00000001366	11.2771	21.1354	-0.906264	0.000422397	0.0043478	TRUE	9:78081499-78109065	Fbxo9	Fbxo9
ENSMUSG00000007036	25.7767	43.873	-0.767265	0.000422652	0.0043478	TRUE	17:35089263-35102987	Abhd16a	Abhd16a
ENSMUSG00000000278	48.6749	91.4741	-0.910183	0.000424932	0.00436831	TRUE	11:88924020-88955465	Scpep1	Scpep1
ENSMUSG00000035572	6.6556	10.8682	-0.707466	0.000425438	0.00437057	TRUE	4:45342101-45379759	Dcaf10	Dcaf10
ENSMUSG00000048076	190.083	287.728	-0.598076	0.000426681	0.00438038	TRUE	11:59211412-59228270	Arf1	Arf1
ENSMUSG00000036256	179.593	86.3186	1.05699	0.000427874	0.00438967	TRUE	5:77349240-77408041	Igfbp7	Igfbp7
ENSMUSG00000026069	1.69765	13.09	-2.94685	0.000428834	0.00439656	TRUE	1:40429570-40465415	Il1rl1	Il1rl1
ENSMUSG00000037306	0.430012	0.0866441	2.3112	0.000430281	0.00440842	TRUE	4:134561690-134704290	Man1c1	Man1c1
ENSMUSG00000009293	87.681	135.84	-0.631572	0.000431083	0.00441367	TRUE	10:77622275-77645993	Ube2g2	Ube2g2
ENSMUSG00000055733	0.248434	0.887266	-1.8365	0.000432374	0.00442392	TRUE	X:122394565-122397401	Nap1l3	Nap1l3
ENSMUSG00000002307	30.9871	48.991	-0.660851	0.000436878	0.00446701	TRUE	17:33909414-33915589	Daxx	Daxx
ENSMUSG00000048706	1.42032	2.7996	-0.978999	0.000438029	0.00447577	TRUE	4:80910646-80955628	Lurap1l	Lurap1l
ENSMUSG00000041762	0.132433	0.619597	-2.22607	0.000438978	0.00447946	TRUE	2:73341506-73386572	Gpr155	Gpr155
ENSMUSG00000106734	0.139198	1.03239	-2.89077	0.00043895	0.00447946	TRUE	6:3333194-3346128	Gm20559	Gm20559
ENSMUSG00000038816	30.5336	55.714	-0.86764	0.000441998	0.00450726	TRUE	4:56810935-56865188	Ctnnal1	Ctnnal1
ENSMUSG00000022895	126.544	68.1412	0.893042	0.000443183	0.00451539	TRUE	16:95702075-95721051	Ets2	Ets2
ENSMUSG00000038508	95.4012	204.24	-1.09819	0.000443388	0.00451539	TRUE	8:70629393-70632456	Gdf15	Gdf15
ENSMUSG00000039086	4.07454	1.81992	1.16276	0.00044399	0.00451548	TRUE	2:180042509-180070201	Ss18l1	Ss18l1
ENSMUSG00000048915	24.8271	14.2931	0.796598	0.000443704	0.00451548	TRUE	17:62604184-62881317	Efna5	Efna5
ENSMUSG00000029798	1.78622	3.85747	-1.11075	0.000444899	0.0045217	TRUE	6:57581000-57664632	Herc6	Herc6
ENSMUSG00000002985	6.40947	15.441	-1.26849	0.000447551	0.00454261	TRUE	7:19696109-19699166	Apoe	Apoe
ENSMUSG00000009291	267.559	427.45	-0.675897	0.000447552	0.00454261	TRUE	10:77581720-77598732	Pttg1ip	Pttg1ip
ENSMUSG00000085741	3.22154	1.43786	1.16382	0.000450068	0.00456511	TRUE	2:156844351-156862963	5430405H02Rik	5430405H02Rik
ENSMUSG00000030102	8.22821	14.1297	-0.780083	0.000452365	0.00458535	TRUE	6:108213096-108551109	Itpr1	Itpr1
ENSMUSG00000049091	26.2124	43.1631	-0.719551	0.000457234	0.00462972	TRUE	7:127271879-127274055	Sephs2	Sephs2
ENSMUSG00000057554	19.7717	31.1174	-0.654284	0.00045735	0.00462972	TRUE	13:12439415-12464944	Lgals8	Lgals8
ENSMUSG00000022791	192.534	119.509	0.687996	0.000461626	0.00466991	TRUE	16:32643874-32683493	Tnk2	Tnk2
ENSMUSG00000064030	25.9038	41.3966	-0.676347	0.000465167	0.00470173	TRUE	10:128747879-128766568	Pym1	Pym1
ENSMUSG00000067006	1.05131	2.87318	-1.45046	0.00046539	0.00470173	TRUE	1:106861173-106883348	Serpinb5	Serpinb5
ENSMUSG00000094614	0.29001	0.787171	-1.44057	0.000467356	0.00471847	TRUE	8:20122365-20126624	Gm21769	Gm21769
ENSMUSG00000004931	19.0521	35.4986	-0.897811	0.000472603	0.00476828	TRUE	10:81268172-81273246	Apba3	Apba3
ENSMUSG00000034664	5.06629	12.2778	-1.27705	0.000476267	0.00480207	TRUE	11:102453297-102470122	Itga2b	Itga2b
ENSMUSG00000020255	15.7027	30.4944	-0.95753	0.000478693	0.00482334	TRUE	10:83360221-83368835	D10Wsu102e	D10Wsu102e
ENSMUSG00000048661	6.8841	11.4836	-0.738238	0.000479639	0.00482967	TRUE	10:120923413-120979332	Lemd3	Lemd3
ENSMUSG00000020171	26.5493	45.2715	-0.769931	0.000481327	0.00484348	TRUE	10:117215142-117224507	Yeats4	Yeats4
ENSMUSG00000006219	89.5098	46.6993	0.938647	0.000483436	0.00485188	TRUE	4:141576062-141606096	Fblim1	Fblim1
ENSMUSG00000008200	46.2238	73.4459	-0.668047	0.000483372	0.00485188	TRUE	2:90745370-90781021	Fnbp4	Fnbp4
ENSMUSG00000010751	12.7973	7.15836	0.838142	0.000483319	0.00485188	TRUE	7:143634806-143649661	Tnfrsf22	Tnfrsf22
ENSMUSG00000020868	10.0836	18.8601	-0.903324	0.000483239	0.00485188	TRUE	11:94663851-94677515	Xylt2	Xylt2
ENSMUSG00000004929	70.9887	111.525	-0.651703	0.000487972	0.00489417	TRUE	10:81070035-81082559	Thop1	Thop1
ENSMUSG00000043972	0.0276006	0.517511	-4.22881	0.000488731	0.00489856	TRUE	17:42556783-42611313	Opn5	Opn5
ENSMUSG00000020170	6.77803	10.9091	-0.686592	0.000489343	0.00490147	TRUE	10:117070129-117148474	Frs2	Frs2
ENSMUSG00000021266	130.173	81.0456	0.683628	0.000491628	0.00492112	TRUE	12:108860030-108894174	Wars	Wars
ENSMUSG00000054823	22.1285	36.1024	-0.706186	0.000493169	0.00493331	TRUE	8:25601601-25719667	Whsc1l1	Whsc1l1
ENSMUSG00000020792	31.6445	56.3832	-0.833312	0.000497724	0.00497561	TRUE	11:116288001-116307233	Exoc7	Exoc7
ENSMUSG00000020020	5.0395	8.37484	-0.732781	0.000501149	0.00500656	TRUE	10:93831555-93848524	Usp44	Usp44
ENSMUSG00000000693	0.0835345	0.556897	-2.73696	0.000506423	0.00504932	TRUE	6:83034173-83052562	Loxl3	Loxl3
ENSMUSG00000057594	13.1235	25.061	-0.933299	0.000506318	0.00504932	TRUE	11:120464866-120467607	Arl16	Arl16
ENSMUSG00000071253	17.4498	33.3314	-0.933669	0.000506126	0.00504932	TRUE	10:62920633-62946498	Slc25a16	Slc25a16
ENSMUSG00000029759	8.14781	3.99425	1.02849	0.000508238	0.0050641	TRUE	6:5220852-5256286	Pon3	Pon3
ENSMUSG00000021456	0.284963	1.23484	-2.11548	0.000508947	0.00506785	TRUE	13:62836884-62858400	Fbp2	Fbp2
ENSMUSG00000027133	44.5555	69.3074	-0.637404	0.00051048	0.0050798	TRUE	2:112261926-112263269	Nop10	Nop10
ENSMUSG00000032648	1.90004	4.9021	-1.36737	0.000514257	0.00511202	TRUE	19:6384399-6398459	Pygm	Pygm
ENSMUSG00000069539	30.5457	47.5118	-0.637316	0.00051439	0.00511202	TRUE	10:89638721-89686285	Scyl2	Scyl2
ENSMUSG00000022244	4.74108	2.19458	1.11127	0.000515983	0.00512452	TRUE	15:10981756-10996624	Amacr	Amacr
ENSMUSG00000044792	25.0261	40.491	-0.694167	0.000516433	0.00512564	TRUE	13:59755409-59769810	Isca1	Isca1
ENSMUSG00000034382	73.0044	46.453	0.652213	0.00051887	0.00514641	TRUE	17:47436615-47470638	AI661453	AI661453
ENSMUSG00000044162	0.119581	0.657694	-2.45943	0.000519202	0.00514641	TRUE	6:65590398-65634040	Tnip3	Tnip3
ENSMUSG00000055932	23.552	41.2843	-0.809742	0.000520707	0.00515655	TRUE	8:91313532-91668439	Fto	Fto
ENSMUSG00000062929	27.7403	42.6763	-0.621455	0.000520901	0.00515655	TRUE	12:54858817-54862877	Cfl2	Cfl2
ENSMUSG00000037035	9.7729	4.70602	1.05428	0.000521725	0.00516135	TRUE	1:119415465-119422248	Inhbb	Inhbb
ENSMUSG00000036995	0.524287	1.36136	-1.37662	0.000526205	0.00520229	TRUE	4:136206365-136245216	Asap3	Asap3
ENSMUSG00000031391	20.9537	40.7618	-0.960014	0.000529195	0.00522846	TRUE	X:73853778-73896105	L1cam	L1cam
ENSMUSG00000052681	70.6276	111.855	-0.663326	0.000530474	0.00523431	TRUE	10:117814471-117845935	Rap1b	Rap1b
ENSMUSG00000057963	14.7521	31.6018	-1.09909	0.0005303	0.00523431	TRUE	12:102568582-102704930	Itpk1	Itpk1
ENSMUSG00000031286	0.663384	1.98554	-1.58162	0.000531856	0.00524455	TRUE	3:85869849-85887516	Glt28d2	Glt28d2
ENSMUSG00000036442	20.6768	33.61	-0.700878	0.000532297	0.0052455	TRUE	8:105855103-105856950	Thap11	Thap11
ENSMUSG00000078784	41.5547	70.4595	-0.761783	0.000532945	0.00524849	TRUE	3:14606284-14611285	1810022K09Rik	1810022K09Rik
ENSMUSG00000078249	274.698	157.23	0.804972	0.000534365	0.00525908	TRUE	11:120762794-120764419	Hmga1-rs1	Hmga1-rs1
ENSMUSG00000031754	42.7254	68.7559	-0.686388	0.000535166	0.00526356	TRUE	8:94017770-94037021	Nudt21	Nudt21
ENSMUSG00000052794	5.00957	8.82868	-0.817511	0.000536431	0.0052726	TRUE	8:72443880-72461001	1700030K09Rik	1700030K09Rik
ENSMUSG00000047264	6.01905	13.2847	-1.14216	0.00054577	0.00536093	TRUE	8:3493138-3497208	Zfp358	Zfp358
ENSMUSG00000020846	19.0508	10.8442	0.812929	0.000547453	0.005374	TRUE	11:76019194-76027782	Fam101b	Fam101b
ENSMUSG00000031438	7.28399	15.8752	-1.12397	0.000548943	0.00538516	TRUE	X:139563316-139673145	Rnf128	Rnf128
ENSMUSG00000020133	27.8736	46.2601	-0.730869	0.000553328	0.00542468	TRUE	10:80318254-80320537	2310011J03Rik	2310011J03Rik
ENSMUSG00000040152	67.3206	30.0892	1.1618	0.00055671	0.00545433	TRUE	2:118111876-118127133	Thbs1	Thbs1
ENSMUSG00000004768	14.3405	8.34545	0.781036	0.000560866	0.00549151	TRUE	1:33719887-33742564	Rab23	Rab23
ENSMUSG00000021453	9.00664	16.907	-0.908557	0.000561898	0.00549455	TRUE	13:51846678-51848468	Gadd45g	Gadd45g
ENSMUSG00000039307	6.06566	10.8794	-0.842867	0.000561886	0.00549455	TRUE	11:121204433-121222655	Hexdc	Hexdc
ENSMUSG00000005699	7.69632	16.2357	-1.07693	0.000562739	0.00549925	TRUE	8:105701154-105703493	Pard6a	Pard6a
ENSMUSG00000026851	34.9693	54.9421	-0.651822	0.000565198	0.00551974	TRUE	2:30972177-30982201	BC005624	BC005624
ENSMUSG00000021765	34.4778	5.29393	2.70326	0.000565785	0.00552193	TRUE	13:114452262-114458730	Fst	Fst
ENSMUSG00000002885	11.4017	19.2227	-0.753558	0.000568806	0.00554786	TRUE	8:83723251-83741326	Adgre5	Adgre5
ENSMUSG00000019822	8.71801	15.0416	-0.786891	0.00056943	0.00555039	TRUE	10:41485642-41490369	Smpd2	Smpd2
ENSMUSG00000037754	0.017318	0.181839	-3.39231	0.000570928	0.00556143	TRUE	2:158665398-158766334	Ppp1r16b	Ppp1r16b
ENSMUSG00000022247	168.671	105.128	0.682058	0.000573982	0.00558762	TRUE	15:10474779-10485947	Brix1	Brix1
ENSMUSG00000030605	97.6979	169.359	-0.793688	0.000574635	0.0055904	TRUE	7:79133768-79149060	Mfge8	Mfge8
ENSMUSG00000031887	22.1737	37.2678	-0.749082	0.000575367	0.00559395	TRUE	8:105258286-105264609	Tradd	Tradd
ENSMUSG00000036411	0.443863	1.31407	-1.56585	0.000582667	0.00566131	TRUE	9:22411577-22444677	9530077C05Rik	9530077C05Rik
ENSMUSG00000030283	0.335033	0.0568924	2.55799	0.000585016	0.00568051	TRUE	6:142821545-142964452	St8sia1	St8sia1
ENSMUSG00000000194	33.6457	59.0176	-0.810723	0.000590061	0.00572242	TRUE	2:31152316-31218775	Gpr107	Gpr107
ENSMUSG00000041268	4.8299	2.68538	0.846867	0.000590084	0.00572242	TRUE	9:54365158-54501760	Dmxl2	Dmxl2
ENSMUSG00000020457	86.884	136.025	-0.646712	0.000590623	0.00572401	TRUE	11:3187360-3266415	Drg1	Drg1
ENSMUSG00000049600	5.15865	9.08461	-0.816431	0.000593276	0.00574241	TRUE	7:13004936-13009822	Zbtb45	Zbtb45
ENSMUSG00000097233	0.441495	1.17516	-1.41238	0.00059318	0.00574241	TRUE	19:4169566-4174284	Gm17552	Gm17552
ENSMUSG00000024451	0.245742	0.0433663	2.5025	0.000594709	0.00575263	TRUE	18:37972624-37997574	Arap3	Arap3
ENSMUSG00000095865	1.22886	3.64693	-1.56937	0.000595287	0.00575457	TRUE	4:146564453-146565087	Gm13237	Gm13237
ENSMUSG00000034127	58.1801	113.596	-0.965319	0.000597553	0.00577281	TRUE	10:115817284-115849893	Tspan8	Tspan8
ENSMUSG00000043969	20.1036	33.3806	-0.731555	0.000600016	0.00579293	TRUE	19:59458372-59465357	Emx2	Emx2
ENSMUSG00000018405	9.56337	16.6473	-0.799701	0.000600911	0.00579422	TRUE	11:84813061-84819515	Mrm1	Mrm1
ENSMUSG00000051149	6.43928	3.34043	0.946864	0.00060087	0.00579422	TRUE	2:168180986-168207112	Adnp	Adnp
ENSMUSG00000001025	1114.9	1850.36	-0.730888	0.000606986	0.00584911	TRUE	3:90612882-90624181	S100a6	S100a6
ENSMUSG00000057969	25.1717	12.9226	0.96191	0.000612811	0.0059015	TRUE	9:107597674-107609229	Sema3b	Sema3b
ENSMUSG00000039179	10.2648	4.22525	1.2806	0.000613362	0.00590307	TRUE	16:10357948-10395490	Tekt5	Tekt5
ENSMUSG00000068011	7.57795	14.9356	-0.978876	0.000617471	0.00593887	TRUE	6:115583544-115592576	Mkrn2os	Mkrn2os
ENSMUSG00000024127	15.2147	24.4333	-0.683381	0.000618748	0.00594666	TRUE	17:85063477-85090267	Prepl	Prepl
ENSMUSG00000057322	704.677	1068.36	-0.600358	0.000619061	0.00594666	TRUE	11:114668524-114672331	Rpl38	Rpl38
ENSMUSG00000019818	144.724	240.089	-0.730261	0.000623171	0.00598236	TRUE	10:41519414-41531048	Cd164	Cd164
ENSMUSG00000023249	10.659	18.5467	-0.799087	0.0006242	0.0059847	TRUE	9:106470322-106476949	Parp3	Parp3
ENSMUSG00000036932	38.2789	59.9843	-0.648035	0.000624079	0.0059847	TRUE	X:48474944-48513563	Aifm1	Aifm1
ENSMUSG00000002346	3.51447	6.23313	-0.826648	0.000625865	0.00598936	TRUE	8:70184340-70212305	Slc25a42	Slc25a42
ENSMUSG00000015289	17.5211	29.7621	-0.764386	0.000625553	0.00598936	TRUE	X:74351276-74353618	Lage3	Lage3
ENSMUSG00000062647	280.74	427.028	-0.605099	0.000625303	0.00598936	TRUE	2:26910764-26913318	Rpl7a	Rpl7a
ENSMUSG00000052446	15.7383	25.2191	-0.680243	0.000630577	0.00603066	TRUE	8:71951038-71993408	Zfp961	Zfp961
ENSMUSG00000005371	39.2566	67.6007	-0.784103	0.000633149	0.00605146	TRUE	17:87990859-88065291	Fbxo11	Fbxo11
ENSMUSG00000011034	0.0184004	0.220805	-3.58496	0.000635172	0.00606698	TRUE	5:33104219-33162870	Slc5a1	Slc5a1
ENSMUSG00000037816	10.2376	18.6281	-0.863611	0.000636375	0.00607467	TRUE	13:50417864-50433780	Fbxw17	Fbxw17
ENSMUSG00000102758	6.65403	17.0936	-1.36115	0.000636902	0.00607589	TRUE	3:23798102-25144261	Naaladl2	Naaladl2
ENSMUSG00000027805	11.9922	24.6035	-1.03677	0.00063815	0.00608399	TRUE	3:57841895-57848079	Pfn2	Pfn2
ENSMUSG00000021411	18.4549	9.92033	0.895545	0.000639242	0.00609059	TRUE	13:34627840-34652681	Pxdc1	Pxdc1
ENSMUSG00000019977	36.2333	54.9762	-0.601492	0.000640524	0.00609899	TRUE	10:21295979-21368889	Hbs1l	Hbs1l
ENSMUSG00000064341	1203.51	2126.06	-0.820938	0.000641927	0.00610853	TRUE	MT:2751-3707	mt-Nd1	mt-Nd1
ENSMUSG00000008734	2.53108	6.32214	-1.32066	0.000646836	0.0061514	TRUE	7:118972040-118995211	Gprc5b	Gprc5b
ENSMUSG00000006273	48.8435	79.9572	-0.711061	0.000649199	0.00617002	TRUE	8:69088646-69113711	Atp6v1b2	Atp6v1b2
ENSMUSG00000027227	0.588625	2.00667	-1.76939	0.000652434	0.00619376	TRUE	2:122234749-122265340	Sord	Sord
ENSMUSG00000056116	19.6839	10.2155	0.946252	0.00065251	0.00619376	TRUE	17:36037128-36042747	H2-T22	H2-T22
ENSMUSG00000003617	3.38109	25.0599	-2.88981	0.000657125	0.00623369	TRUE	3:19957054-20009145	Cp	Cp
ENSMUSG00000071537	7.06862	12.0505	-0.769595	0.000658748	0.00624519	TRUE	6:38625693-38637242	Klrg2	Klrg2
ENSMUSG00000046056	9.94439	4.66143	1.09311	0.000661993	0.00627206	TRUE	7:30734739-30756134	Sbsn	Sbsn
ENSMUSG00000021377	204.528	320.23	-0.646808	0.000665982	0.00630593	TRUE	13:47084775-47106201	Dek	Dek
ENSMUSG00000033577	17.977	35.709	-0.990133	0.000666476	0.00630669	TRUE	9:80165031-80311729	Myo6	Myo6
ENSMUSG00000032306	25.069	41.2637	-0.718968	0.000671845	0.00635354	TRUE	9:57544256-57552763	Mpi	Mpi
ENSMUSG00000051890	0.658946	1.9988	-1.6009	0.000678477	0.00641228	TRUE	12:69241176-69284632	Klhdc1	Klhdc1
ENSMUSG00000026792	19.2901	31.3914	-0.702512	0.000679965	0.00641838	TRUE	2:32925216-32961614	Lrsam1	Lrsam1
ENSMUSG00000030987	7.31289	12.166	-0.73434	0.000679543	0.00641838	TRUE	7:102267824-102436848	Stim1	Stim1
ENSMUSG00000042680	1.56972	2.76362	-0.816056	0.000692312	0.00653088	TRUE	18:21127201-21300138	Garem	Garem
ENSMUSG00000047787	0.0558512	0.302886	-2.43911	0.000695369	0.00655566	TRUE	19:7092014-7105729	Flrt1	Flrt1
ENSMUSG00000024063	56.281	105.484	-0.906308	0.000697055	0.00656343	TRUE	17:72918305-72941942	Lbh	Lbh
ENSMUSG00000034674	29.2986	47.3561	-0.69272	0.000696785	0.00656343	TRUE	10:82629828-82650799	Tdg	Tdg
ENSMUSG00000081094	5.39895	11.3238	-1.0686	0.000698404	0.00657207	TRUE	8:19492906-19493623	Rpl19-ps11	Rpl19-ps11
ENSMUSG00000034329	12.7409	22.7946	-0.839222	0.000698986	0.00657349	TRUE	11:86058138-86201193	Brip1	Brip1
ENSMUSG00000035949	43.5577	68.8794	-0.661146	0.000699441	0.00657371	TRUE	2:34804514-34826311	Fbxw2	Fbxw2
ENSMUSG00000031434	56.5319	32.9713	0.777854	0.000703961	0.00661211	TRUE	X:139821632-139871677	Morc4	Morc4
ENSMUSG00000031708	149.655	268.417	-0.842833	0.000706169	0.00662877	TRUE	8:83571700-83594491	Tecr	Tecr
ENSMUSG00000044367	11.0723	18.4902	-0.739805	0.000709419	0.00665517	TRUE	11:70216789-70221064	Slc16a13	Slc16a13
ENSMUSG00000044626	0.0470123	0.308938	-2.7162	0.000712248	0.0066776	TRUE	16:21953826-21995542	Liph	Liph
ENSMUSG00000047261	0.0923733	0.83136	-3.16992	0.000716811	0.00671625	TRUE	16:42248442-42340651	Gap43	Gap43
ENSMUSG00000031889	8.96632	14.9925	-0.741658	0.000718234	0.00672544	TRUE	8:105225145-105253053	D230025D16Rik	D230025D16Rik
ENSMUSG00000020064	14.1172	22.7729	-0.689865	0.000720972	0.00674693	TRUE	10:63243797-63317881	Herc4	Herc4
ENSMUSG00000002455	44.9834	27.5577	0.706937	0.000722995	0.00676171	TRUE	2:181591868-181655660	Prpf6	Prpf6
ENSMUSG00000021540	21.4352	34.2432	-0.675834	0.000725624	0.00678214	TRUE	13:56703010-56742377	Smad5	Smad5
ENSMUSG00000025162	132.566	209.991	-0.663616	0.000727795	0.00679826	TRUE	11:120961749-120991330	Csnk1d	Csnk1d
ENSMUSG00000071722	0.524788	1.23959	-1.24005	0.000729723	0.00681209	TRUE	X:95022510-95026682	Spin4	Spin4
ENSMUSG00000028214	0.0755152	0.497142	-2.71882	0.000737384	0.00687939	TRUE	4:11704457-11714752	Gem	Gem
ENSMUSG00000025873	79.0585	121.097	-0.615167	0.000745332	0.00694929	TRUE	13:54621784-54664068	Faf2	Faf2
ENSMUSG00000036368	4.91701	2.33278	1.07573	0.000746584	0.0069567	TRUE	17:79614900-79682152	Rmdn2	Rmdn2
ENSMUSG00000003119	14.1842	22.1858	-0.645352	0.000748841	0.00697347	TRUE	11:98203059-98278504	Cdk12	Cdk12
ENSMUSG00000071076	86.9378	138.506	-0.67189	0.000750535	0.00698497	TRUE	8:70697739-70700616	Jund	Jund
ENSMUSG00000073792	14.0994	22.3764	-0.666339	0.000753808	0.00701115	TRUE	4:99715664-99763460	Alg6	Alg6
ENSMUSG00000031629	10.3074	18.8788	-0.873088	0.000754617	0.00701409	TRUE	8:46552055-46580007	Cenpu	Cenpu
ENSMUSG00000042097	0.92904	2.42777	-1.38582	0.000755045	0.00701409	TRUE	6:117862100-117873291	Zfp239	Zfp239
ENSMUSG00000068547	0.0167588	0.289089	-4.10852	0.000758191	0.00703903	TRUE	3:144952480-144975045	Clca4a	Clca4a
ENSMUSG00000017210	38.3528	64.1487	-0.742089	0.000760258	0.00705391	TRUE	11:98704591-98729435	Med24	Med24
ENSMUSG00000021895	4.7886	2.47504	0.952149	0.000762312	0.00705689	TRUE	14:27238039-27403904	Arhgef3	Arhgef3
ENSMUSG00000038542	25.5474	39.8832	-0.642605	0.000762254	0.00705689	TRUE	8:13077189-13105459	Pcid2	Pcid2
ENSMUSG00000040543	8.51871	15.7401	-0.885733	0.000761694	0.00705689	TRUE	11:72047528-72135778	Pitpnm3	Pitpnm3
ENSMUSG00000042207	27.0825	14.9666	0.85561	0.000762431	0.00705689	TRUE	1:134560171-134635285	Kdm5b	Kdm5b
ENSMUSG00000056445	1.10601	2.53183	-1.19482	0.000763452	0.00706205	TRUE	6:52165674-52169564	Hoxaas2	Hoxaas2
ENSMUSG00000034663	9.41513	15.6785	-0.735731	0.000764785	0.00707008	TRUE	5:96997689-97091867	Bmp2k	Bmp2k
ENSMUSG00000042709	39.0553	60.5841	-0.633423	0.000767192	0.00708803	TRUE	11:60400626-60418457	Atpaf2	Atpaf2
ENSMUSG00000060791	0.304274	1.3554	-2.15528	0.000769151	0.00710183	TRUE	7:28437447-28448233	Gmfg	Gmfg
ENSMUSG00000051043	89.9524	166.572	-0.888908	0.000772364	0.00712718	TRUE	11:114851152-114872617	Gprc5c	Gprc5c
ENSMUSG00000041671	3.24713	6.23448	-0.941106	0.000773675	0.00713495	TRUE	6:142345654-142363257	Pyroxd1	Pyroxd1
ENSMUSG00000026878	95.6442	157.348	-0.718204	0.00078053	0.00719382	TRUE	2:35180205-35201120	Rab14	Rab14
ENSMUSG00000060935	6.63606	12.2427	-0.883526	0.000781017	0.00719395	TRUE	10:85102627-85117747	Tmem263	Tmem263
ENSMUSG00000091183	2.47084	4.8013	-0.958421	0.000785166	0.0072278	TRUE	13:62772200-62785808	Gm5141	Gm5141
ENSMUSG00000037447	7.38043	3.31001	1.15687	0.000786741	0.00723792	TRUE	1:36307733-36324029	Arid5a	Arid5a
ENSMUSG00000039128	129.821	207.903	-0.679382	0.000788435	0.00724913	TRUE	2:5794294-5845164	Cdc123	Cdc123
ENSMUSG00000042541	40.2125	63.4027	-0.656899	0.000798814	0.00734012	TRUE	6:6557294-6578663	Shfm1	Shfm1
ENSMUSG00000014763	9.867	15.6084	-0.661635	0.000801896	0.007364	TRUE	17:15396246-15433580	Fam120b	Fam120b
ENSMUSG00000075569	0.879544	2.43969	-1.47187	0.000802515	0.00736525	TRUE	5:143933035-143985719	Rsph10b	Rsph10b
ENSMUSG00000050947	4.04614	7.74002	-0.935792	0.000813937	0.00746558	TRUE	3:108186335-108192286	Amigo1	Amigo1
ENSMUSG00000035246	3.1091	6.36767	-1.03427	0.000822138	0.00753627	TRUE	X:93654863-93749951	Pcyt1b	Pcyt1b
ENSMUSG00000046380	2.95455	4.78233	-0.694775	0.000824299	0.00755153	TRUE	15:74702301-74709535	Jrk	Jrk
ENSMUSG00000044912	0.0558338	0.353614	-2.66296	0.000831038	0.00760869	TRUE	12:73997761-74267916	Syt16	Syt16
ENSMUSG00000097352	0.0389253	0.415204	-3.41503	0.000833238	0.00762425	TRUE	10:22306702-22321765	C920009B18Rik	C920009B18Rik
ENSMUSG00000025981	31.9376	19.5392	0.708885	0.000834534	0.00763153	TRUE	1:55052770-55072702	Coq10b	Coq10b
ENSMUSG00000057788	25.8541	39.9563	-0.628031	0.000838921	0.00766705	TRUE	8:70292866-70302489	Ddx49	Ddx49
ENSMUSG00000051444	2.80154	4.98168	-0.830414	0.000840388	0.00767463	TRUE	3:37312554-37321453	Bbs12	Bbs12
ENSMUSG00000055817	27.5896	48.7662	-0.821756	0.000840758	0.00767463	TRUE	17:83706163-83821516	Mta3	Mta3
ENSMUSG00000033931	9.60181	17.1262	-0.834824	0.000846655	0.00772383	TRUE	8:126947175-126971079	Rbm34	Rbm34
ENSMUSG00000021451	41.9647	67.5076	-0.685875	0.000847639	0.00772637	TRUE	13:51701246-51793747	Sema4d	Sema4d
ENSMUSG00000070056	13.3107	20.2362	-0.604345	0.000847948	0.00772637	TRUE	8:35587798-35679449	Mfhas1	Mfhas1
ENSMUSG00000059461	12.1631	22.0171	-0.856117	0.000849079	0.00773205	TRUE	X:162566857-162567243	Gm7331	Gm7331
ENSMUSG00000003068	76.88	128.044	-0.73596	0.000851	0.00774492	TRUE	10:80115803-80130682	Stk11	Stk11
ENSMUSG00000035382	5.73415	9.49927	-0.728236	0.00086069	0.00782842	TRUE	9:45906569-45929692	Pcsk7	Pcsk7
ENSMUSG00000034768	0.0177079	0.327595	-4.20945	0.000864552	0.00785886	TRUE	11:102268743-102279462	Asb16	Asb16
ENSMUSG00000020859	25.5437	41.8144	-0.711031	0.000867826	0.00788392	TRUE	11:93996091-94126085	Spag9	Spag9
ENSMUSG00000039376	0.400445	0.0844689	2.24511	0.000879573	0.00798111	TRUE	14:20658946-20668354	Synpo2l	Synpo2l
ENSMUSG00000074519	12.1764	6.87481	0.824695	0.000879544	0.00798111	TRUE	2:178023284-178034022	Etohi1	Etohi1
ENSMUSG00000028125	0.39802	1.34482	-1.7565	0.000886181	0.00803629	TRUE	3:122044443-122180123	Abca4	Abca4
ENSMUSG00000070313	6.73973	12.7151	-0.915774	0.000887197	0.00804072	TRUE	9:36635754-36643376	A630095E13Rik	A630095E13Rik
ENSMUSG00000027430	31.5292	49.1817	-0.641432	0.000890744	0.00806806	TRUE	2:144599897-144768758	Dtd1	Dtd1
ENSMUSG00000024019	0.622979	1.78475	-1.51847	0.000892462	0.00807882	TRUE	17:29660595-29705979	Cmtr1	Cmtr1
ENSMUSG00000035107	103.136	59.5443	0.792509	0.00089434	0.00808622	TRUE	16:58408443-58469727	Dcbld2	Dcbld2
ENSMUSG00000066235	2.49698	4.37769	-0.809983	0.000894187	0.00808622	TRUE	9:121981606-121996026	Pomgnt2	Pomgnt2
ENSMUSG00000015341	54.7826	85.9646	-0.650025	0.000902014	0.00815076	TRUE	8:23241353-23257074	Golga7	Golga7
ENSMUSG00000035011	39.8642	64.2557	-0.68873	0.000915916	0.00827147	TRUE	10:81135220-81152995	Zbtb7a	Zbtb7a
ENSMUSG00000021974	0.0955888	0.613362	-2.68182	0.000916621	0.00827294	TRUE	14:58070547-58112337	Fgf9	Fgf9
ENSMUSG00000003452	2.83128	4.87458	-0.783824	0.000917263	0.00827383	TRUE	6:149408886-149563329	Bicd1	Bicd1
ENSMUSG00000038954	10.6946	6.12606	0.803858	0.000918098	0.00827646	TRUE	17:44777152-45119290	Supt3	Supt3
ENSMUSG00000056515	30.4653	18.2415	0.739941	0.00091885	0.00827834	TRUE	17:65651726-65772752	Rab31	Rab31
ENSMUSG00000035824	5.06581	8.29618	-0.711654	0.000927739	0.00835349	TRUE	8:104226691-104248558	Tk2	Tk2
ENSMUSG00000082925	1.08075	2.33086	-1.10884	0.000929067	0.00836051	TRUE	4:147275976-147279096	Gm13135	Gm13135
ENSMUSG00000007035	2.04776	4.52871	-1.14505	0.000938975	0.00844468	TRUE	17:35028605-35046745	Msh5	Msh5
ENSMUSG00000030245	33.8838	53.8457	-0.668235	0.000944092	0.00848569	TRUE	6:142387221-142403858	Golt1b	Golt1b
ENSMUSG00000018425	30.8177	56.4347	-0.872823	0.000945789	0.00849593	TRUE	11:86768846-86807746	Dhx40	Dhx40
ENSMUSG00000029657	197.314	397.802	-1.01156	0.000947831	0.00850677	TRUE	5:149614287-149636376	Hsph1	Hsph1
ENSMUSG00000050730	1.62372	3.12747	-0.945689	0.000948112	0.00850677	TRUE	9:8994329-9239101	Arhgap42	Arhgap42
ENSMUSG00000047181	12.5999	20.0868	-0.672835	0.000950844	0.00852626	TRUE	11:95009879-95026087	Samd14	Samd14
ENSMUSG00000020696	6.21997	11.4002	-0.874084	0.00095521	0.00856037	TRUE	11:82802449-82871210	Rffl	Rffl
ENSMUSG00000039254	15.6624	27.6214	-0.81848	0.000960133	0.00859943	TRUE	2:32236590-32255005	Pomt1	Pomt1
ENSMUSG00000036478	20.3082	39.9256	-0.97525	0.000961797	0.00860927	TRUE	10:96617001-96622813	Btg1	Btg1
ENSMUSG00000048796	1.97002	3.64319	-0.886991	0.000965573	0.008638	TRUE	3:108195687-108201212	Cyb561d1	Cyb561d1
ENSMUSG00000061111	25.8471	55.2141	-1.09504	0.000977394	0.00873861	TRUE	11:120542888-120549727	Fam195b	Fam195b
ENSMUSG00000035198	85.8722	143.158	-0.737348	0.000978264	0.00874126	TRUE	11:101119938-101126419	Tubg1	Tubg1
ENSMUSG00000031530	28.3963	15.7966	0.846085	0.000980446	0.00875563	TRUE	8:34807297-34819894	Dusp4	Dusp4
ENSMUSG00000001855	37.0472	57.474	-0.633546	0.000986551	0.00880148	TRUE	2:31974436-32053975	Nup214	Nup214
ENSMUSG00000027475	23.4653	14.2208	0.722528	0.000986736	0.00880148	TRUE	2:153291413-153333390	Kif3b	Kif3b
ENSMUSG00000022016	9.52081	15.2904	-0.683469	0.000990707	0.00883172	TRUE	14:78492246-78536860	Akap11	Akap11
ENSMUSG00000096199	1.38623	2.57174	-0.891577	0.000992394	0.00884159	TRUE	12:4234027-4240123	Ptrhd1	Ptrhd1
ENSMUSG00000030879	38.6375	59.1038	-0.613251	0.000993001	0.00884183	TRUE	7:105806658-105811099	Mrpl17	Mrpl17
ENSMUSG00000004677	11.3623	18.4318	-0.697938	0.000995557	0.00885941	TRUE	8:71272714-71360712	Myo9b	Myo9b
ENSMUSG00000050288	9.15335	17.9837	-0.974319	0.000997035	0.00886739	TRUE	11:102604396-102608058	Fzd2	Fzd2
ENSMUSG00000001150	11.8838	18.6382	-0.649266	0.000999969	0.00888829	TRUE	10:76468971-76515856	Mcm3ap	Mcm3ap
ENSMUSG00000019826	4.0321	7.84614	-0.960449	0.00100855	0.00895513	TRUE	10:41450396-41465571	Zbtb24	Zbtb24
ENSMUSG00000032313	0.0308225	0.354459	-3.52356	0.00100866	0.00895513	TRUE	9:55326913-55438345	AI118078	AI118078
ENSMUSG00000037949	7.36072	13.4817	-0.873088	0.00101004	0.00896213	TRUE	9:122175879-122294374	Ano10	Ano10
ENSMUSG00000037148	19.8855	30.6775	-0.625465	0.00101664	0.00901541	TRUE	8:77250366-77517907	Arhgap10	Arhgap10
ENSMUSG00000057522	44.3597	70.785	-0.674193	0.0010238	0.00907364	TRUE	11:95414080-95493406	Spop	Spop
ENSMUSG00000095325	0.0098212	0.184147	-4.22881	0.00102766	0.00910253	TRUE	17:32879228-32886083	Zfp870	Zfp870
ENSMUSG00000018697	28.1124	51.4809	-0.872828	0.00103082	0.00912522	TRUE	11:84422855-84513522	Aatf	Aatf
ENSMUSG00000027615	5.09122	8.69635	-0.772399	0.00103598	0.00916024	TRUE	3:19995945-20035315	Hps3	Hps3
ENSMUSG00000105987	126.253	199.155	-0.657572	0.00103551	0.00916024	TRUE	5:23698296-23712667	AI506816	AI506816
ENSMUSG00000030527	8.41163	13.5331	-0.686038	0.00103759	0.0091692	TRUE	7:80586627-80688877	Crtc3	Crtc3
ENSMUSG00000018678	9.45712	16.1622	-0.77315	0.00104117	0.00919553	TRUE	11:96953340-96982959	Sp2	Sp2
ENSMUSG00000021893	10.9173	17.3286	-0.666537	0.0010494	0.00926283	TRUE	14:31336638-31371986	Capn7	Capn7
ENSMUSG00000047146	0.00936448	0.161537	-4.10852	0.00105406	0.00929853	TRUE	10:62804570-62899118	Tet1	Tet1
ENSMUSG00000032281	1.05445	0.148705	2.82597	0.00105933	0.00933813	TRUE	9:54604877-54661870	Acsbg1	Acsbg1
ENSMUSG00000105376	1.33021	0.102324	3.70043	0.00105977	0.00933813	TRUE	5:111791555-111805689	Gm42487	Gm42487
ENSMUSG00000034158	10.339	6.01646	0.781111	0.0010657	0.00938493	TRUE	16:37868389-37888858	Lrrc58	Lrrc58
ENSMUSG00000018451	0.11794	0.791882	-2.74723	0.00107695	0.00946983	TRUE	11:71031941-71033513	6330403K07Rik	6330403K07Rik
ENSMUSG00000029102	23.4823	45.2753	-0.947148	0.0010768	0.00946983	TRUE	5:35041509-35048461	Hgfac	Hgfac
ENSMUSG00000029279	0.0728911	0.479866	-2.71882	0.00107783	0.00946983	TRUE	5:107331159-107387058	Brdt	Brdt
ENSMUSG00000085666	55.3188	84.6542	-0.613812	0.00107781	0.00946983	TRUE	10:42054113-42055306	Gm9855	Gm9855
ENSMUSG00000042489	42.8071	66.5913	-0.637485	0.00107849	0.0094702	TRUE	4:126556935-126593903	Clspn	Clspn
ENSMUSG00000005470	87.8338	138.432	-0.656327	0.00108368	0.00951027	TRUE	8:83955507-83970197	Asf1b	Asf1b
ENSMUSG00000040690	0.691327	0.117279	2.55943	0.00108613	0.00952631	TRUE	4:130047840-130099283	Col16a1	Col16a1
ENSMUSG00000002342	24.9547	41.5876	-0.73684	0.00108711	0.00952944	TRUE	8:70172356-70183681	Tmem161a	Tmem161a
ENSMUSG00000078490	0.0196731	0.344279	-4.12928	0.0010963	0.0096044	TRUE	4:155409190-155466823	Cfap74	Cfap74
ENSMUSG00000044667	0.0116267	0.180213	-3.95419	0.00109703	0.00960528	TRUE	3:117319139-117360876	Lppr4	Lppr4
ENSMUSG00000014349	51.9368	81.6869	-0.653348	0.00110039	0.00962921	TRUE	11:96047432-96065388	Ube2z	Ube2z
ENSMUSG00000019774	7.76954	13.0219	-0.74504	0.0011061	0.00966804	TRUE	10:5811887-5823910	Mtrf1l	Mtrf1l
ENSMUSG00000071497	6.1764	12.4256	-1.00848	0.0011061	0.00966804	TRUE	19:53588204-53589067	Nutf2-ps1	Nutf2-ps1
ENSMUSG00000027712	333.144	589.021	-0.822172	0.00111187	0.00971291	TRUE	3:36448923-36475894	Anxa5	Anxa5
ENSMUSG00000020782	119.878	187.795	-0.64759	0.00111334	0.00972019	TRUE	11:115824049-115855780	Llgl2	Llgl2
ENSMUSG00000054414	7.83692	12.6288	-0.688353	0.00111966	0.0097698	TRUE	3:115938973-116007406	Slc30a7	Slc30a7
ENSMUSG00000021182	7.62501	4.96285	0.619571	0.00112505	0.00981121	TRUE	12:100912700-101028983	Ccdc88c	Ccdc88c
ENSMUSG00000043088	10.8913	20.4377	-0.908061	0.00112817	0.00983272	TRUE	6:113458484-113470758	Il17re	Il17re
ENSMUSG00000022528	42.9856	73.2092	-0.768173	0.00113033	0.00984577	TRUE	16:30064384-30067796	Hes1	Hes1
ENSMUSG00000035754	26.4414	39.5854	-0.58217	0.00113095	0.00984577	TRUE	10:79960152-79969246	Wdr18	Wdr18
ENSMUSG00000013878	11.3181	19.825	-0.808692	0.00113178	0.0098473	TRUE	8:26119368-26143871	Rnf170	Rnf170
ENSMUSG00000019433	71.5563	117.738	-0.718432	0.00113431	0.00986368	TRUE	8:83652678-83664788	Gipc1	Gipc1
ENSMUSG00000039449	31.8499	50.759	-0.672371	0.00113588	0.00987175	TRUE	2:4622058-4652113	Prpf18	Prpf18
ENSMUSG00000032068	16.8572	42.879	-1.34691	0.00113977	0.00989425	TRUE	9:50494525-50505482	Plet1	Plet1
ENSMUSG00000067189	14.5092	25.4754	-0.81214	0.00113956	0.00989425	TRUE	17:37713552-37713924	Gm7335	Gm7335
ENSMUSG00000025731	61.6322	112.063	-0.862558	0.00114417	0.00992677	TRUE	17:25875464-25886007	0610011F06Rik	0610011F06Rik
ENSMUSG00000045103	3.78273	6.32344	-0.74128	0.0011481	0.00995521	TRUE	X:82948870-85206141	Dmd	Dmd
ENSMUSG00000024087	31.0081	16.7337	0.889891	0.00116174	0.0100677	TRUE	17:79706953-79715041	Cyp1b1	Cyp1b1
ENSMUSG00000039108	42.1342	20.9894	1.00533	0.00116688	0.0101066	TRUE	2:180024987-180035465	Lsm14b	Lsm14b
ENSMUSG00000020267	199.014	302.164	-0.602463	0.00116896	0.0101188	TRUE	11:54866383-54870501	Hint1	Hint1
ENSMUSG00000056300	1.03493	0.362224	1.51457	0.00117063	0.0101275	TRUE	4:146502027-146539395	Gm13247	Gm13247
ENSMUSG00000027680	69.0072	103.832	-0.589428	0.00117159	0.01013	TRUE	3:34019943-34070322	Fxr1	Fxr1
ENSMUSG00000020674	79.1617	131.815	-0.735639	0.0011734	0.0101386	TRUE	12:29938036-30017658	Pxdn	Pxdn
ENSMUSG00000026917	71.8579	110.101	-0.615604	0.0011739	0.0101386	TRUE	2:27515157-27536535	Wdr5	Wdr5
ENSMUSG00000026842	42.0608	68.9568	-0.713217	0.00117939	0.0101687	TRUE	2:31688376-31804227	Abl1	Abl1
ENSMUSG00000032372	53.9048	99.8106	-0.888779	0.00117898	0.0101687	TRUE	9:92275602-92297752	Plscr2	Plscr2
ENSMUSG00000034875	13.0669	21.0933	-0.690876	0.00117877	0.0101687	TRUE	7:35547185-35556304	Nudt19	Nudt19
ENSMUSG00000018401	20.1047	33.09	-0.718857	0.00118257	0.0101845	TRUE	11:87592162-87616302	Mtmr4	Mtmr4
ENSMUSG00000030413	2.40243	0.537857	2.1592	0.00118214	0.0101845	TRUE	7:18871331-18890459	Pglyrp1	Pglyrp1
ENSMUSG00000019303	19.4252	31.9006	-0.715652	0.00118388	0.0101864	TRUE	11:101091823-101095436	Psmc3ip	Psmc3ip
ENSMUSG00000075419	8.30284	13.6686	-0.719186	0.00118413	0.0101864	TRUE	2:30284231-30286334	Dolk	Dolk
ENSMUSG00000051396	71.3088	113.239	-0.667224	0.00118637	0.0101999	TRUE	2:3488850-3512814	Hspa14	Hspa14
ENSMUSG00000083307	7.46941	3.84485	0.958069	0.00119	0.0102254	TRUE	X:12936872-12938128	AA414768	AA414768
ENSMUSG00000074274	1.07687	0.134608	3	0.00119769	0.0102857	TRUE	7:25152457-25156627	D930028M14Rik	D930028M14Rik
ENSMUSG00000061527	1.12641	8.10323	-2.84677	0.0012023	0.0103194	TRUE	15:101707070-101712891	Krt5	Krt5
ENSMUSG00000027510	60.0055	39.6551	0.597587	0.00120712	0.010355	TRUE	2:173020498-173034734	Rbm38	Rbm38
ENSMUSG00000031568	44.8658	66.0322	-0.557553	0.00122619	0.0105126	TRUE	8:47533664-47552955	Rwdd4a	Rwdd4a
ENSMUSG00000028487	0.0366668	0.550001	-3.90688	0.00122725	0.0105153	TRUE	4:84275095-84675275	Bnc2	Bnc2
ENSMUSG00000035311	16.1024	25.5989	-0.668802	0.00122788	0.0105153	TRUE	10:88379132-88447329	Gnptab	Gnptab
ENSMUSG00000026799	9.99314	17.0673	-0.772227	0.00122913	0.0105201	TRUE	2:29346819-29524793	Med27	Med27
ENSMUSG00000040212	19.6613	8.31449	1.24166	0.0012314	0.0105336	TRUE	7:45918023-45921426	Emp3	Emp3
ENSMUSG00000032607	1.59647	3.49911	-1.1321	0.00123631	0.0105697	TRUE	9:108296853-108302302	Amt	Amt
ENSMUSG00000036270	31.8101	47.9905	-0.593264	0.00123819	0.0105798	TRUE	8:105880881-105894908	Edc4	Edc4
ENSMUSG00000027193	88.8462	131.42	-0.564803	0.00124137	0.010601	TRUE	2:94411682-94438136	Api5	Api5
ENSMUSG00000020495	14.3214	22.5396	-0.654285	0.00124406	0.0106181	TRUE	11:87077732-87086774	Smg8	Smg8
ENSMUSG00000003949	0.371937	1.08582	-1.54565	0.00125069	0.0106687	TRUE	11:90336536-90390895	Hlf	Hlf
ENSMUSG00000041231	23.9064	38.3364	-0.681317	0.00125257	0.0106787	TRUE	11:44454571-44470498	Ublcp1	Ublcp1
ENSMUSG00000034570	0.900316	2.40394	-1.41689	0.00125515	0.0106947	TRUE	11:3494375-3504821	Inpp5j	Inpp5j
ENSMUSG00000001552	148.193	269.269	-0.861576	0.00125632	0.0106987	TRUE	11:100368958-100397763	Jup	Jup
ENSMUSG00000018666	100.266	167.738	-0.742382	0.00126172	0.0107387	TRUE	11:96789127-96808640	Cbx1	Cbx1
ENSMUSG00000002325	3.34312	6.08471	-0.863993	0.00126399	0.010752	TRUE	14:55603571-55610030	Irf9	Irf9
ENSMUSG00000071866	422.321	738.259	-0.805786	0.00126611	0.010764	TRUE	11:6415443-6419817	Ppia	Ppia
ENSMUSG00000062773	0.0439297	2.82248	-6.0056	0.00126698	0.0107654	TRUE	7:24668007-24676675	Tex101	Tex101
ENSMUSG00000033967	0.116572	0.458516	-1.97575	0.00127506	0.010812	TRUE	7:12927416-12931072	Rnf225	Rnf225
ENSMUSG00000038150	11.6292	18.8961	-0.70033	0.00127403	0.010812	TRUE	11:98581256-98587368	Ormdl3	Ormdl3
ENSMUSG00000060002	34.2575	67.9097	-0.987197	0.00127366	0.010812	TRUE	10:88452745-88504073	Chpt1	Chpt1
ENSMUSG00000097059	3.33737	6.4697	-0.954985	0.0012753	0.010812	TRUE	13:48968287-48972031	Fam120aos	Fam120aos
ENSMUSG00000074247	51.5704	79.5028	-0.624462	0.0012814	0.0108577	TRUE	8:71469199-71476098	Dda1	Dda1
ENSMUSG00000037458	94.1793	140.718	-0.579323	0.00128331	0.0108679	TRUE	15:38487430-38519266	Azin1	Azin1
ENSMUSG00000063334	19.6488	29.5777	-0.590072	0.0012897	0.0109159	TRUE	10:111972664-111988432	Krr1	Krr1
ENSMUSG00000006731	26.5962	42.5498	-0.677934	0.00129267	0.0109349	TRUE	10:127165156-127172340	B4galnt1	B4galnt1
ENSMUSG00000020275	1.34523	2.32466	-0.789162	0.00129437	0.0109432	TRUE	11:23736847-23770970	Rel	Rel
ENSMUSG00000019849	53.0829	78.8957	-0.571699	0.00129661	0.0109561	TRUE	10:45067206-45158997	Prep	Prep
ENSMUSG00000013089	29.0271	14.2831	1.0231	0.00130966	0.0110603	TRUE	16:22381309-22439719	Etv5	Etv5
ENSMUSG00000032596	2.59502	5.33346	-1.03932	0.00131906	0.0111334	TRUE	9:107975505-107984060	Uba7	Uba7
ENSMUSG00000025158	9.97204	15.5896	-0.644618	0.00132529	0.011171	TRUE	11:120780746-120784207	Rfng	Rfng
ENSMUSG00000029095	3.82922	1.22102	1.64897	0.00132472	0.011171	TRUE	5:35757880-35884973	Ablim2	Ablim2
ENSMUSG00000060802	112.629	190.661	-0.759435	0.0013257	0.011171	TRUE	2:122147686-122153083	B2m	B2m
ENSMUSG00000021501	25.8132	40.9393	-0.665378	0.00132793	0.0111835	TRUE	13:55623005-55632411	Caml	Caml
ENSMUSG00000020263	11.9495	22.4731	-0.911247	0.0013304	0.0111982	TRUE	10:83600033-83648738	Appl2	Appl2
ENSMUSG00000050541	0.0359982	0.296985	-3.04439	0.00133639	0.0112423	TRUE	11:43774606-43901210	Adra1b	Adra1b
ENSMUSG00000020747	34.6366	63.7113	-0.87925	0.0013409	0.011274	TRUE	11:115765433-115799366	2310067B10Rik	2310067B10Rik
ENSMUSG00000024018	1.571	3.50797	-1.15895	0.00134693	0.0113185	TRUE	17:29689378-29717012	Ccdc167	Ccdc167
ENSMUSG00000058396	0.0318307	0.245096	-2.94486	0.00134801	0.0113213	TRUE	10:127747276-127751732	Gpr182	Gpr182
ENSMUSG00000018541	14.1505	22.485	-0.668107	0.00134972	0.0113295	TRUE	11:97745481-97766556	Cwc25	Cwc25
ENSMUSG00000020485	44.675	78.0291	-0.804545	0.0013527	0.0113441	TRUE	11:87737552-87743623	Supt4a	Supt4a
ENSMUSG00000020917	112.755	181.702	-0.688387	0.00135295	0.0113441	TRUE	11:100476353-100528000	Acly	Acly
ENSMUSG00000020752	8.85587	14.8113	-0.741989	0.00135485	0.0113538	TRUE	11:115892595-115933477	Recql5	Recql5
ENSMUSG00000025377	6.94641	11.0839	-0.67413	0.0013576	0.0113706	TRUE	11:120090531-120098731	Enthd2	Enthd2
ENSMUSG00000085395	12.6751	6.40451	0.98484	0.00135956	0.0113807	TRUE	4:141278439-141279794	Gm13056	Gm13056
ENSMUSG00000040548	14.2315	23.3713	-0.715651	0.00137065	0.0114673	TRUE	11:106502147-106613423	Tex2	Tex2
ENSMUSG00000024789	6.25761	11.2965	-0.852192	0.00137249	0.0114763	TRUE	19:29251828-29313080	Jak2	Jak2
ENSMUSG00000039202	12.1248	18.3231	-0.595699	0.00137436	0.0114856	TRUE	7:79273199-79365508	Abhd2	Abhd2
ENSMUSG00000050697	35.3269	22.9844	0.620113	0.00137585	0.0114919	TRUE	15:5143861-5181899	Prkaa1	Prkaa1
ENSMUSG00000025868	74.5052	128.927	-0.791146	0.00137816	0.0115048	TRUE	13:54590207-54591158	Higd2a	Higd2a
ENSMUSG00000006920	15.5011	32.8101	-1.08177	0.00138149	0.0115164	TRUE	11:101191115-101226463	Ezh1	Ezh1
ENSMUSG00000019494	146.175	216.1	-0.564003	0.00138269	0.0115164	TRUE	5:138161071-138164646	Cops6	Cops6
ENSMUSG00000034792	0.370475	1.39957	-1.91754	0.00138373	0.0115164	TRUE	10:81502306-81524225	Gna15	Gna15
ENSMUSG00000037499	20.3206	36.4006	-0.841022	0.00138408	0.0115164	TRUE	1:191306789-191318194	Nenf	Nenf
ENSMUSG00000039850	11.3019	20.0014	-0.823541	0.00138248	0.0115164	TRUE	11:119491347-119511437	Endov	Endov
ENSMUSG00000064337	153.192	246.433	-0.685854	0.00138115	0.0115164	TRUE	MT:70-1024	mt-Rnr1	mt-Rnr1
ENSMUSG00000039697	2.15263	4.01056	-0.897701	0.00139022	0.0115611	TRUE	10:30645584-30803107	Ncoa7	Ncoa7
ENSMUSG00000038074	0.0897708	0.610441	-2.76553	0.00139593	0.0115897	TRUE	6:54577604-54597308	Fkbp14	Fkbp14
ENSMUSG00000061601	0.023212	0.0862159	-1.89308	0.00139554	0.0115897	TRUE	5:14514918-14863459	Pclo	Pclo
ENSMUSG00000071796	4.59877	8.02759	-0.80372	0.00139594	0.0115897	TRUE	8:20262613-20297432	6820431F20Rik	6820431F20Rik
ENSMUSG00000020935	82.0324	130.476	-0.66952	0.0013974	0.0115956	TRUE	11:102994047-103028333	Dcakd	Dcakd
ENSMUSG00000047583	0.826138	1.82056	-1.13993	0.00139948	0.0116065	TRUE	3:154576431-154597104	Tyw3	Tyw3
ENSMUSG00000020166	53.4878	82.0928	-0.618046	0.00140267	0.0116266	TRUE	10:116485161-116581511	Cnot2	Cnot2
ENSMUSG00000040420	0.025594	0.364715	-3.83288	0.0014047	0.0116371	TRUE	15:22549022-23474418	Cdh18	Cdh18
ENSMUSG00000022157	0.736015	0.0588812	3.64385	0.00140793	0.0116575	TRUE	14:56082166-56085216	Mcpt8	Mcpt8
ENSMUSG00000063450	95.534	159.514	-0.739597	0.0014096	0.011665	TRUE	12:75818134-76110926	Syne2	Syne2
ENSMUSG00000034706	0.0274053	0.397376	-3.85797	0.00141072	0.0116679	TRUE	11:114727408-114757889	Dnaic2	Dnaic2
ENSMUSG00000015189	5.32101	9.87627	-0.892265	0.00141521	0.0116924	TRUE	6:4600839-4643355	Casd1	Casd1
ENSMUSG00000024778	3.10945	1.2956	1.26303	0.00141513	0.0116924	TRUE	19:34290659-34327770	Fas	Fas
ENSMUSG00000024393	338.835	492.718	-0.540177	0.00142366	0.0117494	TRUE	17:35149076-35164897	Prrc2a	Prrc2a
ENSMUSG00000038827	11.1168	17.3476	-0.64199	0.00142312	0.0117494	TRUE	4:56802345-56809601	Fam206a	Fam206a
ENSMUSG00000017146	41.1516	69.8198	-0.762687	0.00143568	0.0118422	TRUE	11:101488764-101551955	Brca1	Brca1
ENSMUSG00000004319	24.3262	40.9466	-0.751231	0.00143796	0.0118546	TRUE	8:60910389-60983300	Clcn3	Clcn3
ENSMUSG00000045414	2.17305	3.79806	-0.80554	0.00144679	0.011921	TRUE	9:94517864-94538081	1190002N15Rik	1190002N15Rik
ENSMUSG00000003541	241.524	132.291	0.868455	0.00145056	0.0119391	TRUE	17:35821684-35822923	Ier3	Ier3
ENSMUSG00000028402	19.0966	29.9757	-0.650477	0.0014504	0.0119391	TRUE	4:81278500-81442815	Mpdz	Mpdz
ENSMUSG00000018171	134.466	213.871	-0.669498	0.00145336	0.0119557	TRUE	11:86583865-86683836	Vmp1	Vmp1
ENSMUSG00000022141	23.9238	14.6747	0.705118	0.00145596	0.0119706	TRUE	15:8291225-8444463	Nipbl	Nipbl
ENSMUSG00000004187	0.760838	1.6338	-1.10257	0.00146181	0.0120057	TRUE	15:76660641-76668196	Kifc2	Kifc2
ENSMUSG00000026568	15.0807	22.9068	-0.603071	0.00146129	0.0120057	TRUE	1:165460637-165481214	Mpc2	Mpc2
ENSMUSG00000043801	5.98799	10.9041	-0.864721	0.00146409	0.012018	TRUE	17:17345456-17346140	Oaz1-ps	Oaz1-ps
ENSMUSG00000021385	6.29293	10.0243	-0.671691	0.0014676	0.0120403	TRUE	13:49421311-49462990	Ippk	Ippk
ENSMUSG00000019986	1.12829	2.25293	-0.997671	0.00146949	0.0120493	TRUE	10:20952547-21080428	Ahi1	Ahi1
ENSMUSG00000017718	1.17525	2.72444	-1.21299	0.00147356	0.0120697	TRUE	11:117825924-117839908	Afmid	Afmid
ENSMUSG00000060098	43.6818	65.0421	-0.574342	0.00147314	0.0120697	TRUE	8:106210936-106252794	Prmt7	Prmt7
ENSMUSG00000045867	1.9222	4.05036	-1.07529	0.00147495	0.0120746	TRUE	10:95174746-95324097	Cradd	Cradd
ENSMUSG00000022521	16.5095	10.2739	0.684302	0.00147854	0.0120934	TRUE	16:4081328-4213997	Crebbp	Crebbp
ENSMUSG00000087213	6.38558	3.036	1.07265	0.00147884	0.0120934	TRUE	1:64679871-64690659	2810408I11Rik	2810408I11Rik
ENSMUSG00000037656	17.3422	26.5479	-0.614311	0.00148319	0.012116	TRUE	8:22476700-22569607	Slc20a2	Slc20a2
ENSMUSG00000051257	0.726518	0.0961568	2.91754	0.00148274	0.012116	TRUE	X:139333683-139338169	Trap1a	Trap1a
ENSMUSG00000021583	6.64097	3.90996	0.764241	0.00148877	0.0121465	TRUE	13:74639872-74691875	Erap1	Erap1
ENSMUSG00000048965	0.830352	1.69753	-1.03165	0.00148818	0.0121465	TRUE	7:143778365-143784500	Mrgpre	Mrgpre
ENSMUSG00000073910	7.61006	15.4521	-1.02183	0.00148931	0.0121465	TRUE	4:34949074-35157484	Mob3b	Mob3b
ENSMUSG00000022575	2.863	1.09843	1.38209	0.00149116	0.012155	TRUE	15:75862339-75867404	Gsdmd	Gsdmd
ENSMUSG00000008167	12.6442	20.3183	-0.684301	0.00150385	0.0122454	TRUE	8:85060055-85067124	Fbxw9	Fbxw9
ENSMUSG00000041303	29.1666	17.4792	0.738676	0.00150377	0.0122454	TRUE	1:54396004-54438971	Gtf3c3	Gtf3c3
ENSMUSG00000025575	19.6729	31.8057	-0.693077	0.00150526	0.0122504	TRUE	11:118406289-118419086	Cant1	Cant1
ENSMUSG00000024601	12.3452	19.0138	-0.623094	0.00151607	0.0123185	TRUE	18:58659482-58679570	Isoc1	Isoc1
ENSMUSG00000028405	49.8213	76.7035	-0.622531	0.00151557	0.0123185	TRUE	4:40143081-40198338	Aco1	Aco1
ENSMUSG00000057863	1647.94	1124.72	0.551095	0.00151469	0.0123185	TRUE	17:56613395-56614243	Rpl36	Rpl36
ENSMUSG00000035172	10.4711	19.2697	-0.879917	0.00152353	0.0123726	TRUE	11:101162679-101171351	Plekhh3	Plekhh3
ENSMUSG00000017132	8.72046	14.8233	-0.765395	0.00152881	0.0123977	TRUE	11:118132019-118248592	Cyth1	Cyth1
ENSMUSG00000020024	15.4436	23.5405	-0.608138	0.00152858	0.0123977	TRUE	10:94688790-94790336	Cep83	Cep83
ENSMUSG00000022323	14.966	26.9313	-0.8476	0.00152906	0.0123977	TRUE	15:34484021-34495255	Hrsp12	Hrsp12
ENSMUSG00000021495	10.1662	18.3827	-0.854569	0.00153105	0.0124072	TRUE	13:55539319-55571120	Fam193b	Fam193b
ENSMUSG00000092569	6.16525	2.49893	1.30285	0.00153729	0.0124512	TRUE	18:75365332-75367088	Gm20544	Gm20544
ENSMUSG00000024319	54.1096	78.9047	-0.544227	0.00154099	0.0124679	TRUE	17:33955812-33966984	Vps52	Vps52
ENSMUSG00000063889	2.90667	5.65831	-0.961006	0.00154018	0.0124679	TRUE	18:3266048-3337748	Crem	Crem
ENSMUSG00000031848	307.385	481.312	-0.646929	0.00154911	0.0125269	TRUE	8:70673248-70678752	Lsm4	Lsm4
ENSMUSG00000027936	20.5489	32.4695	-0.660022	0.00155093	0.0125346	TRUE	3:90254163-90264125	Crtc2	Crtc2
ENSMUSG00000044224	58.8683	37.4272	0.653403	0.00155171	0.0125346	TRUE	15:10446756-10470516	Dnajc21	Dnajc21
ENSMUSG00000022583	0.891561	0.0891561	3.32192	0.0015535	0.0125425	TRUE	15:75268421-75272235	Ly6f	Ly6f
ENSMUSG00000022546	3.82829	6.99454	-0.86953	0.0015555	0.0125519	TRUE	15:76696764-76699674	Gpt	Gpt
ENSMUSG00000002345	26.2598	45.0062	-0.777271	0.00155775	0.0125635	TRUE	8:70139499-70167488	Borcs8	Borcs8
ENSMUSG00000028785	0.314385	1.19466	-1.926	0.00156108	0.0125769	TRUE	4:129111570-129122036	Hpca	Hpca
ENSMUSG00000034412	32.5803	50.1377	-0.621896	0.00156127	0.0125769	TRUE	11:4186789-4215505	Tbc1d10a	Tbc1d10a
ENSMUSG00000042380	14.1622	22.7826	-0.685891	0.00156189	0.0125769	TRUE	4:127243784-127247809	Smim12	Smim12
ENSMUSG00000050503	0.0447782	0.252677	-2.49642	0.00156628	0.0126055	TRUE	9:66508459-66514593	Fbxl22	Fbxl22
ENSMUSG00000042350	53.623	33.6546	0.67205	0.00157122	0.0126386	TRUE	12:84918148-84970900	Arel1	Arel1
ENSMUSG00000104348	0.596765	0.107613	2.4713	0.00157279	0.0126446	TRUE	1:193281271-193283843	Gm37691	Gm37691
ENSMUSG00000023277	22.0673	33.7348	-0.612326	0.00157777	0.0126712	TRUE	9:106203108-106215389	Twf2	Twf2
ENSMUSG00000033416	13.8744	23.0484	-0.732239	0.00157696	0.0126712	TRUE	10:75351111-75517972	Gucd1	Gucd1
ENSMUSG00000038650	48.9718	78.3096	-0.677239	0.00157927	0.0126766	TRUE	7:141160328-141172851	Rnh1	Rnh1
ENSMUSG00000013663	27.585	42.3087	-0.617071	0.00158513	0.0127169	TRUE	19:32757497-32826160	Pten	Pten
ENSMUSG00000028158	5.10948	2.83025	0.852247	0.00158809	0.012734	TRUE	3:138089854-138144968	Mttp	Mttp
ENSMUSG00000028786	47.6049	75.0636	-0.657004	0.00159244	0.0127622	TRUE	4:129105548-129111626	Tmem54	Tmem54
ENSMUSG00000047694	14.0497	22.3878	-0.672177	0.00159849	0.0128039	TRUE	X:98936316-98949017	Yipf6	Yipf6
ENSMUSG00000041075	2.66047	5.91802	-1.15343	0.0015998	0.0128077	TRUE	1:59482424-59486955	Fzd7	Fzd7
ENSMUSG00000024776	23.8841	15.0903	0.662431	0.00160227	0.0128206	TRUE	19:34192229-34240333	Stambpl1	Stambpl1
ENSMUSG00000046010	9.19219	15.054	-0.711665	0.0016076	0.0128566	TRUE	11:82764345-82765935	Zfp830	Zfp830
ENSMUSG00000001173	10.6786	17.2312	-0.690297	0.00161181	0.0128835	TRUE	X:47912387-47965868	Ocrl	Ocrl
ENSMUSG00000002343	10.7653	19.6421	-0.867564	0.00161465	0.0128994	TRUE	8:70220172-70234466	Armc6	Armc6
ENSMUSG00000061315	100.78	149.243	-0.566456	0.00162038	0.0129384	TRUE	10:128035346-128048637	Naca	Naca
ENSMUSG00000027676	0.477785	1.29505	-1.43857	0.00162279	0.0129508	TRUE	3:33812362-33844310	Ccdc39	Ccdc39
ENSMUSG00000032977	14.1779	21.5261	-0.602446	0.00163319	0.013027	TRUE	10:77486656-77515813	Fam207a	Fam207a
ENSMUSG00000056895	0.491956	2.45978	-2.32193	0.00163576	0.0130407	TRUE	11:58948920-58949533	Hist3h2ba	Hist3h2ba
ENSMUSG00000003153	0.640576	0.123748	2.37197	0.00164461	0.0130976	TRUE	6:122727809-122801640	Slc2a3	Slc2a3
ENSMUSG00000052456	81.5161	127.037	-0.640088	0.00164445	0.0130976	TRUE	8:85017934-85025278	Asna1	Asna1
ENSMUSG00000003033	32.5956	48.6035	-0.57638	0.00166821	0.0132785	TRUE	8:72240018-72257385	Ap1m1	Ap1m1
ENSMUSG00000050786	1.86576	3.86478	-1.05063	0.00167069	0.0132914	TRUE	6:49319274-49341582	Ccdc126	Ccdc126
ENSMUSG00000020954	49.3835	31.8044	0.634802	0.00167533	0.0133213	TRUE	12:51608541-51691914	Strn3	Strn3
ENSMUSG00000029503	0.154256	0.77829	-2.33498	0.00167639	0.0133228	TRUE	5:110339812-110343212	P2rx2	P2rx2
ENSMUSG00000007458	56.8904	83.8963	-0.560424	0.00167762	0.0133256	TRUE	6:122308720-122317680	M6pr	M6pr
ENSMUSG00000061232	311.177	513.472	-0.722548	0.00168168	0.0133509	TRUE	17:33996017-34000333	H2-K1	H2-K1
ENSMUSG00000072940	129.215	201.793	-0.643106	0.00168467	0.0133677	TRUE	6:86334031-86334240	Gm10443	Gm10443
ENSMUSG00000003573	12.2974	19.1943	-0.642332	0.00170176	0.0134962	TRUE	8:70282827-70294361	Homer3	Homer3
ENSMUSG00000021458	6.22074	10.7997	-0.795828	0.00170276	0.0134972	TRUE	13:63014934-63326096	2010111I01Rik	2010111I01Rik
ENSMUSG00000019845	3.60087	7.16307	-0.992232	0.00170883	0.0135383	TRUE	10:39134023-39151058	Tube1	Tube1
ENSMUSG00000034157	183.884	278.677	-0.599795	0.00171287	0.0135632	TRUE	12:86947043-86965362	Cipc	Cipc
ENSMUSG00000071415	734.543	1119.97	-0.608539	0.00171604	0.0135812	TRUE	11:97777527-97782437	Rpl23	Rpl23
ENSMUSG00000024136	0.397228	1.30667	-1.71786	0.00173159	0.0136972	TRUE	17:24440081-24443105	Dnase1l2	Dnase1l2
ENSMUSG00000032763	8.68289	19.006	-1.13021	0.00173283	0.0136999	TRUE	10:78574500-78584498	Ilvbl	Ilvbl
ENSMUSG00000107741	0.421124	1.47393	-1.80735	0.00174708	0.0138054	TRUE	3:40846820-40875388	RP23-200C3.7	RP23-200C3.7
ENSMUSG00000030079	72.4171	108.626	-0.584962	0.00175948	0.0138961	TRUE	6:88465409-88497572	Ruvbl1	Ruvbl1
ENSMUSG00000020546	8.85373	14.3146	-0.693131	0.00176471	0.0139158	TRUE	11:90476492-90638084	Stxbp4	Stxbp4
ENSMUSG00000041608	5.7673	9.50841	-0.721308	0.00176428	0.0139158	TRUE	9:120539818-120568318	Entpd3	Entpd3
ENSMUSG00000087107	0.0650432	0.894344	-3.78135	0.00176341	0.0139158	TRUE	11:83223576-83226604	AI662270	AI662270
ENSMUSG00000040888	30.901	46.1742	-0.579434	0.0017726	0.0139708	TRUE	17:24693191-24696156	Gfer	Gfer
ENSMUSG00000024457	24.1715	15.4019	0.6502	0.00178525	0.0140632	TRUE	17:36837134-36859398	Trim26	Trim26
ENSMUSG00000037772	32.298	54.6345	-0.758369	0.00178655	0.0140662	TRUE	7:142532799-142540747	Mrpl23	Mrpl23
ENSMUSG00000009555	50.7408	77.5118	-0.61127	0.00178769	0.0140679	TRUE	2:32705784-32713076	Cdk9	Cdk9
ENSMUSG00000002147	50.2418	85.0308	-0.759098	0.00179063	0.0140838	TRUE	10:127642986-127660957	Stat6	Stat6
ENSMUSG00000068299	1.8812	3.58642	-0.93089	0.00179244	0.0140907	TRUE	6:85899051-85904884	1700019G17Rik	1700019G17Rik
ENSMUSG00000024151	86.638	147.447	-0.76713	0.00179944	0.0141385	TRUE	17:87672330-87723713	Msh2	Msh2
ENSMUSG00000002015	63.0635	96.7945	-0.618118	0.0018129	0.0142222	TRUE	X:73686178-73716175	Bcap31	Bcap31
ENSMUSG00000031537	27.3465	43.3223	-0.663757	0.00181147	0.0142222	TRUE	8:22659212-22706589	Ikbkb	Ikbkb
ENSMUSG00000036180	28.5488	42.24	-0.56518	0.00181209	0.0142222	TRUE	8:69907069-69996379	Gatad2a	Gatad2a
ENSMUSG00000050732	28.9962	49.5177	-0.772083	0.00181925	0.0142647	TRUE	6:72385223-72390703	Vamp8	Vamp8
ENSMUSG00000042268	4.30856	1.80806	1.25277	0.00182461	0.014292	TRUE	1:131744022-131771504	Slc26a9	Slc26a9
ENSMUSG00000062312	33.2602	57.4564	-0.788671	0.00182369	0.014292	TRUE	11:98412470-98437716	Erbb2	Erbb2
ENSMUSG00000022090	21.3578	12.8004	0.738577	0.00183574	0.0143716	TRUE	14:70164218-70177681	Pdlim2	Pdlim2
ENSMUSG00000038497	5.33088	9.26517	-0.797445	0.00183726	0.0143716	TRUE	8:13288013-13322924	Tmco3	Tmco3
ENSMUSG00000042759	13.6022	5.88205	1.20945	0.0018376	0.0143716	TRUE	7:126584942-126589112	Apobr	Apobr
ENSMUSG00000029923	0.751156	0.167812	2.16227	0.00184244	0.014402	TRUE	6:39381175-39390380	Rab19	Rab19
ENSMUSG00000001445	37.5523	58.7306	-0.645212	0.00184523	0.0144165	TRUE	11:97041560-97049213	Mrpl10	Mrpl10
ENSMUSG00000002393	37.7867	65.2692	-0.788525	0.00185903	0.0145146	TRUE	8:71374123-71381960	Nr2f6	Nr2f6
ENSMUSG00000025329	2.66871	1.37794	0.95363	0.00185969	0.0145146	TRUE	4:140812983-140845778	Padi1	Padi1
ENSMUSG00000069083	2.42218	4.36152	-0.84852	0.00186641	0.0145595	TRUE	3:25211016-25212605	Gm10259	Gm10259
ENSMUSG00000041629	18.5496	28.651	-0.627195	0.00188055	0.0146623	TRUE	11:113661319-113684155	Fam104a	Fam104a
ENSMUSG00000032666	10.1039	5.80095	0.800556	0.00188726	0.0147071	TRUE	1:151852403-152090125	1700025G04Rik	1700025G04Rik
ENSMUSG00000069475	7.6278	24.5996	-1.6893	0.0018888	0.0147116	TRUE	19:61183890-61183955	Gm6020	Gm6020
ENSMUSG00000022337	45.8752	67.1954	-0.550647	0.00189193	0.0147284	TRUE	15:43477229-43527777	Emc2	Emc2
ENSMUSG00000092558	15.4353	9.78471	0.657633	0.0019	0.0147837	TRUE	17:47611582-47624418	Med20	Med20
ENSMUSG00000026430	7.25638	4.38014	0.728271	0.00190414	0.0148084	TRUE	1:131176410-131245258	Rassf5	Rassf5
ENSMUSG00000005150	22.6568	36.013	-0.668573	0.00191122	0.0148558	TRUE	8:85075035-85081306	Wdr83	Wdr83
ENSMUSG00000031575	55.0371	85.3441	-0.632887	0.00191675	0.0148836	TRUE	8:25816191-25847694	Ash2l	Ash2l
ENSMUSG00000078700	2.29371	4.52831	-0.981287	0.00191587	0.0148836	TRUE	11:96916270-96965060	D030028A08Rik	D030028A08Rik
ENSMUSG00000030849	20.063	8.07231	1.31348	0.00192487	0.0149391	TRUE	7:130162451-133123350	Fgfr2	Fgfr2
ENSMUSG00000027937	23.2861	36.7998	-0.66023	0.00193359	0.0149991	TRUE	3:90231597-90235838	Jtb	Jtb
ENSMUSG00000037740	18.3668	28.7488	-0.646404	0.00193721	0.0150195	TRUE	2:130563742-130568695	Mrps26	Mrps26
ENSMUSG00000043122	0.210083	0.720966	-1.77897	0.00194782	0.0150941	TRUE	12:112489448-112499927	A530016L24Rik	A530016L24Rik
ENSMUSG00000064293	0.0214227	0.299918	-3.80735	0.00195324	0.0151232	TRUE	6:105677660-106699310	Cntn4	Cntn4
ENSMUSG00000087445	5.20794	1.89873	1.45568	0.00195356	0.0151232	TRUE	2:157544266-157545469	Gm14286	Gm14286
ENSMUSG00000027646	107.552	69.0098	0.640161	0.00195615	0.0151356	TRUE	2:157418444-157471862	Src	Src
ENSMUSG00000021288	138.214	87.8064	0.654509	0.0019577	0.0151399	TRUE	12:111758849-111807844	Klc1	Klc1
ENSMUSG00000059013	2.88462	6.29293	-1.12535	0.00195876	0.0151404	TRUE	2:32721055-32755512	Sh2d3c	Sh2d3c
ENSMUSG00000059995	18.5602	30.7311	-0.727482	0.00195999	0.0151422	TRUE	11:102289300-102296631	Atxn7l3	Atxn7l3
ENSMUSG00000043953	0.586826	1.60605	-1.45251	0.00196289	0.015157	TRUE	9:111054486-111057519	Ccrl2	Ccrl2
ENSMUSG00000030431	38.7233	70.1724	-0.8577	0.00196412	0.0151588	TRUE	7:4784557-4789656	Tmem238	Tmem238
ENSMUSG00000028572	47.0306	73.1024	-0.636319	0.00196968	0.015194	TRUE	4:95967240-96025413	Hook1	Hook1
ENSMUSG00000052656	3.95226	6.68935	-0.75919	0.00197347	0.0152155	TRUE	6:71493894-71510881	Rnf103	Rnf103
ENSMUSG00000024074	25.7554	16.138	0.674408	0.00198888	0.0153266	TRUE	17:78200248-78376592	Crim1	Crim1
ENSMUSG00000039607	3.67518	9.5957	-1.38457	0.00199111	0.015336	TRUE	9:116572746-117629913	Rbms3	Rbms3
ENSMUSG00000032724	7.54039	4.62347	0.705662	0.00199651	0.0153652	TRUE	2:103566310-103718423	Abtb2	Abtb2
ENSMUSG00000057134	10.054	16.1883	-0.687187	0.00199692	0.0153652	TRUE	10:67544512-67548955	Ado	Ado
ENSMUSG00000035595	12.029	20.9579	-0.80098	0.00200414	0.0154129	TRUE	10:80172944-80175146	1600002K03Rik	1600002K03Rik
ENSMUSG00000071256	1.30946	2.59536	-0.986967	0.00201916	0.0155207	TRUE	17:23556769-23564226	Zfp213	Zfp213
ENSMUSG00000072214	8.7101	3.68641	1.24047	0.0020271	0.0155738	TRUE	16:18621811-18629938	2005-09-01	2005-09-01
ENSMUSG00000039530	32.0367	54.7567	-0.773307	0.00202829	0.0155751	TRUE	8:39005867-39165112	Tusc3	Tusc3
ENSMUSG00000040312	36.3735	54.6176	-0.586479	0.0020363	0.0156287	TRUE	17:35517100-35531015	Cchcr1	Cchcr1
ENSMUSG00000021211	0.85564	2.25849	-1.40028	0.00205099	0.0157336	TRUE	13:4268172-4279433	Akr1c12	Akr1c12
ENSMUSG00000020251	0.371996	1.31232	-1.81876	0.00205749	0.0157754	TRUE	10:82650433-82690650	Glt8d2	Glt8d2
ENSMUSG00000054474	0.0389655	0.516293	-3.72791	0.00205973	0.0157847	TRUE	6:71128166-71144439	Thnsl2	Thnsl2
ENSMUSG00000095478	44.0059	72.3687	-0.717669	0.00206653	0.0158289	TRUE	10:29030128-29030691	Gm9824	Gm9824
ENSMUSG00000041115	2.36935	4.05828	-0.77638	0.00207233	0.0158653	TRUE	X:152144268-152225236	Iqsec2	Iqsec2
ENSMUSG00000043207	33.0083	48.8505	-0.565546	0.00207844	0.0159041	TRUE	4:121059237-121098241	Zmpste24	Zmpste24
ENSMUSG00000058298	1.8098	3.14905	-0.799087	0.00208609	0.0159546	TRUE	10:53536329-53630439	Mcm9	Mcm9
ENSMUSG00000031545	40.7062	62.3294	-0.614663	0.00209172	0.0159897	TRUE	8:23172946-23208453	Gpat4	Gpat4
ENSMUSG00000108176	0.319033	1.70683	-2.41954	0.0020979	0.0160289	TRUE	6:128376981-128377769	RP23-114E15.18	RP23-114E15.18
ENSMUSG00000009687	6.13801	11.5678	-0.91427	0.00210013	0.0160378	TRUE	7:31032722-31042481	Fxyd5	Fxyd5
ENSMUSG00000085338	1.16634	0.265077	2.1375	0.00210152	0.0160404	TRUE	11:102958300-102964387	2410004I01Rik	2410004I01Rik
ENSMUSG00000019080	2.46031	4.38677	-0.834322	0.0021097	0.0160948	TRUE	15:76701542-76704239	Mfsd3	Mfsd3
ENSMUSG00000019802	29.0167	45.0323	-0.634079	0.00211085	0.0160955	TRUE	10:42761496-42832514	Sec63	Sec63
ENSMUSG00000095193	3.02637	5.38822	-0.83222	0.0021133	0.0161061	TRUE	17:94873986-94877497	Gm20939	Gm20939
[truncated: 690 more rows]

## Sheet: S 3C) R1_600_vs_SCR_600
Gene	R1_600.value	SCR_600.value	log2foldchange	pvalue	padjust	significance	gene_loci	gene_name	gene_description
ENSMUSG00000003477	2.08657	486.207	-7.86429	5.77781e-168	8.76956e-164	TRUE	6:55170626-55175043	Inmt	Inmt
ENSMUSG00000022026	9.75939	601.118	-5.94471	1.1242e-147	8.53157e-144	TRUE	14:80000302-80021930	Olfm4	Olfm4
ENSMUSG00000083773	8.49908	297.189	-5.12793	2.88791e-119	1.46109e-115	TRUE	2:28933610-28934609	Gm13394	Gm13394
ENSMUSG00000062866	0.103302	26.0906	-7.98052	4.1703e-84	1.58242e-80	TRUE	10:13207717-13474396	Phactr2	Phactr2
ENSMUSG00000032854	1.22226	29.5861	-4.5973	1.42956e-83	4.33958e-80	TRUE	3:125865271-125938619	Ugt8a	Ugt8a
ENSMUSG00000020099	11.7594	0.0248263	8.88773	2.61483e-82	6.61466e-79	TRUE	10:60762610-60831581	Unc5b	Unc5b
ENSMUSG00000018593	88.7016	2.60662	5.08871	3.54274e-76	7.68167e-73	TRUE	11:55394500-55420080	Sparc	Sparc
ENSMUSG00000043342	0.238058	27.4674	-6.85026	1.13114e-75	2.14605e-72	TRUE	2:74697727-74700208	Hoxd9	Hoxd9
ENSMUSG00000022438	70.7377	2.25984	4.96819	2.46074e-72	4.1499e-69	TRUE	15:84232043-84315688	Parvb	Parvb
ENSMUSG00000034981	12.6182	0.418058	4.91566	2.18241e-70	3.31246e-67	TRUE	5:91517615-91626894	Parm1	Parm1
ENSMUSG00000051483	19.379	0.675327	4.84276	2.77613e-66	3.83055e-63	TRUE	16:93607837-93610505	Cbr1	Cbr1
ENSMUSG00000028218	1.18622	25.579	-4.43052	3.84153e-66	4.8589e-63	TRUE	4:12153409-12172015	Fam92a	Fam92a
ENSMUSG00000027955	11.4182	0.837291	3.76946	4.18627e-66	4.88764e-63	TRUE	3:79884533-79946280	Fam198b	Fam198b
ENSMUSG00000031748	21.3345	0.36717	5.8606	5.73277e-65	6.21514e-62	TRUE	8:93809966-93969388	Gnao1	Gnao1
ENSMUSG00000063760	0.0813507	2.69447	-5.0497	1.20983e-64	1.22419e-61	TRUE	10:31493193-31609184	Rnf217	Rnf217
ENSMUSG00000038227	0.161426	45.5625	-8.14083	2.50538e-63	2.37667e-60	TRUE	6:52223100-52231089	Hoxa9	Hoxa9
ENSMUSG00000033610	0.194708	11.4216	-5.8743	5.59063e-61	4.99145e-58	TRUE	19:34810894-34879455	Pank1	Pank1
ENSMUSG00000031486	11.3758	0.918614	3.63037	5.12465e-60	4.32122e-57	TRUE	8:27085583-27123436	Adgra2	Adgra2
ENSMUSG00000045636	0.30853	12.884	-5.38402	8.08705e-59	6.46028e-56	TRUE	8:40990914-41133726	Mtus1	Mtus1
ENSMUSG00000028444	20.9623	0.726417	4.85086	9.58065e-55	7.27075e-52	TRUE	4:41657498-41697089	Cntfr	Cntfr
ENSMUSG00000071552	53.9847	4.24938	3.66723	4.63981e-52	3.35347e-49	TRUE	16:43648861-43664184	Tigit	Tigit
ENSMUSG00000029371	100.912	739.081	-2.87263	4.53181e-51	3.12654e-48	TRUE	5:90759360-90761624	Cxcl5	Cxcl5
ENSMUSG00000026875	0.800348	22.9252	-4.84016	1.11761e-50	7.37526e-48	TRUE	2:34941750-34961772	Traf1	Traf1
ENSMUSG00000001588	30.4861	4.8681	2.64672	3.80021e-50	2.40332e-47	TRUE	11:69881567-69895539	Acap1	Acap1
ENSMUSG00000075254	37.7764	4.56492	3.04882	9.77128e-50	5.93234e-47	TRUE	16:33684466-33771576	Heg1	Heg1
ENSMUSG00000001911	0.785788	22.395	-4.83289	1.63654e-49	9.55361e-47	TRUE	8:84699876-84800344	Nfix	Nfix
ENSMUSG00000038236	0.238757	23.8259	-6.64085	9.21836e-48	5.18209e-45	TRUE	6:52214491-52221854	Hoxa7	Hoxa7
ENSMUSG00000029287	0.916726	13.3763	-3.86704	2.50813e-47	1.35959e-44	TRUE	5:107106570-107289629	Tgfbr3	Tgfbr3
ENSMUSG00000041737	1.49412	17.9217	-3.58434	2.66645e-47	1.39557e-44	TRUE	9:31426199-31464238	Tmem45b	Tmem45b
ENSMUSG00000037706	4.97856	43.3613	-3.12261	2.92005e-47	1.47735e-44	TRUE	7:143052739-143067934	Cd81	Cd81
ENSMUSG00000031125	0.284312	26.1686	-6.52421	1.03073e-45	5.04657e-43	TRUE	X:56136572-56153498	3830403N18Rik	3830403N18Rik
ENSMUSG00000000938	0.0860175	33.1597	-8.59058	1.29992e-44	6.16566e-42	TRUE	6:52231197-52240854	Hoxa10	Hoxa10
ENSMUSG00000032827	0.700176	8.39907	-3.58444	4.55029e-44	2.09286e-41	TRUE	6:4902917-5165661	Ppp1r9a	Ppp1r9a
ENSMUSG00000039578	0.608888	10.698	-4.13502	6.20175e-43	2.76853e-40	TRUE	6:61180324-62382865	Ccser1	Ccser1
ENSMUSG00000085683	3.67114	30.1112	-3.036	1.76323e-41	7.64639e-39	TRUE	11:66956653-66965016	9130409J20Rik	9130409J20Rik
ENSMUSG00000001995	0.0380423	3.73385	-6.61691	1.90831e-40	8.04563e-38	TRUE	8:125418063-125492710	Sipa1l2	Sipa1l2
ENSMUSG00000024349	2.49292	16.104	-2.69152	3.51361e-40	1.43768e-37	TRUE	18:35733678-35740554	Tmem173	Tmem173
ENSMUSG00000058420	7.11835	0.0383739	7.53527	3.5994e-40	1.43768e-37	TRUE	7:118380717-118448190	Syt17	Syt17
ENSMUSG00000029455	0.123271	23.5535	-7.57797	4.71106e-39	1.83345e-36	TRUE	5:121566027-121593824	Aldh2	Aldh2
ENSMUSG00000022090	35.7018	6.28278	2.50652	1.30605e-36	4.95579e-34	TRUE	14:70164218-70177681	Pdlim2	Pdlim2
ENSMUSG00000019838	0.399525	4.28928	-3.42438	2.02021e-36	7.4787e-34	TRUE	10:40033535-40142254	Slc16a10	Slc16a10
ENSMUSG00000054662	0.120587	5.02849	-5.38197	4.35377e-36	1.57337e-33	TRUE	7:141101219-141117806	Ano9	Ano9
ENSMUSG00000041515	40.3052	7.52262	2.42166	9.24774e-36	3.26424e-33	TRUE	8:120736358-120756694	Irf8	Irf8
ENSMUSG00000070436	161.215	39.2605	2.03783	5.69238e-35	1.96361e-32	TRUE	7:99345375-99353230	Serpinh1	Serpinh1
ENSMUSG00000050192	0.0385342	4.16892	-6.75739	9.66148e-35	3.25871e-32	TRUE	3:28781276-28798846	Eif5a2	Eif5a2
ENSMUSG00000034435	4.40454	0.0258223	7.41423	9.48282e-34	3.12892e-31	TRUE	12:73543114-73546395	Tmem30b	Tmem30b
ENSMUSG00000015970	10.0049	50.2329	-2.32792	2.18053e-33	7.04173e-31	TRUE	14:30009023-30040466	Chdh	Chdh
ENSMUSG00000052776	0.449595	10.7261	-4.57635	4.08098e-33	1.29044e-30	TRUE	5:120896256-120907521	Oas1a	Oas1a
ENSMUSG00000026420	20.8453	2.17378	3.26144	1.93687e-32	5.99956e-30	TRUE	1:130882074-130887454	Il24	Il24
ENSMUSG00000022595	4.53669	69.6082	-3.93954	2.48949e-32	7.40891e-30	TRUE	15:74732247-74734329	Lypd2	Lypd2
ENSMUSG00000030747	2.02231	13.2472	-2.71161	2.44624e-32	7.40891e-30	TRUE	7:99153663-99182713	Dgat2	Dgat2
ENSMUSG00000031099	0.161426	5.39828	-5.06355	4.22804e-32	1.2341e-29	TRUE	X:47809368-47892974	Smarca1	Smarca1
ENSMUSG00000051323	0.0960507	2.72601	-4.82685	9.11398e-32	2.61004e-29	TRUE	X:133582860-133688987	Pcdh19	Pcdh19
ENSMUSG00000029103	7.51071	34.0753	-2.18171	3.33166e-31	9.25667e-29	TRUE	5:35091501-35105766	Lrpap1	Lrpap1
ENSMUSG00000047728	9.1726	0.097812	6.55117	3.35431e-31	9.25667e-29	TRUE	15:75216376-75222661	BC025446	BC025446
ENSMUSG00000038253	3.00578	15.0482	-2.32378	5.31137e-31	1.43957e-28	TRUE	6:52201754-52204587	Hoxa5	Hoxa5
ENSMUSG00000046447	4.0974	0.504002	3.02321	2.7576e-30	7.34296e-28	TRUE	4:138454314-138460123	Camk2n1	Camk2n1
ENSMUSG00000032068	15.5376	93.1458	-2.58373	2.52455e-29	6.60647e-27	TRUE	9:50494525-50505482	Plet1	Plet1
ENSMUSG00000025104	0.0328102	6.24378	-7.57213	3.18459e-29	8.19249e-27	TRUE	7:81881251-81934473	Hdgfrp3	Hdgfrp3
ENSMUSG00000005364	2.27126	14.4985	-2.67434	1.23843e-28	3.13282e-26	TRUE	6:106710357-106749037	Il5ra	Il5ra
ENSMUSG00000022421	0.981824	6.86945	-2.80666	2.4587e-28	6.11772e-26	TRUE	15:79786352-79804766	Nptxr	Nptxr
ENSMUSG00000021403	2.74668	0.152593	4.16992	5.09879e-28	1.24822e-25	TRUE	13:33027416-33041884	Serpinb9b	Serpinb9b
ENSMUSG00000048562	2.74028	0.221601	3.62829	5.82179e-28	1.40259e-25	TRUE	12:118846329-118852578	Sp8	Sp8
ENSMUSG00000058427	5.01408	47.4107	-3.24116	6.39134e-28	1.51575e-25	TRUE	5:90903871-90905938	Cxcl2	Cxcl2
ENSMUSG00000015966	0.278193	5.28567	-4.24793	1.16823e-27	2.7279e-25	TRUE	14:29996141-30008896	Il17rb	Il17rb
ENSMUSG00000021136	0.0281557	7.93287	-8.13827	2.95018e-27	6.78453e-25	TRUE	12:81026808-81186414	Smoc1	Smoc1
ENSMUSG00000022186	70.4373	19.4551	1.85619	3.91958e-27	8.87931e-25	TRUE	15:4026383-4155344	Oxct1	Oxct1
ENSMUSG00000023951	165.614	37.3415	2.14897	4.06513e-27	9.0736e-25	TRUE	17:46016993-46032377	Vegfa	Vegfa
ENSMUSG00000018217	11.1654	0.0553841	7.65535	4.62587e-27	1.01756e-24	TRUE	11:63128982-63159547	Pmp22	Pmp22
ENSMUSG00000035936	0.0857585	1.74304	-4.34518	6.03977e-27	1.3096e-24	TRUE	13:24907579-24937661	Aldh5a1	Aldh5a1
ENSMUSG00000025492	9.85699	90.9272	-3.20549	6.52821e-27	1.39557e-24	TRUE	7:141009586-141010770	Ifitm3	Ifitm3
ENSMUSG00000054263	0.23585	2.29735	-3.28403	1.76356e-26	3.71769e-24	TRUE	15:7129559-7197489	Lifr	Lifr
ENSMUSG00000026062	0.415987	6.3828	-3.93958	1.59223e-25	3.31053e-23	TRUE	1:40680574-40769273	Slc9a2	Slc9a2
ENSMUSG00000027831	1.08077	9.74676	-3.17287	1.68883e-25	3.46392e-23	TRUE	3:66053558-66296837	Veph1	Veph1
ENSMUSG00000036764	0.834963	9.1605	-3.45564	1.7216e-25	3.48406e-23	TRUE	10:63382443-63408840	Dnajc12	Dnajc12
ENSMUSG00000029372	52.3405	213.711	-2.02966	2.25709e-25	4.50765e-23	TRUE	5:90768518-90770063	Ppbp	Ppbp
ENSMUSG00000035042	0.726417	20.6827	-4.83148	2.5483e-25	5.02313e-23	TRUE	11:83525778-83530518	Ccl5	Ccl5
ENSMUSG00000074625	44.4348	10.5865	2.06947	2.70592e-25	5.26545e-23	TRUE	2:158512796-158550762	Arhgap40	Arhgap40
ENSMUSG00000037455	0.738229	8.11129	-3.45779	3.34083e-25	6.41861e-23	TRUE	10:23796986-23827968	Slc18b1	Slc18b1
ENSMUSG00000017057	2.24396	14.4357	-2.68552	4.16114e-25	7.89472e-23	TRUE	X:36112110-36171259	Il13ra1	Il13ra1
ENSMUSG00000048988	8.36418	1.16962	2.83819	1.00775e-24	1.88835e-22	TRUE	5:139907943-139974722	Elfn1	Elfn1
ENSMUSG00000034295	5.77588	25.3221	-2.13228	1.04241e-24	1.92948e-22	TRUE	18:24709445-25133500	Fhod3	Fhod3
ENSMUSG00000031538	82.7062	20.5067	2.0119	1.58338e-24	2.89549e-22	TRUE	8:22757744-22782847	Plat	Plat
ENSMUSG00000034675	1.50446	13.9044	-3.20822	1.69437e-24	3.06156e-22	TRUE	13:55473429-55488111	Dbn1	Dbn1
ENSMUSG00000022246	56.785	14.7846	1.94141	1.9108e-24	3.41201e-22	TRUE	15:10568979-10714631	Rai14	Rai14
ENSMUSG00000010461	8.76149	37.8866	-2.11244	2.28558e-24	4.03378e-22	TRUE	10:23104168-23349895	Eya4	Eya4
ENSMUSG00000054555	8.8307	1.71949	2.36055	3.52469e-24	6.14917e-22	TRUE	7:133883199-134232146	Adam12	Adam12
ENSMUSG00000042784	96.9912	365.14	-1.91252	3.61874e-24	6.2415e-22	TRUE	3:89229057-89233381	Muc1	Muc1
ENSMUSG00000023809	5.51131	1.01041	2.44746	7.47829e-24	1.27534e-21	TRUE	17:7170115-7303313	Rps6ka2	Rps6ka2
ENSMUSG00000078249	233.901	74.4169	1.6522	9.09691e-24	1.53414e-21	TRUE	11:120762794-120764419	Hmga1-rs1	Hmga1-rs1
ENSMUSG00000035062	0.292819	4.1051	-3.80933	9.39954e-24	1.56776e-21	TRUE	X:95639193-95658509	Zc4h2	Zc4h2
ENSMUSG00000021795	7.28609	0.383478	4.24793	2.60358e-23	4.29534e-21	TRUE	14:41172212-41185198	Sftpd	Sftpd
ENSMUSG00000028645	247.37	74.6052	1.72932	3.16414e-23	5.16401e-21	TRUE	4:119108711-119137983	Slc2a1	Slc2a1
ENSMUSG00000019817	0.0741242	33.4918	-8.81964	5.42101e-23	8.7532e-21	TRUE	10:13060504-13131694	Plagl1	Plagl1
ENSMUSG00000039347	0.0511922	17.7808	-8.44017	6.62792e-23	1.05893e-20	TRUE	6:48537615-48541801	Atp6v0e2	Atp6v0e2
ENSMUSG00000068854	54.8325	13.8121	1.9891	7.39827e-23	1.1697e-20	TRUE	3:96221119-96223738	Hist2h2be	Hist2h2be
ENSMUSG00000061411	16.7026	3.05341	2.45158	7.64008e-23	1.19548e-20	TRUE	2:153407462-153529971	Nol4l	Nol4l
ENSMUSG00000030301	0.102168	17.1515	-7.39124	7.90473e-23	1.22426e-20	TRUE	6:147475828-147632612	Ccdc91	Ccdc91
ENSMUSG00000022205	220.776	72.0134	1.61625	9.82939e-23	1.50697e-20	TRUE	15:11981339-11996983	Sub1	Sub1
ENSMUSG00000050368	0.120003	4.87345	-5.3438	1.56082e-22	2.36901e-20	TRUE	2:74691924-74695105	Hoxd10	Hoxd10
ENSMUSG00000042607	0.0328102	11.4726	-8.44983	1.90481e-22	2.8625e-20	TRUE	6:5383386-5433022	Asb4	Asb4
ENSMUSG00000062995	6.8952	0.0691826	6.63904	4.22927e-22	6.29333e-20	TRUE	6:8630527-8778488	Ica1	Ica1
ENSMUSG00000002602	205.318	58.598	1.80894	5.13937e-22	7.57334e-20	TRUE	7:25757273-25788705	Axl	Axl
ENSMUSG00000029334	32.2134	6.85342	2.23276	6.11618e-22	8.92609e-20	TRUE	5:98929773-99037351	Prkg2	Prkg2
ENSMUSG00000001211	62.6408	187.777	-1.58384	7.87729e-22	1.13868e-19	TRUE	10:78269178-78352489	Agpat3	Agpat3
ENSMUSG00000054626	0.412311	9.03336	-4.45346	9.30567e-22	1.33247e-19	TRUE	X:53777118-53797706	Xlr	Xlr
ENSMUSG00000029401	65.2515	21.3176	1.61397	1.07218e-21	1.52089e-19	TRUE	5:124463265-124478366	Rilpl2	Rilpl2
ENSMUSG00000056608	0.344085	1.78441	-2.37462	1.20215e-21	1.68946e-19	TRUE	8:90828835-91054508	Chd9	Chd9
ENSMUSG00000033530	7.10725	1.77681	2	1.33368e-21	1.85711e-19	TRUE	12:100300771-100520822	Ttc7b	Ttc7b
ENSMUSG00000021185	7.99167	0.878008	3.18619	1.49192e-21	2.05857e-19	TRUE	12:100779057-100896981	9030617O03Rik	9030617O03Rik
ENSMUSG00000040212	28.0718	3.40312	3.04419	2.70541e-21	3.69935e-19	TRUE	7:45918023-45921426	Emp3	Emp3
ENSMUSG00000031441	68.423	226.489	-1.72689	2.79438e-21	3.78688e-19	TRUE	8:12757014-12868728	Atp11a	Atp11a
ENSMUSG00000063632	6.89037	1.13043	2.60771	3.41914e-21	4.59254e-19	TRUE	12:27334264-27342574	Sox11	Sox11
ENSMUSG00000069793	5.4906	20.1115	-1.87298	3.7418e-21	4.98185e-19	TRUE	11:82979629-82991830	Slfn9	Slfn9
ENSMUSG00000000325	46.1907	15.7303	1.55406	4.45317e-21	5.87741e-19	TRUE	16:18348182-18407076	Arvcf	Arvcf
ENSMUSG00000048399	3.73342	20.2138	-2.43677	6.6185e-21	8.65997e-19	TRUE	16:25286817-25422344	Tprg	Tprg
ENSMUSG00000021765	9.90522	1.93753	2.35397	8.42503e-21	1.09295e-18	TRUE	13:114452262-114458730	Fst	Fst
ENSMUSG00000020019	4.81071	17.6049	-1.87166	9.11397e-21	1.1723e-18	TRUE	10:93640681-93747207	Ntn4	Ntn4
ENSMUSG00000040681	955.096	305.269	1.64556	1.4e-20	1.78565e-18	TRUE	16:96120618-96127729	Hmgn1	Hmgn1
ENSMUSG00000054717	63.4131	161.829	-1.35162	1.59105e-20	2.01241e-18	TRUE	8:57511843-57515999	Hmgb2	Hmgb2
ENSMUSG00000031109	0.0399734	5.1116	-6.99859	1.62023e-20	2.03238e-18	TRUE	X:49009707-49288259	Enox2	Enox2
ENSMUSG00000037747	5.19882	25.8838	-2.31579	1.63583e-20	2.03513e-18	TRUE	10:70557682-70655965	Phyhipl	Phyhipl
ENSMUSG00000091337	6.40072	22.5099	-1.81425	1.94767e-20	2.4034e-18	TRUE	2:125673095-125674785	Eid1	Eid1
ENSMUSG00000032812	49.7931	14.4017	1.78971	2.54333e-20	3.11312e-18	TRUE	7:101348067-101412586	Arap1	Arap1
ENSMUSG00000038143	0.0489615	0.72463	-3.88752	2.62339e-20	3.18543e-18	TRUE	8:47180048-47352348	Stox2	Stox2
ENSMUSG00000024085	5.80925	20.437	-1.81476	3.76057e-20	4.53e-18	TRUE	17:64600736-64755110	Man2a1	Man2a1
ENSMUSG00000003541	288.961	108.106	1.41843	5.16811e-20	6.17651e-18	TRUE	17:35821684-35822923	Ier3	Ier3
ENSMUSG00000040329	0.36111	3.25975	-3.17425	7.29784e-20	8.65364e-18	TRUE	3:7569994-7613760	Il7	Il7
ENSMUSG00000027102	0.836988	50.4028	-5.91215	1.14418e-19	1.34623e-17	TRUE	2:74704615-74707933	Hoxd8	Hoxd8
ENSMUSG00000048424	1.74528	14.5489	-3.05938	1.17834e-19	1.37575e-17	TRUE	15:8968426-9066551	Ranbp3l	Ranbp3l
ENSMUSG00000040189	7.84823	0.768092	3.35302	1.43163e-19	1.65872e-17	TRUE	7:45924072-45948956	Ccdc114	Ccdc114
ENSMUSG00000084128	46.251	153.059	-1.72653	1.69911e-19	1.95372e-17	TRUE	8:106130319-106136974	Esrp2	Esrp2
ENSMUSG00000024737	4.46205	0.539569	3.04783	2.07299e-19	2.3657e-17	TRUE	19:10839727-10859362	Slc15a3	Slc15a3
ENSMUSG00000050777	6.42749	0.757262	3.08539	2.31131e-19	2.61799e-17	TRUE	1:120067377-120074074	Tmem37	Tmem37
ENSMUSG00000008999	82.2961	16.6217	2.30776	2.45195e-19	2.75671e-17	TRUE	2:172868012-172940321	Bmp7	Bmp7
ENSMUSG00000031246	11.9213	39.2269	-1.71831	2.84478e-19	3.17486e-17	TRUE	X:109095365-109197873	Sh3bgrl	Sh3bgrl
ENSMUSG00000079173	1.98536	0.359983	2.4634	3.88949e-19	4.3091e-17	TRUE	5:137378637-137477064	Zan	Zan
ENSMUSG00000052302	0.663745	2.82517	-2.08964	4.11695e-19	4.52805e-17	TRUE	10:121263824-121311189	Tbc1d30	Tbc1d30
ENSMUSG00000002808	0.030445	6.81968	-7.80735	4.28708e-19	4.68124e-17	TRUE	13:19591709-19619830	Epdr1	Epdr1
ENSMUSG00000021466	7.75838	31.2548	-2.01025	5.66722e-19	6.14408e-17	TRUE	13:63508328-63573598	Ptch1	Ptch1
ENSMUSG00000024421	3.96797	0.57158	2.79537	7.50126e-19	8.07477e-17	TRUE	18:12333819-12583013	Lama3	Lama3
ENSMUSG00000061132	8.84152	25.5044	-1.52838	8.50182e-19	9.08737e-17	TRUE	19:40928927-40994535	Blnk	Blnk
ENSMUSG00000027956	20.0319	5.7193	1.80839	8.95329e-19	9.50301e-17	TRUE	3:79812564-79852773	Tmem144	Tmem144
ENSMUSG00000031851	0.578697	8.04085	-3.79647	9.08295e-19	9.57368e-17	TRUE	8:125729963-125748235	Ntpcr	Ntpcr
ENSMUSG00000019913	0.0131687	1.73991	-7.04575	9.58712e-19	1.00354e-16	TRUE	10:50895651-50989152	Sim1	Sim1
ENSMUSG00000028927	79.9447	23.5625	1.76251	1.14497e-18	1.1903e-16	TRUE	4:140906344-140952586	Padi2	Padi2
ENSMUSG00000043079	1.12375	5.20862	-2.21258	1.39168e-18	1.43693e-16	TRUE	18:60593973-60660142	Synpo	Synpo
ENSMUSG00000011958	74.483	23.8872	1.64067	1.40856e-18	1.44454e-16	TRUE	9:69989466-70008317	Bnip2	Bnip2
ENSMUSG00000059878	0.0228433	12.5981	-9.10721	1.49926e-18	1.52723e-16	TRUE	6:116624016-116628999	Zfp422	Zfp422
ENSMUSG00000005355	12.684	2.49001	2.34878	2.30155e-18	2.32886e-16	TRUE	10:78711997-78718293	Casp14	Casp14
ENSMUSG00000004951	59.4774	149.341	-1.3282	3.08005e-18	3.09596e-16	TRUE	5:135887919-135889563	Hspb1	Hspb1
ENSMUSG00000007783	2.60952	0.17339	3.91169	3.70353e-18	3.69817e-16	TRUE	7:44959373-44974851	Cpt1c	Cpt1c
ENSMUSG00000041935	17.1827	6.49531	1.40348	4.62064e-18	4.5838e-16	TRUE	15:3982036-3995752	AW549877	AW549877
ENSMUSG00000029072	0.501736	4.36098	-3.11965	5.02058e-18	4.94821e-16	TRUE	4:155859268-155863362	Tas1r3	Tas1r3
ENSMUSG00000031750	13.1966	2.44561	2.4319	6.10703e-18	5.98016e-16	TRUE	8:110741829-110805924	Il34	Il34
ENSMUSG00000001665	6.29139	21.6894	-1.78554	7.32864e-18	7.13039e-16	TRUE	10:75774115-75781414	Gstt3	Gstt3
ENSMUSG00000030093	55.302	20.0914	1.46075	9.47756e-18	9.16244e-16	TRUE	6:91363981-91411363	Wnt7a	Wnt7a
ENSMUSG00000001768	10.2017	1.80278	2.50051	9.76908e-18	9.3845e-16	TRUE	2:145784734-145887616	Rin2	Rin2
ENSMUSG00000039179	10.6919	2.05975	2.37597	1.13015e-17	1.07884e-15	TRUE	16:10357948-10395490	Tekt5	Tekt5
ENSMUSG00000021559	0.0303161	1.41836	-5.54799	1.40417e-17	1.33203e-15	TRUE	13:60601947-60763185	Dapk1	Dapk1
ENSMUSG00000051065	7.98745	1.89073	2.07879	1.66996e-17	1.57432e-15	TRUE	16:28826176-28929698	Mb21d2	Mb21d2
ENSMUSG00000056004	1.20444	5.60377	-2.21804	1.6992e-17	1.592e-15	TRUE	5:9266118-9481825	9330182L06Rik	9330182L06Rik
ENSMUSG00000030662	86.6395	31.284	1.4696	1.77677e-17	1.65447e-15	TRUE	14:120911194-120948042	Ipo5	Ipo5
ENSMUSG00000097651	11.393	1.19517	3.25285	2.01766e-17	1.86732e-15	TRUE	9:58455173-58469623	4930461G14Rik	4930461G14Rik
ENSMUSG00000016344	60.8815	21.9023	1.47492	2.03755e-17	1.8743e-15	TRUE	2:181187247-181188771	Ppdpf	Ppdpf
ENSMUSG00000027603	0.510411	5.9514	-3.5435	2.1423e-17	1.95879e-15	TRUE	2:155490379-155518237	Ggt7	Ggt7
ENSMUSG00000020846	22.8626	8.85959	1.36768	2.36023e-17	2.14512e-15	TRUE	11:76019194-76027782	Fam101b	Fam101b
ENSMUSG00000006782	15.9274	57.5551	-1.85344	2.45538e-17	2.21832e-15	TRUE	11:100574904-100591729	Cnp	Cnp
ENSMUSG00000041481	0.370621	6.15231	-4.05311	2.66231e-17	2.39104e-15	TRUE	12:104236245-104241939	Serpina3g	Serpina3g
ENSMUSG00000040969	0.112842	2.66588	-4.56224	3.89541e-17	3.47792e-15	TRUE	3:133112278-133234949	Arhgef38	Arhgef38
ENSMUSG00000061718	0.772568	8.76255	-3.50362	4.56531e-17	4.05218e-15	TRUE	11:98348404-98357796	Ppp1r1b	Ppp1r1b
ENSMUSG00000044080	8.99815	31.957	-1.82843	4.84661e-17	4.27685e-15	TRUE	3:90511034-90514392	S100a1	S100a1
ENSMUSG00000023906	537.24	189.973	1.49977	5.06597e-17	4.44458e-15	TRUE	17:23679365-23682446	Cldn6	Cldn6
ENSMUSG00000028488	0.0249243	10.4433	-8.7108	6.06391e-17	5.28954e-15	TRUE	4:85205126-85639195	Sh3gl2	Sh3gl2
ENSMUSG00000039396	0.0538885	7.94856	-7.20457	6.25583e-17	5.42577e-15	TRUE	8:53586867-53639065	Neil3	Neil3
ENSMUSG00000008153	0.617122	5.5135	-3.15934	7.4104e-17	6.39063e-15	TRUE	6:124430759-124464794	Clstn3	Clstn3
ENSMUSG00000022947	4.05635	0.279391	3.85982	1.82341e-16	1.5636e-14	TRUE	16:93683215-93690990	Cbr3	Cbr3
ENSMUSG00000042514	0.321322	2.02548	-2.65617	2.01409e-16	1.71741e-14	TRUE	18:21550377-21654718	Klhl14	Klhl14
ENSMUSG00000024388	0.720456	0.0384	4.22973	2.23753e-16	1.89727e-14	TRUE	18:31959234-32036961	Myo7b	Myo7b
ENSMUSG00000004558	2.77734	0.323079	3.10375	3.24414e-16	2.72322e-14	TRUE	14:51905271-51913488	Ndrg2	Ndrg2
ENSMUSG00000026090	0.739286	5.22977	-2.82254	3.24748e-16	2.72322e-14	TRUE	1:37611677-37720085	2010300C02Rik	2010300C02Rik
ENSMUSG00000087141	6.69783	2.52313	1.40848	3.47515e-16	2.89812e-14	TRUE	16:45959263-46010218	Plcxd2	Plcxd2
ENSMUSG00000018906	42.2191	12.407	1.76674	3.98846e-16	3.30802e-14	TRUE	11:54100095-54131665	P4ha2	P4ha2
ENSMUSG00000063455	0.646446	3.32428	-2.36244	4.01862e-16	3.31492e-14	TRUE	6:38123174-38254009	D630045J12Rik	D630045J12Rik
ENSMUSG00000027356	17.8942	61.8129	-1.78842	4.09534e-16	3.35995e-14	TRUE	2:132904389-132945906	Fermt1	Fermt1
ENSMUSG00000019528	5.44531	17.7375	-1.70372	4.30263e-16	3.51104e-14	TRUE	3:20122084-20155317	Gyg	Gyg
ENSMUSG00000032625	0.065929	1.47441	-4.48308	4.41312e-16	3.58195e-14	TRUE	6:12311610-12749410	Thsd7a	Thsd7a
ENSMUSG00000026167	63.6551	21.39	1.57334	4.80577e-16	3.87989e-14	TRUE	1:74791516-74804179	Wnt10a	Wnt10a
ENSMUSG00000078877	0.148666	4.51572	-4.92481	4.91687e-16	3.94859e-14	TRUE	2:176798612-176811223	Gm14295	Gm14295
ENSMUSG00000037712	101.669	41.1065	1.30644	6.15288e-16	4.91518e-14	TRUE	14:45458792-45530118	Fermt2	Fermt2
ENSMUSG00000038576	75.8103	26.8783	1.49595	6.81324e-16	5.41421e-14	TRUE	1:182763860-182896591	Susd4	Susd4
ENSMUSG00000085395	16.2285	2.68328	2.59646	8.36188e-16	6.61024e-14	TRUE	4:141278439-141279794	Gm13056	Gm13056
ENSMUSG00000000732	2.2404	8.11816	-1.8574	9.64483e-16	7.58494e-14	TRUE	10:78069360-78079525	Icosl	Icosl
ENSMUSG00000061878	7.3881	21.0362	-1.5096	1.09373e-15	8.51316e-14	TRUE	11:116530925-116536674	Sphk1	Sphk1
ENSMUSG00000087598	0.993101	4.06122	-2.0319	1.08993e-15	8.51316e-14	TRUE	7:24193947-24211443	Zfp111	Zfp111
ENSMUSG00000038072	0.0202288	6.78172	-8.38908	1.16268e-15	9.00365e-14	TRUE	5:25221904-25265918	Galnt11	Galnt11
ENSMUSG00000027555	0.22118	2.25393	-3.34915	1.17186e-15	9.02869e-14	TRUE	3:14641727-14663002	Car13	Car13
ENSMUSG00000014592	6.35325	1.80197	1.81792	1.21684e-15	9.32792e-14	TRUE	4:150917322-151861876	Camta1	Camta1
ENSMUSG00000022707	15.7405	3.94248	1.99731	1.40182e-15	1.06842e-13	TRUE	16:70313949-70569716	Gbe1	Gbe1
ENSMUSG00000052854	0.014619	1.88098	-7.00749	1.40785e-15	1.06842e-13	TRUE	X:138914430-139010532	Nrk	Nrk
ENSMUSG00000025475	0.0330942	4.50081	-7.08746	1.75364e-15	1.32421e-13	TRUE	7:139834174-139878088	Adgra1	Adgra1
ENSMUSG00000040345	0.133705	2.59387	-4.27798	1.83924e-15	1.38198e-13	TRUE	10:127323727-127329943	Arhgap9	Arhgap9
ENSMUSG00000023122	2.72833	11.2216	-2.04018	2.299e-15	1.71893e-13	TRUE	17:53829637-53846339	Sult1c2	Sult1c2
ENSMUSG00000034855	1.02258	26.1047	-4.67402	2.3879e-15	1.77664e-13	TRUE	5:92346638-92348889	Cxcl10	Cxcl10
ENSMUSG00000025068	330.68	125.139	1.4019	2.44822e-15	1.81264e-13	TRUE	19:47854970-47864790	Gsto1	Gsto1
ENSMUSG00000025555	72.5373	27.6208	1.39297	2.55459e-15	1.88221e-13	TRUE	14:121035200-121283744	Farp1	Farp1
ENSMUSG00000049036	1.27685	5.93041	-2.21555	2.98935e-15	2.1919e-13	TRUE	12:113185930-113189523	Tmem121	Tmem121
ENSMUSG00000036904	0.04342	1.76575	-5.34577	3.33974e-15	2.43704e-13	TRUE	18:9212856-9216201	Fzd8	Fzd8
ENSMUSG00000031503	115.175	6.54696	4.13685	3.59726e-15	2.6124e-13	TRUE	8:11312805-11449287	Col4a2	Col4a2
ENSMUSG00000007888	41.5418	102.486	-1.30279	3.63854e-15	2.6298e-13	TRUE	8:70493158-70504081	Crlf1	Crlf1
ENSMUSG00000006310	12.0164	2.78347	2.11005	3.75022e-15	2.69767e-13	TRUE	7:30589681-30598909	Zbtb32	Zbtb32
ENSMUSG00000039270	2.92328	12.0274	-2.04066	3.98677e-15	2.8543e-13	TRUE	4:70427065-70534995	Megf9	Megf9
ENSMUSG00000032220	14.8447	5.44617	1.44664	4.26626e-15	3.04006e-13	TRUE	9:70207350-70400067	Myo1e	Myo1e
ENSMUSG00000066861	0.102965	4.11002	-5.31892	4.57533e-15	3.24507e-13	TRUE	5:120876142-120887613	Oas1g	Oas1g
ENSMUSG00000029120	5.53419	25.9352	-2.22846	5.61181e-15	3.96167e-13	TRUE	5:36868513-36955078	Ppp2r2c	Ppp2r2c
ENSMUSG00000061751	2.49068	9.11157	-1.87116	5.82465e-15	4.0929e-13	TRUE	16:33974258-34573532	Kalrn	Kalrn
ENSMUSG00000018909	0.0197826	6.3156	-8.31853	5.93681e-15	4.15248e-13	TRUE	7:99535466-99606771	Arrb1	Arrb1
ENSMUSG00000009545	0.112885	7.81731	-6.11374	6.44337e-15	4.48612e-13	TRUE	7:143106362-143427042	Kcnq1	Kcnq1
ENSMUSG00000042826	6.99648	2.10329	1.73398	6.68183e-15	4.60985e-13	TRUE	11:69796068-69801857	Fgf11	Fgf11
ENSMUSG00000057969	16.3969	5.636	1.54068	6.67039e-15	4.60985e-13	TRUE	9:107597674-107609229	Sema3b	Sema3b
ENSMUSG00000035112	9.80925	27.3584	-1.47977	7.37106e-15	5.06235e-13	TRUE	11:101260567-101277409	Wnk4	Wnk4
ENSMUSG00000028883	26.9607	71.7517	-1.41215	7.57978e-15	5.18225e-13	TRUE	5:13125414-13602565	Sema3a	Sema3a
ENSMUSG00000051439	15.5265	48.3816	-1.63973	8.17139e-15	5.56168e-13	TRUE	18:36725074-36726736	Cd14	Cd14
ENSMUSG00000030468	1.68297	0.0189097	6.47573	8.90019e-15	6.03067e-13	TRUE	7:43408204-43418358	Siglecg	Siglecg
ENSMUSG00000051375	37.978	15.7485	1.26995	9.53883e-15	6.43468e-13	TRUE	18:38185914-38212053	Pcdh1	Pcdh1
ENSMUSG00000096035	4.3032	0.647503	2.73245	1.02208e-14	6.86419e-13	TRUE	5:91987475-91995320	Gm1045	Gm1045
ENSMUSG00000001348	2.72538	0.096087	4.82597	1.06327e-14	7.1094e-13	TRUE	9:22126731-22135746	Acp5	Acp5
ENSMUSG00000089762	13.6638	39.3668	-1.52662	1.14385e-14	7.61465e-13	TRUE	2:30471537-30474219	Ier5l	Ier5l
ENSMUSG00000042284	2.31052	7.53043	-1.70452	1.5734e-14	1.04284e-12	TRUE	13:114958079-115101964	Itga1	Itga1
ENSMUSG00000037235	7.51178	26.894	-1.84006	1.59629e-14	1.05341e-12	TRUE	5:34173883-34187720	Mxd4	Mxd4
ENSMUSG00000047638	0.134048	2.24835	-4.06804	1.76593e-14	1.16031e-12	TRUE	10:89454234-89533585	Nr1h4	Nr1h4
ENSMUSG00000020553	1.8674	6.37138	-1.77058	2.19859e-14	1.43837e-12	TRUE	11:89982665-90002894	Pctp	Pctp
ENSMUSG00000032224	10.3837	2.42361	2.09909	2.30001e-14	1.49186e-12	TRUE	9:70089310-70142560	Fam81a	Fam81a
ENSMUSG00000057863	1271.17	540.198	1.2346	2.29046e-14	1.49186e-12	TRUE	17:56613395-56614243	Rpl36	Rpl36
ENSMUSG00000048706	1.55582	7.09201	-2.18852	2.34955e-14	1.51751e-12	TRUE	4:80910646-80955628	Lurap1l	Lurap1l
ENSMUSG00000030654	130.194	311.415	-1.25817	2.49769e-14	1.60635e-12	TRUE	7:118118891-118129662	Arl6ip1	Arl6ip1
ENSMUSG00000028194	108.55	45.45	1.256	2.71602e-14	1.7394e-12	TRUE	3:145758675-145894277	Ddah1	Ddah1
ENSMUSG00000037410	4.01222	12.3273	-1.61938	3.17327e-14	2.02369e-12	TRUE	9:90202027-90270804	Tbc1d2b	Tbc1d2b
ENSMUSG00000041324	3.95925	0.347302	3.51096	3.3921e-14	2.1542e-12	TRUE	13:16011851-16027211	Inhba	Inhba
ENSMUSG00000035790	29.8454	12.107	1.30167	3.82133e-14	2.41667e-12	TRUE	16:32099800-32108069	Cep19	Cep19
ENSMUSG00000020357	11.3861	3.82817	1.57255	5.26725e-14	3.31728e-12	TRUE	11:49609263-49652739	Flt4	Flt4
ENSMUSG00000023904	217.535	92.0291	1.24109	5.53318e-14	3.47035e-12	TRUE	17:23673596-23675227	Hcfc1r1	Hcfc1r1
ENSMUSG00000031530	30.9479	9.16859	1.75507	5.59845e-14	3.49684e-12	TRUE	8:34807297-34819894	Dusp4	Dusp4
ENSMUSG00000038668	0.136446	2.18314	-4	5.92731e-14	3.68708e-12	TRUE	4:58435255-58553898	Lpar1	Lpar1
ENSMUSG00000011148	9.86937	3.08334	1.67846	6.25739e-14	3.87652e-12	TRUE	12:112620045-112641354	Adssl1	Adssl1
ENSMUSG00000025608	17.7732	6.83423	1.37886	6.5562e-14	4.04512e-12	TRUE	6:31519488-31563981	Podxl	Podxl
ENSMUSG00000001435	85.9456	188.077	-1.12982	7.20112e-14	4.42504e-12	TRUE	10:77052178-77166548	Col18a1	Col18a1
ENSMUSG00000042429	21.3644	9.04547	1.23994	8.62889e-14	5.28102e-12	TRUE	1:134199223-134235431	Adora1	Adora1
ENSMUSG00000038648	3.15125	9.09353	-1.52891	8.9403e-14	5.44963e-12	TRUE	6:37327255-37442146	Creb3l2	Creb3l2
ENSMUSG00000064339	61.5297	182.928	-1.57192	9.00858e-14	5.46929e-12	TRUE	MT:1094-2675	mt-Rnr2	mt-Rnr2
ENSMUSG00000019464	3.78589	10.9754	-1.53557	9.64505e-14	5.83238e-12	TRUE	8:83666833-83672753	Ptger1	Ptger1
ENSMUSG00000041037	5.69622	16.5075	-1.53504	1.03672e-13	6.24416e-12	TRUE	7:24530689-24538600	Irgq	Irgq
ENSMUSG00000074628	5.09153	29.8884	-2.55342	1.0733e-13	6.43896e-12	TRUE	2:157087055-157096482	Tldc2	Tldc2
ENSMUSG00000034459	0.574351	12.9639	-4.49642	1.11233e-13	6.64684e-12	TRUE	19:34640871-34650009	Ifit1	Ifit1
ENSMUSG00000039001	741.437	291.252	1.34805	1.13446e-13	6.7525e-12	TRUE	2:180257377-180258445	Rps21	Rps21
ENSMUSG00000071637	2.91388	11.5529	-1.98724	1.14882e-13	6.81122e-12	TRUE	16:15887286-15888466	Cebpd	Cebpd
ENSMUSG00000024201	32.1419	13.6396	1.23665	1.17397e-13	6.93329e-12	TRUE	17:56326062-56402870	Kdm4b	Kdm4b
ENSMUSG00000075033	5.67878	1.9808	1.5195	1.23027e-13	7.23763e-12	TRUE	16:55839953-55895279	Nxpe3	Nxpe3
ENSMUSG00000022594	5.03694	23.2501	-2.20662	1.23721e-13	7.25034e-12	TRUE	15:74747852-74753046	Lynx1	Lynx1
ENSMUSG00000032091	0.114826	2.48311	-4.43463	1.27272e-13	7.42977e-12	TRUE	9:45172726-45204092	Tmprss4	Tmprss4
ENSMUSG00000002504	55.1716	22.1717	1.31521	1.30699e-13	7.60056e-12	TRUE	17:24639282-24650305	Slc9a3r2	Slc9a3r2
ENSMUSG00000061911	0.0846522	0.724623	-3.09761	1.42058e-13	8.2296e-12	TRUE	12:29528384-29923209	Myt1l	Myt1l
ENSMUSG00000022377	84.2258	35.9486	1.22833	1.53649e-13	8.86727e-12	TRUE	15:64086857-64382919	Asap1	Asap1
ENSMUSG00000043388	2.32937	0.194114	3.58496	1.57821e-13	9.0735e-12	TRUE	5:144735915-144761818	Tmem130	Tmem130
ENSMUSG00000057751	1.4017	5.29093	-1.91634	1.75387e-13	1.00453e-11	TRUE	4:154170730-154275713	Megf6	Megf6
ENSMUSG00000052125	37.7323	10.9585	1.78375	1.79166e-13	1.02232e-11	TRUE	12:33111711-33147597	F730043M19Rik	F730043M19Rik
ENSMUSG00000032666	12.2624	4.74319	1.37031	2.21974e-13	1.26184e-11	TRUE	1:151852403-152090125	1700025G04Rik	1700025G04Rik
ENSMUSG00000032363	0.147851	1.31386	-3.15159	2.31274e-13	1.30981e-11	TRUE	9:90163069-90208071	Adamts7	Adamts7
ENSMUSG00000029761	263.266	106.635	1.30384	2.44045e-13	1.37699e-11	TRUE	6:34598500-34775473	Cald1	Cald1
ENSMUSG00000005251	32.6908	13.2372	1.30429	2.83366e-13	1.59294e-11	TRUE	16:97741933-97763737	Ripk4	Ripk4
ENSMUSG00000101174	0.0943224	2.21658	-4.55459	3.03808e-13	1.70155e-11	TRUE	2:74711929-74729160	Hoxd4	Hoxd4
ENSMUSG00000038244	13.4591	4.76562	1.49785	3.14865e-13	1.757e-11	TRUE	7:112225856-112355194	Mical2	Mical2
ENSMUSG00000074457	21.496	61.5849	-1.51851	3.25914e-13	1.81199e-11	TRUE	3:90537254-90543151	S100a16	S100a16
ENSMUSG00000039191	55.3726	22.6547	1.28936	3.61904e-13	2.00473e-11	TRUE	5:53466152-53657362	Rbpj	Rbpj
ENSMUSG00000022025	0.113017	6.56912	-5.86108	3.90227e-13	2.15377e-11	TRUE	14:79637690-79662170	Lect1	Lect1
ENSMUSG00000039108	50.346	21.7601	1.21019	4.02491e-13	2.21341e-11	TRUE	2:180024987-180035465	Lsm14b	Lsm14b
ENSMUSG00000073411	218.837	488.636	-1.1589	4.14991e-13	2.27391e-11	TRUE	17:35262730-35267499	H2-D1	H2-D1
ENSMUSG00000026556	12.543	4.0271	1.63907	4.35143e-13	2.37576e-11	TRUE	1:172000960-172028444	Vangl2	Vangl2
ENSMUSG00000059277	6.48892	1.28071	2.34104	4.55787e-13	2.47955e-11	TRUE	7:143021784-143053686	R74862	R74862
ENSMUSG00000035745	0.415639	2.91541	-2.8103	5.44941e-13	2.95397e-11	TRUE	10:79970715-79977190	Grin3b	Grin3b
ENSMUSG00000028245	6.54394	18.2075	-1.4763	6.84092e-13	3.68197e-11	TRUE	4:6396207-6454271	Nsmaf	Nsmaf
ENSMUSG00000045975	5.16785	2.03353	1.34558	6.82674e-13	3.68197e-11	TRUE	16:97855210-97922633	C2cd2	C2cd2
ENSMUSG00000029153	1.71077	0.098698	4.11548	7.32866e-13	3.93054e-11	TRUE	5:73322199-73341028	Ociad2	Ociad2
ENSMUSG00000031024	9.19672	23.1026	-1.32886	7.96382e-13	4.25616e-11	TRUE	7:109523911-109617147	St5	St5
ENSMUSG00000038879	0.0759652	1.01603	-3.74147	8.95756e-13	4.77045e-11	TRUE	15:34572799-34678706	Nipal2	Nipal2
ENSMUSG00000030917	0.0814598	3.82861	-5.55459	9.79618e-13	5.19883e-11	TRUE	7:120102376-120120992	Tmem159	Tmem159
ENSMUSG00000029471	21.2778	58.1359	-1.45008	9.86065e-13	5.21481e-11	TRUE	5:122731170-122779409	Camkk2	Camkk2
ENSMUSG00000015962	11.098	1.51337	2.87447	1.02355e-12	5.39427e-11	TRUE	1:177729814-177753324	1700016C15Rik	1700016C15Rik
ENSMUSG00000027999	29.6805	11.7042	1.34248	1.05245e-12	5.52737e-11	TRUE	3:129878606-129895825	Pla2g12a	Pla2g12a
ENSMUSG00000024451	0.746256	0.0625742	3.57603	1.06073e-12	5.55162e-11	TRUE	18:37972624-37997574	Arap3	Arap3
ENSMUSG00000026896	0.573445	3.91316	-2.7706	1.08389e-12	5.65334e-11	TRUE	2:62595798-62646255	Ifih1	Ifih1
ENSMUSG00000031667	69.035	147.422	-1.09455	1.17052e-12	6.0843e-11	TRUE	8:91112041-91134465	Aktip	Aktip
ENSMUSG00000040272	0.282136	2.96243	-3.39232	1.2228e-12	6.33436e-11	TRUE	2:93833467-93849943	Accs	Accs
ENSMUSG00000037816	8.85813	24.8738	-1.48955	1.2297e-12	6.34842e-11	TRUE	13:50417864-50433780	Fbxw17	Fbxw17
ENSMUSG00000060636	527.392	230.744	1.19258	1.25951e-12	6.48026e-11	TRUE	16:33056453-33060189	Rpl35a	Rpl35a
ENSMUSG00000035775	24.8296	9.51216	1.38422	1.31602e-12	6.74818e-11	TRUE	11:99428403-99438150	Krt20	Krt20
ENSMUSG00000063410	55.8205	26.182	1.09222	1.39799e-12	7.14433e-11	TRUE	14:121286343-121379334	Stk24	Stk24
ENSMUSG00000046598	7.39424	1.82629	2.01749	1.46653e-12	7.46947e-11	TRUE	16:31422280-31458901	Bdh1	Bdh1
ENSMUSG00000021556	40.165	98.8228	-1.2989	1.52296e-12	7.73092e-11	TRUE	13:59634996-59675784	Golm1	Golm1
ENSMUSG00000007655	63.7677	19.502	1.7092	1.68487e-12	8.496e-11	TRUE	6:17306335-17341452	Cav1	Cav1
ENSMUSG00000028158	7.80628	2.84303	1.45721	1.68343e-12	8.496e-11	TRUE	3:138089854-138144968	Mttp	Mttp
ENSMUSG00000091549	11.7432	32.0704	-1.44942	1.73342e-12	8.7119e-11	TRUE	17:78850792-78851956	Gm6548	Gm6548
ENSMUSG00000004040	37.8208	90.3967	-1.25709	1.76511e-12	8.8175e-11	TRUE	11:100885098-100939540	Stat3	Stat3
ENSMUSG00000060600	53.9348	20.2152	1.41578	1.76606e-12	8.8175e-11	TRUE	11:70657202-70662513	Eno3	Eno3
ENSMUSG00000035678	20.0011	7.12637	1.48884	1.77824e-12	8.84921e-11	TRUE	17:57105385-57107757	Tnfsf9	Tnfsf9
ENSMUSG00000024885	44.1274	19.3259	1.19114	1.7947e-12	8.87297e-11	TRUE	19:3913493-3929761	Aldh3b1	Aldh3b1
ENSMUSG00000031881	117.842	302.492	-1.36004	1.79089e-12	8.87297e-11	TRUE	8:104614141-104624396	Cdh16	Cdh16
ENSMUSG00000006219	149.315	61.4308	1.28133	1.95984e-12	9.65796e-11	TRUE	4:141576062-141606096	Fblim1	Fblim1
ENSMUSG00000079445	2.97662	0.467755	2.66985	1.96788e-12	9.66619e-11	TRUE	1:86302832-86307305	B3gnt7	B3gnt7
ENSMUSG00000047428	7.99776	2.07758	1.94469	2.14774e-12	1.05156e-10	TRUE	17:46297421-46303271	Dlk2	Dlk2
ENSMUSG00000019853	0.0253549	4.18989	-7.3685	2.16237e-12	1.05532e-10	TRUE	10:18540123-18546076	Hebp2	Hebp2
ENSMUSG00000039774	2.20833	6.70821	-1.60297	2.26174e-12	1.10028e-10	TRUE	4:47091909-47123070	Galnt12	Galnt12
ENSMUSG00000049907	83.8129	234	-1.48126	2.27774e-12	1.10452e-10	TRUE	5:74195286-74199481	Rasl11b	Rasl11b
ENSMUSG00000015484	8.43932	2.62598	1.68427	2.28932e-12	1.1066e-10	TRUE	1:156075966-156205026	Fam163a	Fam163a
ENSMUSG00000004043	3.21256	9.26354	-1.52784	2.41128e-12	1.16186e-10	TRUE	11:100859351-100885169	Stat5a	Stat5a
ENSMUSG00000025610	2.41846	8.30338	-1.77961	2.8986e-12	1.39225e-10	TRUE	16:87553330-87595336	Map3k7cl	Map3k7cl
ENSMUSG00000030101	56.4574	23.5635	1.26061	3.0216e-12	1.44675e-10	TRUE	6:108107028-108185582	Sumf1	Sumf1
ENSMUSG00000032238	2.54746	0.469498	2.43987	3.07626e-12	1.46829e-10	TRUE	9:68653786-69388246	Rora	Rora
ENSMUSG00000047139	348.21	723.78	-1.05559	3.78614e-12	1.80144e-10	TRUE	10:43579169-43584262	Cd24a	Cd24a
ENSMUSG00000039116	5.2113	15.0681	-1.53178	3.82722e-12	1.8153e-10	TRUE	10:14402585-14545036	Adgrg6	Adgrg6
ENSMUSG00000022032	0.0425926	1.10386	-4.69581	4.15444e-12	1.95826e-10	TRUE	14:65666403-65764826	Scara5	Scara5
ENSMUSG00000025473	6.2261	25.7529	-2.04833	4.14518e-12	1.95826e-10	TRUE	7:139978932-139992562	Adam8	Adam8
ENSMUSG00000037139	3.48466	0.938177	1.89308	4.38992e-12	2.06285e-10	TRUE	4:135759715-135815564	Myom3	Myom3
ENSMUSG00000037852	42.9864	125.838	-1.54962	4.61996e-12	2.16425e-10	TRUE	8:64592558-64693040	Cpe	Cpe
ENSMUSG00000049871	2.03069	0.400794	2.34104	5.32433e-12	2.48654e-10	TRUE	16:3945007-3976632	Nlrc3	Nlrc3
ENSMUSG00000066800	2.72407	9.2462	-1.7631	5.62237e-12	2.61768e-10	TRUE	1:153749426-153764221	Rnasel	Rnasel
ENSMUSG00000030729	2.61257	7.04779	-1.4317	5.66152e-12	2.62785e-10	TRUE	7:100227394-100278868	Pgm2l1	Pgm2l1
ENSMUSG00000042804	0.0328436	1.60112	-5.60733	5.80642e-12	2.68689e-10	TRUE	4:152274232-152285337	Gpr153	Gpr153
ENSMUSG00000035506	5.46524	1.54546	1.82225	6.36477e-12	2.93631e-10	TRUE	16:33517328-33664135	Slc12a8	Slc12a8
ENSMUSG00000055333	0.0802948	0.45835	-2.51307	6.48853e-12	2.98433e-10	TRUE	11:55250609-55336564	Fat2	Fat2
ENSMUSG00000002325	4.46221	14.0042	-1.65003	6.65302e-12	3.03246e-10	TRUE	14:55603571-55610030	Irf9	Irf9
ENSMUSG00000031502	106.969	6.42891	4.05648	6.6358e-12	3.03246e-10	TRUE	8:11198423-11312826	Col4a1	Col4a1
ENSMUSG00000034685	26.2051	71.5898	-1.4499	6.65311e-12	3.03246e-10	TRUE	11:102436981-102447682	Fam171a2	Fam171a2
ENSMUSG00000014773	7.05142	24.5888	-1.80201	6.84385e-12	3.11006e-10	TRUE	17:15367354-15376872	Dll1	Dll1
ENSMUSG00000001663	0.111328	4.88453	-5.45532	7.27515e-12	3.29619e-10	TRUE	10:75783813-75798584	Gstt1	Gstt1
ENSMUSG00000033543	63.5504	27.1107	1.22904	7.4702e-12	3.37448e-10	TRUE	9:70012550-70022866	Gtf2a2	Gtf2a2
ENSMUSG00000024887	1.92387	6.29138	-1.70936	7.74963e-12	3.49032e-10	TRUE	19:31984654-32061469	Asah2	Asah2
ENSMUSG00000023982	8.61804	1.87651	2.19931	9.03046e-12	4.05516e-10	TRUE	17:47394560-47400584	Guca1a	Guca1a
ENSMUSG00000043067	27.1912	12.5977	1.10998	9.88316e-12	4.42497e-10	TRUE	9:24411776-24503140	Dpy19l1	Dpy19l1
ENSMUSG00000020183	10.011	2.84172	1.81675	1.12527e-11	5.02332e-10	TRUE	10:117629500-117687352	Cpm	Cpm
ENSMUSG00000049511	0.0565368	1.264	-4.48266	1.15406e-11	5.13676e-10	TRUE	9:81628291-81633828	Htr1b	Htr1b
ENSMUSG00000028289	0.040723	1.46603	-5.16992	1.15843e-11	5.14112e-10	TRUE	4:28813131-28967499	Epha7	Epha7
ENSMUSG00000075229	83.6504	36.1012	1.21233	1.20149e-11	5.31667e-10	TRUE	16:36071660-36092118	Ccdc58	Ccdc58
ENSMUSG00000024962	135.859	60.2465	1.17316	1.28714e-11	5.67911e-10	TRUE	19:6982473-6987651	Vegfb	Vegfb
ENSMUSG00000021118	16.5811	6.56973	1.33563	1.33867e-11	5.87233e-10	TRUE	12:78888691-78906964	Plek2	Plek2
ENSMUSG00000043144	5.9712	1.73376	1.78411	1.33749e-11	5.87233e-10	TRUE	15:99601400-99605477	Aqp6	Aqp6
ENSMUSG00000043219	0.997369	5.73487	-2.52356	1.40726e-11	6.15543e-10	TRUE	6:52206288-52208722	Hoxa6	Hoxa6
ENSMUSG00000016206	4.83268	0.757737	2.67305	1.41623e-11	6.17687e-10	TRUE	17:37270220-37274484	H2-M3	H2-M3
ENSMUSG00000079547	3.53505	10.6513	-1.59123	1.5408e-11	6.70095e-10	TRUE	17:34153072-34160230	H2-DMb1	H2-DMb1
ENSMUSG00000037341	0.0257048	3.64365	-7.1472	1.5578e-11	6.73625e-10	TRUE	X:20105755-20291807	Slc9a7	Slc9a7
ENSMUSG00000043003	1.96709	4.71867	-1.26232	1.5562e-11	6.73625e-10	TRUE	4:73714579-73790709	Rasef	Rasef
ENSMUSG00000051817	22.7704	10.127	1.16895	1.5708e-11	6.7732e-10	TRUE	2:152393611-152398063	Sox12	Sox12
ENSMUSG00000036499	3.63394	8.80211	-1.27631	1.67293e-11	7.19314e-10	TRUE	10:95940663-96045518	Eea1	Eea1
ENSMUSG00000022797	306.976	145.247	1.07962	1.68617e-11	7.22957e-10	TRUE	16:32608920-32632794	Tfrc	Tfrc
ENSMUSG00000021262	26.7414	9.47812	1.4964	1.73257e-11	7.40759e-10	TRUE	12:108554720-108688513	Evl	Evl
ENSMUSG00000047040	1.87755	6.98416	-1.89524	1.75919e-11	7.50026e-10	TRUE	11:96928104-96937830	Prr15l	Prr15l
ENSMUSG00000096687	0.688874	2.81405	-2.03034	1.86445e-11	7.92676e-10	TRUE	10:39890018-39899238	AA474331	AA474331
ENSMUSG00000073633	25.8846	10.7535	1.26728	1.87879e-11	7.96544e-10	TRUE	1:84839841-84900487	Fbxo36	Fbxo36
ENSMUSG00000050310	15.1561	6.74198	1.16866	1.94715e-11	8.23227e-10	TRUE	15:6708381-6800398	Rictor	Rictor
ENSMUSG00000020564	25.4315	9.80388	1.37519	1.96552e-11	8.28687e-10	TRUE	12:33147693-33375659	Atxn7l1	Atxn7l1
ENSMUSG00000041594	17.7289	6.89857	1.36173	2.01236e-11	8.46083e-10	TRUE	14:122918971-122984035	Tmtc4	Tmtc4
ENSMUSG00000003865	80.3193	37.8595	1.08509	2.04111e-11	8.55801e-10	TRUE	7:45434844-45456619	Gys1	Gys1
ENSMUSG00000025369	23.0791	54.4442	-1.23819	2.16505e-11	9.05265e-10	TRUE	10:128459236-128490173	Smarcc2	Smarcc2
ENSMUSG00000039485	0.212238	1.23286	-2.53825	2.26135e-11	9.42935e-10	TRUE	10:34297442-34301320	Tspyl4	Tspyl4
ENSMUSG00000035847	11.2458	25.9745	-1.20771	2.35629e-11	9.79828e-10	TRUE	X:70343069-70365084	Ids	Ids
ENSMUSG00000061111	24.7258	55.7215	-1.17222	2.45891e-11	1.01971e-09	TRUE	11:120542888-120549727	Fam195b	Fam195b
ENSMUSG00000050271	1.91901	4.8634	-1.3416	2.8442e-11	1.17628e-09	TRUE	8:36094828-36147787	D8Ertd82e	D8Ertd82e
ENSMUSG00000020733	105.283	219.428	-1.05947	2.88874e-11	1.19145e-09	TRUE	11:115163341-115181181	Slc9a3r1	Slc9a3r1
ENSMUSG00000057123	4.52114	1.2643	1.83835	3.14112e-11	1.29203e-09	TRUE	3:96904693-97077416	Gja5	Gja5
ENSMUSG00000025185	59.0383	22.6009	1.38527	3.2204e-11	1.32106e-09	TRUE	19:42593982-42612813	Loxl4	Loxl4
ENSMUSG00000028078	0.0248009	1.62859	-6.03708	3.37738e-11	1.38172e-09	TRUE	3:86786151-86920852	Dclk2	Dclk2
ENSMUSG00000073910	11.0288	22.9709	-1.05853	3.44302e-11	1.40479e-09	TRUE	4:34949074-35157484	Mob3b	Mob3b
ENSMUSG00000105703	3.17681	33.1317	-3.38256	3.77539e-11	1.53627e-09	TRUE	14:54292443-54297343	Gm43305	Gm43305
ENSMUSG00000041120	19.4335	4.23484	2.19817	3.93222e-11	1.59581e-09	TRUE	4:139082284-139092993	Nbl1	Nbl1
ENSMUSG00000047749	3.06008	1.05213	1.54025	3.98643e-11	1.61349e-09	TRUE	6:38287396-38299259	Zc3hav1l	Zc3hav1l
ENSMUSG00000000628	63.1045	24.7701	1.34914	4.06049e-11	1.6391e-09	TRUE	6:82725025-82774454	Hk2	Hk2
ENSMUSG00000003948	9.39197	25.3346	-1.43161	4.20272e-11	1.69201e-09	TRUE	11:90187684-90278589	Mmd	Mmd
ENSMUSG00000045394	182.317	363.375	-0.995013	4.22243e-11	1.69545e-09	TRUE	17:87635979-87651106	Epcam	Epcam
ENSMUSG00000037035	7.19304	2.24213	1.68173	4.6257e-11	1.85248e-09	TRUE	1:119415465-119422248	Inhbb	Inhbb
ENSMUSG00000002057	6.90104	17.0643	-1.30609	4.64478e-11	1.85522e-09	TRUE	11:78357577-78386558	Foxn1	Foxn1
ENSMUSG00000020376	13.1202	31.1292	-1.24648	4.68478e-11	1.86629e-09	TRUE	11:50025346-50104758	Rnf130	Rnf130
ENSMUSG00000025255	0.00585231	0.769578	-7.03891	4.73749e-11	1.88235e-09	TRUE	3:5218526-5415857	Zfhx4	Zfhx4
ENSMUSG00000072872	39.6381	17.138	1.20969	6.01442e-11	2.38347e-09	TRUE	6:100228565-100287485	Rybp	Rybp
ENSMUSG00000083307	10.1325	3.11102	1.70353	6.17465e-11	2.44059e-09	TRUE	X:12936872-12938128	AA414768	AA414768
ENSMUSG00000050357	0.509868	2.57339	-2.33547	6.45908e-11	2.5442e-09	TRUE	8:105690906-105698178	Rltpr	Rltpr
ENSMUSG00000078612	0.616666	2.44325	-1.98624	6.4703e-11	2.5442e-09	TRUE	4:104913456-105016863	1700024P16Rik	1700024P16Rik
ENSMUSG00000087179	30.7559	8.41115	1.87049	7.46357e-11	2.92718e-09	TRUE	2:156833049-156839892	Gm14230	Gm14230
ENSMUSG00000070327	2.23092	7.47693	-1.74481	7.50105e-11	2.9343e-09	TRUE	11:119393100-119487418	Rnf213	Rnf213
ENSMUSG00000079575	57.821	24.8524	1.21821	7.87431e-11	3.0724e-09	TRUE	6:46529354-46530794	Rbpsuh-rs3	Rbpsuh-rs3
ENSMUSG00000029484	969.382	408.834	1.24555	8.33025e-11	3.24196e-09	TRUE	5:96793339-96845966	Anxa3	Anxa3
ENSMUSG00000024530	0.0446957	1.69285	-5.24317	8.47585e-11	3.29019e-09	TRUE	18:67464849-67480581	Slmo1	Slmo1
ENSMUSG00000035711	1.69153	7.63537	-2.17437	8.57785e-11	3.32129e-09	TRUE	13:55523235-55528538	Dok3	Dok3
ENSMUSG00000005054	130.893	269.466	-1.04172	8.92861e-11	3.44831e-09	TRUE	10:78425670-78427619	Cstb	Cstb
ENSMUSG00000000253	0.130604	3.82669	-4.87283	9.10588e-11	3.50785e-09	TRUE	13:45507444-45546382	Gmpr	Gmpr
ENSMUSG00000034177	0.280929	2.41491	-3.10369	9.18034e-11	3.52757e-09	TRUE	11:87662722-87735539	Rnf43	Rnf43
ENSMUSG00000056492	0.941889	0.150362	2.64712	9.33655e-11	3.57854e-09	TRUE	17:43389466-43459557	Adgrf5	Adgrf5
ENSMUSG00000018554	14.506	4.1398	1.80902	9.44846e-11	3.60977e-09	TRUE	11:69935796-69941605	Ybx2	Ybx2
ENSMUSG00000023972	38.1618	17.0892	1.15905	9.48199e-11	3.60977e-09	TRUE	17:46564451-46629504	Ptk7	Ptk7
ENSMUSG00000041440	0.046727	1.25696	-4.74953	9.48938e-11	3.60977e-09	TRUE	9:96119362-96184608	Gk5	Gk5
ENSMUSG00000019966	0.0191717	2.29102	-6.90086	9.77573e-11	3.7094e-09	TRUE	10:100015630-100100413	Kitl	Kitl
ENSMUSG00000039405	5.6369	1.94027	1.53865	9.94301e-11	3.76347e-09	TRUE	7:89507785-89517586	Prss23	Prss23
ENSMUSG00000008734	4.99261	15.1705	-1.6034	1.00482e-10	3.79382e-09	TRUE	7:118972040-118995211	Gprc5b	Gprc5b
ENSMUSG00000028268	0.126941	2.67369	-4.3966	1.10514e-10	4.16223e-09	TRUE	3:142560026-142573209	Gbp3	Gbp3
ENSMUSG00000032332	0.716559	0.0745413	3.26497	1.10841e-10	4.16423e-09	TRUE	9:79598991-79718831	Col12a1	Col12a1
ENSMUSG00000018509	13.5709	3.73891	1.85982	1.2566e-10	4.70931e-09	TRUE	11:62524946-62539261	Cenpv	Cenpv
ENSMUSG00000037851	85.7387	217.21	-1.34107	1.32749e-10	4.9627e-09	TRUE	13:49682100-49734267	Iars	Iars
ENSMUSG00000027820	13.1821	33.7504	-1.35632	1.33775e-10	4.97906e-09	TRUE	3:63241537-63386030	Mme	Mme
ENSMUSG00000068015	5.07844	11.5976	-1.19137	1.33842e-10	4.97906e-09	TRUE	14:74754674-74947877	Lrch1	Lrch1
ENSMUSG00000019647	4.09249	1.2718	1.68611	1.34688e-10	4.9861e-09	TRUE	18:47235598-47368870	Sema6a	Sema6a
ENSMUSG00000056121	68.5062	33.9778	1.01164	1.34549e-10	4.9861e-09	TRUE	17:78377885-78418131	Fez2	Fez2
ENSMUSG00000035107	108.206	53.012	1.02939	1.35839e-10	5.01644e-09	TRUE	16:58408443-58469727	Dcbld2	Dcbld2
ENSMUSG00000021948	59.8671	26.2422	1.18987	1.48744e-10	5.4797e-09	TRUE	14:30595356-30626210	Prkcd	Prkcd
ENSMUSG00000027298	6.51913	18.167	-1.47857	1.51828e-10	5.56629e-09	TRUE	2:119797733-119818104	Tyro3	Tyro3
ENSMUSG00000031788	69.1826	160.498	-1.21407	1.51729e-10	5.56629e-09	TRUE	8:95099832-95142540	Kifc3	Kifc3
ENSMUSG00000022800	217.776	104.635	1.05748	1.61005e-10	5.88853e-09	TRUE	16:32877500-32908963	Fyttd1	Fyttd1
ENSMUSG00000037325	0.040001	2.04672	-5.67713	1.74833e-10	6.37887e-09	TRUE	3:36573142-36613477	Bbs7	Bbs7
ENSMUSG00000026854	7.43912	21.4018	-1.52453	1.82691e-10	6.64962e-09	TRUE	2:30982279-31023586	Usp20	Usp20
ENSMUSG00000059895	0.0641334	1.15796	-4.17437	1.84917e-10	6.71453e-09	TRUE	15:73723145-73758766	Ptp4a3	Ptp4a3
ENSMUSG00000024659	800.77	1640.54	-1.03471	1.88164e-10	6.81612e-09	TRUE	19:20373428-20390944	Anxa1	Anxa1
ENSMUSG00000042759	27.4175	10.8588	1.33623	1.91306e-10	6.91343e-09	TRUE	7:126584942-126589112	Apobr	Apobr
ENSMUSG00000074577	12.2334	4.84168	1.33724	1.9432e-10	7.00568e-09	TRUE	2:167980164-168010618	Fam65c	Fam65c
ENSMUSG00000040703	11.9124	2.97548	2.00127	2.10294e-10	7.56359e-09	TRUE	7:25802475-25816913	Cyp2s1	Cyp2s1
ENSMUSG00000001510	2.34987	0.45047	2.38308	2.18846e-10	7.8526e-09	TRUE	11:95120119-95125296	Dlx3	Dlx3
ENSMUSG00000020914	166.955	353.487	-1.0822	2.21421e-10	7.9076e-09	TRUE	11:98992943-99024189	Top2a	Top2a
ENSMUSG00000021245	3.56573	1.30475	1.45042	2.21168e-10	7.9076e-09	TRUE	12:85234529-85270591	Mlh3	Mlh3
ENSMUSG00000032372	94.3266	195.057	-1.04815	2.54919e-10	9.08255e-09	TRUE	9:92275602-92297752	Plscr2	Plscr2
ENSMUSG00000020638	0.424008	9.07075	-4.41905	2.62273e-10	9.32269e-09	TRUE	12:26469204-26479835	Cmpk2	Cmpk2
ENSMUSG00000028776	230.414	97.0242	1.24781	2.66337e-10	9.44499e-09	TRUE	4:130164454-130175122	Tinagl1	Tinagl1
ENSMUSG00000048583	2.56796	0.496634	2.37037	2.766e-10	9.78608e-09	TRUE	7:142650766-142666816	Igf2	Igf2
ENSMUSG00000015850	6.61963	17.735	-1.42178	2.78259e-10	9.79969e-09	TRUE	3:95676201-95687917	Adamtsl4	Adamtsl4
ENSMUSG00000072594	13.352	1.91049	2.80504	2.78275e-10	9.79969e-09	TRUE	14:44596665-44597228	Gm16439	Gm16439
ENSMUSG00000026709	41.8532	20.7777	1.0103	3.21816e-10	1.13068e-08	TRUE	1:161040601-161070658	Dars2	Dars2
ENSMUSG00000030137	2.41818	0.320998	2.91329	3.30554e-10	1.15606e-08	TRUE	6:121210696-121226854	Tuba8	Tuba8
ENSMUSG00000055172	0.316787	1.80731	-2.51226	3.30563e-10	1.15606e-08	TRUE	6:124512405-124523443	C1ra	C1ra
ENSMUSG00000079057	0.376612	1.72798	-2.19794	3.32129e-10	1.15886e-08	TRUE	8:45269671-45333216	Cyp4v3	Cyp4v3
ENSMUSG00000057335	19.2877	8.12832	1.24665	3.36641e-10	1.17191e-08	TRUE	1:176733653-176814067	Cep170	Cep170
ENSMUSG00000060802	93.1109	210.816	-1.17896	3.37736e-10	1.17303e-08	TRUE	2:122147686-122153083	B2m	B2m
ENSMUSG00000042306	10.9489	31.5483	-1.52677	3.44627e-10	1.19424e-08	TRUE	3:90526856-90528837	S100a14	S100a14
ENSMUSG00000032327	1.05661	4.64907	-2.1375	3.45903e-10	1.19593e-08	TRUE	9:58063788-58153996	Stra6	Stra6
ENSMUSG00000051147	0.0509409	2.44516	-5.58496	3.76057e-10	1.29722e-08	TRUE	8:67494867-67502580	Nat2	Nat2
ENSMUSG00000064080	63.9972	19.9531	1.6814	3.77439e-10	1.29904e-08	TRUE	6:91212455-91272540	Fbln2	Fbln2
ENSMUSG00000020641	0.415392	13.7296	-5.04666	3.80453e-10	1.30645e-08	TRUE	12:26442753-26456452	Rsad2	Rsad2
ENSMUSG00000097072	3.82691	0.574037	2.73697	3.86304e-10	1.32355e-08	TRUE	9:98949781-98955299	Foxl2os	Foxl2os
ENSMUSG00000014329	107.482	240.438	-1.16157	3.94535e-10	1.3487e-08	TRUE	10:70922832-71159700	Bicc1	Bicc1
ENSMUSG00000052371	0.0837852	4.00772	-5.57994	3.98193e-10	1.35815e-08	TRUE	2:74703248-74716130	Hoxd3os1	Hoxd3os1
ENSMUSG00000042207	29.3676	12.6034	1.22041	4.00662e-10	1.36351e-08	TRUE	1:134560171-134635285	Kdm5b	Kdm5b
ENSMUSG00000024304	28.5922	12.2737	1.22005	4.01573e-10	1.36355e-08	TRUE	18:16588877-16809246	Cdh2	Cdh2
ENSMUSG00000041248	0.102568	1.14403	-3.47947	4.05356e-10	1.37333e-08	TRUE	9:32372418-32399192	Kcnj1	Kcnj1
ENSMUSG00000022378	49.9249	23.7657	1.07088	4.25731e-10	1.43914e-08	TRUE	15:63929097-64060448	Fam49b	Fam49b
ENSMUSG00000020577	0.0424062	4.65408	-6.77807	4.27109e-10	1.44059e-08	TRUE	12:36014557-36042500	Tspan13	Tspan13
ENSMUSG00000022544	16.7651	6.59903	1.34514	4.36003e-10	1.46733e-08	TRUE	16:5244152-5255983	Eef2kmt	Eef2kmt
ENSMUSG00000028664	10.5484	4.0741	1.37247	4.42851e-10	1.48708e-08	TRUE	4:136647539-136835988	Ephb2	Ephb2
ENSMUSG00000041765	22.5269	10.6561	1.07996	4.8534e-10	1.62616e-08	TRUE	14:121878606-122021034	Ubac2	Ubac2
ENSMUSG00000036278	9.40807	21.9902	-1.22489	4.89214e-10	1.63553e-08	TRUE	19:7056768-7198061	Macrod1	Macrod1
ENSMUSG00000026031	61.5873	30.1317	1.03135	4.92724e-10	1.64364e-08	TRUE	1:58711508-58758884	Cflar	Cflar
ENSMUSG00000034158	10.4325	5.0122	1.05756	5.49927e-10	1.83044e-08	TRUE	16:37868389-37888858	Lrrc58	Lrrc58
ENSMUSG00000044667	0.0335528	0.746549	-4.47573	5.59919e-10	1.85962e-08	TRUE	3:117319139-117360876	Lppr4	Lppr4
ENSMUSG00000035778	15.108	5.84515	1.37	5.61701e-10	1.86146e-08	TRUE	2:35400179-35463231	Ggta1	Ggta1
ENSMUSG00000021703	1.73087	4.21329	-1.28345	5.64187e-10	1.86563e-08	TRUE	13:92611138-92711944	Serinc5	Serinc5
ENSMUSG00000024654	0.0536418	1.45906	-4.76553	5.68849e-10	1.87695e-08	TRUE	19:9109868-9135636	Asrgl1	Asrgl1
ENSMUSG00000039741	0.801234	2.59621	-1.69611	5.87602e-10	1.93463e-08	TRUE	11:120232947-120292296	Bahcc1	Bahcc1
ENSMUSG00000041235	2.99327	0.733593	2.02867	6.55296e-10	2.15283e-08	TRUE	4:8690406-8867659	Chd7	Chd7
ENSMUSG00000017176	22.7988	55.0316	-1.2713	7.1973e-10	2.35941e-08	TRUE	11:100422321-100441808	Nt5c3b	Nt5c3b
ENSMUSG00000031906	2.34708	5.43496	-1.21141	7.23694e-10	2.3622e-08	TRUE	8:106252548-106337988	Smpd3	Smpd3
ENSMUSG00000039850	7.35796	18.7648	-1.35065	7.22144e-10	2.3622e-08	TRUE	11:119491347-119511437	Endov	Endov
ENSMUSG00000006920	19.9805	41.1407	-1.04197	7.41422e-10	2.41487e-08	TRUE	11:101191115-101226463	Ezh1	Ezh1
ENSMUSG00000037613	9.48897	3.87683	1.29137	7.50343e-10	2.4387e-08	TRUE	7:143665809-143685872	Tnfrsf23	Tnfrsf23
ENSMUSG00000052632	8.72449	4.05945	1.10379	7.53356e-10	2.44326e-08	TRUE	12:21111748-21270171	Asap2	Asap2
ENSMUSG00000022827	15.6247	6.40957	1.28553	7.77392e-10	2.51583e-08	TRUE	16:37539885-37572385	Rabl3	Rabl3
ENSMUSG00000029082	112.988	44.9381	1.33016	8.56772e-10	2.76683e-08	TRUE	5:43818885-43843986	Bst1	Bst1
ENSMUSG00000034595	31.332	14.6498	1.09676	8.68226e-10	2.79786e-08	TRUE	17:35865593-35875596	Ppp1r18	Ppp1r18
ENSMUSG00000019927	11.685	29.5201	-1.33703	9.80204e-10	3.15202e-08	TRUE	10:71254980-71285262	Ube2d1	Ube2d1
ENSMUSG00000020777	20.8437	42.3793	-1.02375	1.0326e-09	3.3096e-08	TRUE	11:116171888-116199045	Acox1	Acox1
ENSMUSG00000033685	18.623	45.8335	-1.29932	1.03357e-09	3.3096e-08	TRUE	7:100493337-100502020	Ucp2	Ucp2
ENSMUSG00000028480	23.687	2.73987	3.11192	1.16505e-09	3.72142e-08	TRUE	4:43957401-43979118	Glipr2	Glipr2
ENSMUSG00000049775	106.841	39.0044	1.45375	1.16708e-09	3.72142e-08	TRUE	X:167207093-167209315	Tmsb4x	Tmsb4x
ENSMUSG00000036931	0.280527	2.03013	-2.85536	1.31844e-09	4.19525e-08	TRUE	7:30421732-30428746	Nfkbid	Nfkbid
ENSMUSG00000031373	11.2915	25.2094	-1.15872	1.35425e-09	4.30018e-08	TRUE	X:163976822-164027997	Car5b	Car5b
ENSMUSG00000030823	0.0219727	0.996096	-5.5025	1.36011e-09	4.30975e-08	TRUE	7:127382260-127387166	9130019O22Rik	9130019O22Rik
ENSMUSG00000030616	0.0386495	0.740782	-4.26053	1.60011e-09	5.05967e-08	TRUE	7:90348699-90410439	Sytl2	Sytl2
ENSMUSG00000003617	5.39283	82.0463	-3.92732	1.80313e-09	5.68979e-08	TRUE	3:19957054-20009145	Cp	Cp
ENSMUSG00000041841	861.395	352.568	1.28877	1.82928e-09	5.76033e-08	TRUE	15:5116613-5119140	Rpl37	Rpl37
ENSMUSG00000023939	97.3296	44.5502	1.12745	1.91049e-09	6.0036e-08	TRUE	17:45686322-45698495	Mrpl14	Mrpl14
ENSMUSG00000021253	0.68692	2.31835	-1.75489	1.98661e-09	6.22991e-08	TRUE	12:86056744-86079041	Tgfb3	Tgfb3
ENSMUSG00000079465	17.9251	0.641373	4.80467	1.99687e-09	6.24919e-08	TRUE	1:82586921-82722059	Col4a3	Col4a3
ENSMUSG00000082088	4.74246	0.957612	2.30812	2.21277e-09	6.91059e-08	TRUE	5:137720354-137721740	Gm15753	Gm15753
ENSMUSG00000074715	1.4846	3.97082	-1.41936	2.21884e-09	6.9153e-08	TRUE	13:119623819-119654354	Ccl28	Ccl28
ENSMUSG00000031442	1.61426	4.92613	-1.60958	2.31324e-09	7.19473e-08	TRUE	8:12873806-13020905	Mcf2l	Mcf2l
ENSMUSG00000021411	14.3496	4.76751	1.5897	2.36342e-09	7.33577e-08	TRUE	13:34627840-34652681	Pxdc1	Pxdc1
ENSMUSG00000022248	28.3675	13.0699	1.11799	2.37563e-09	7.34365e-08	TRUE	15:10486018-10499063	Rad1	Rad1
ENSMUSG00000062077	1.70401	0.11928	3.8365	2.37121e-09	7.34365e-08	TRUE	5:31116712-31137630	Trim54	Trim54
ENSMUSG00000041025	10.5117	23.8417	-1.18149	2.56402e-09	7.90991e-08	TRUE	4:139530548-139620382	Iffo2	Iffo2
ENSMUSG00000091243	14.0531	6.80789	1.04561	2.58445e-09	7.95674e-08	TRUE	16:65815633-65863057	Vgll3	Vgll3
ENSMUSG00000019982	0.0161211	1.34611	-6.3837	2.66718e-09	8.19484e-08	TRUE	10:21124936-21160905	Myb	Myb
ENSMUSG00000035638	18.3834	38.782	-1.07698	2.71927e-09	8.33798e-08	TRUE	16:32777419-32797435	Muc20	Muc20
ENSMUSG00000004127	26.5101	13.1723	1.00903	2.76288e-09	8.45464e-08	TRUE	3:138143448-138159821	Trmt10a	Trmt10a
ENSMUSG00000030484	0.973315	0.0594804	4.03242	2.80899e-09	8.57843e-08	TRUE	7:24349196-24355109	Lypd5	Lypd5
ENSMUSG00000010435	1.14547	5.95007	-2.37697	2.91063e-09	8.86002e-08	TRUE	8:12573049-12600738	Spaca7	Spaca7
ENSMUSG00000041607	56.8377	29.9608	0.923769	2.91287e-09	8.86002e-08	TRUE	18:82475146-82585637	Mbp	Mbp
ENSMUSG00000049580	15.8602	6.2894	1.33442	2.93944e-09	8.92298e-08	TRUE	7:98350668-98361328	Tsku	Tsku
ENSMUSG00000025466	18.5627	5.08217	1.86889	2.96936e-09	8.99581e-08	TRUE	7:140096770-140102441	Fuom	Fuom
ENSMUSG00000036478	41.473	79.0239	-0.930117	2.9793e-09	9.00793e-08	TRUE	10:96617001-96622813	Btg1	Btg1
ENSMUSG00000029913	0.0236003	1.87622	-6.31288	3.01969e-09	9.11191e-08	TRUE	6:65778988-65937010	Prdm5	Prdm5
ENSMUSG00000039086	8.2237	3.26439	1.33297	3.12414e-09	9.40837e-08	TRUE	2:180042509-180070201	Ss18l1	Ss18l1
ENSMUSG00000027423	369.397	180.851	1.03037	3.27099e-09	9.83111e-08	TRUE	2:144250123-144270906	Snx5	Snx5
ENSMUSG00000026068	2.68013	0.623645	2.1035	3.40256e-09	1.02063e-07	TRUE	1:40515362-40551705	Il18rap	Il18rap
ENSMUSG00000033871	3.0045	0.909257	1.72437	3.44788e-09	1.03219e-07	TRUE	18:61298136-61400431	Ppargc1b	Ppargc1b
ENSMUSG00000027082	0.132428	1.29372	-3.28824	3.48546e-09	1.04138e-07	TRUE	2:84432855-84476775	Tfpi	Tfpi
ENSMUSG00000026664	4.64337	12.7906	-1.46184	3.57752e-09	1.06679e-07	TRUE	2:4919019-4938730	Phyh	Phyh
ENSMUSG00000044674	5.50972	10.9531	-0.991287	3.60587e-09	1.07314e-07	TRUE	5:4753839-4758035	Fzd1	Fzd1
ENSMUSG00000021171	30.6269	15.7288	0.961396	3.61821e-09	1.0747e-07	TRUE	12:116281222-116373096	Esyt2	Esyt2
ENSMUSG00000028357	4.92513	13.7381	-1.47995	3.71104e-09	1.10012e-07	TRUE	4:63165634-63172131	Kif12	Kif12
ENSMUSG00000031214	2.92776	7.35065	-1.32808	3.80905e-09	1.12697e-07	TRUE	X:98554277-98891025	Ophn1	Ophn1
ENSMUSG00000033722	19.1071	6.38015	1.58245	3.83e-09	1.13097e-07	TRUE	1:155212471-155244444	BC034090	BC034090
ENSMUSG00000028464	11.881	3.17266	1.90489	4.16125e-09	1.2264e-07	TRUE	4:43514711-43523765	Tpm2	Tpm2
ENSMUSG00000020886	54.614	26.8578	1.02393	4.17149e-09	1.22703e-07	TRUE	11:70017085-70045532	Dlg4	Dlg4
ENSMUSG00000027624	115.555	53.2932	1.11656	4.20795e-09	1.23536e-07	TRUE	2:156420909-156543214	Epb41l1	Epb41l1
ENSMUSG00000078480	18.1985	6.77685	1.42513	4.36842e-09	1.28e-07	TRUE	4:88599175-88599810	Mrpl48-ps	Mrpl48-ps
ENSMUSG00000002565	273.821	522.121	-0.93115	4.44491e-09	1.2999e-07	TRUE	12:40059769-40134228	Scin	Scin
ENSMUSG00000042686	2.80456	0.549301	2.35211	4.45643e-09	1.30076e-07	TRUE	1:16964560-17097889	Jph1	Jph1
ENSMUSG00000002661	35.5026	14.5116	1.29071	4.66706e-09	1.35963e-07	TRUE	17:56997339-56999322	Alkbh7	Alkbh7
ENSMUSG00000052117	0.975401	3.34546	-1.77813	4.69736e-09	1.36536e-07	TRUE	4:57908483-57916297	D630039A03Rik	D630039A03Rik
ENSMUSG00000078636	37.6016	14.7773	1.34742	4.70471e-09	1.36536e-07	TRUE	7:51746697-51747698	Gm7336	Gm7336
ENSMUSG00000031776	32.9119	64.1689	-0.963266	4.72238e-09	1.36787e-07	TRUE	8:94666755-94674417	Arl2bp	Arl2bp
ENSMUSG00000032263	0.098032	2.56109	-4.70736	4.821e-09	1.39377e-07	TRUE	9:83925145-84124240	Bckdhb	Bckdhb
ENSMUSG00000040774	20.0718	39.8426	-0.989139	4.8408e-09	1.39684e-07	TRUE	3:106502260-106547802	Cept1	Cept1
ENSMUSG00000090659	0.0275785	1.17668	-5.41503	4.95759e-09	1.42782e-07	TRUE	13:67779754-67792512	Zfp493	Zfp493
ENSMUSG00000015745	14.6922	4.69688	1.64527	5.07501e-09	1.45887e-07	TRUE	3:95988429-95996001	Plekho1	Plekho1
ENSMUSG00000051043	109.698	232.548	-1.084	5.08568e-09	1.45918e-07	TRUE	11:114851152-114872617	Gprc5c	Gprc5c
ENSMUSG00000023034	13.8491	4.42388	1.64641	5.16302e-09	1.47857e-07	TRUE	15:101266846-101274792	Nr4a1	Nr4a1
ENSMUSG00000037624	11.4577	3.10343	1.88438	5.36994e-09	1.53493e-07	TRUE	1:189207930-189402273	Kcnk2	Kcnk2
ENSMUSG00000030281	31.8448	66.5826	-1.06409	5.38613e-09	1.53667e-07	TRUE	6:113471427-113483140	Il17rc	Il17rc
ENSMUSG00000039982	7.08567	15.6141	-1.13987	5.59489e-09	1.59133e-07	TRUE	19:12466341-12501996	Dtx4	Dtx4
ENSMUSG00000061666	6.14677	13.8639	-1.17343	5.59869e-09	1.59133e-07	TRUE	11:87033867-87074062	Gdpd1	Gdpd1
ENSMUSG00000022439	1.94661	0.0712174	4.77259	5.6238e-09	1.59548e-07	TRUE	15:84324026-84342978	Parvg	Parvg
ENSMUSG00000022157	2.46387	0.0991213	4.63559	5.83308e-09	1.65176e-07	TRUE	14:56082166-56085216	Mcpt8	Mcpt8
ENSMUSG00000007659	216.577	114.486	0.919711	6.11307e-09	1.72782e-07	TRUE	2:152780668-152831728	Bcl2l1	Bcl2l1
ENSMUSG00000040943	0.0274146	0.822437	-4.90689	6.13777e-09	1.73158e-07	TRUE	3:133463679-133545139	Tet2	Tet2
ENSMUSG00000070348	313.665	141.206	1.15143	6.28169e-09	1.7689e-07	TRUE	7:144929931-144939869	Ccnd1	Ccnd1
ENSMUSG00000039903	2.01389	0.275337	2.87072	6.37173e-09	1.79093e-07	TRUE	16:90826719-90905109	Eva1c	Eva1c
ENSMUSG00000022440	0.106871	1.58016	-3.88613	6.47534e-09	1.81669e-07	TRUE	15:78523346-78529625	C1qtnf6	C1qtnf6
ENSMUSG00000041168	152.017	80.871	0.91054	6.57534e-09	1.84134e-07	TRUE	17:56614301-56626903	Lonp1	Lonp1
ENSMUSG00000057058	2.53484	6.9841	-1.46218	6.59836e-09	1.84438e-07	TRUE	11:96464593-96759130	Skap1	Skap1
ENSMUSG00000014498	25.3911	59.977	-1.24009	6.78992e-09	1.89444e-07	TRUE	10:128377115-128408704	Ankrd52	Ankrd52
ENSMUSG00000024579	2.80564	9.73843	-1.79536	7.13545e-09	1.98719e-07	TRUE	18:61696837-61707635	Pcyox1l	Pcyox1l
ENSMUSG00000033373	64.0626	32.9455	0.959402	7.22334e-09	2.00798e-07	TRUE	12:76765589-76921412	Fntb	Fntb
ENSMUSG00000025579	50.1976	101.429	-1.01478	7.2374e-09	2.00821e-07	TRUE	11:119267887-119285454	Gaa	Gaa
ENSMUSG00000023915	13.2689	4.20371	1.65831	7.35266e-09	2.03647e-07	TRUE	17:43016555-43089188	Tnfrsf21	Tnfrsf21
ENSMUSG00000040339	2.13485	6.45267	-1.59576	7.37439e-09	2.03877e-07	TRUE	3:108970997-109027607	Fam102b	Fam102b
ENSMUSG00000000275	17.1563	37.7895	-1.13924	7.64427e-09	2.10571e-07	TRUE	11:88999376-89020293	Trim25	Trim25
ENSMUSG00000019891	3.20448	7.93977	-1.30901	7.64124e-09	2.10571e-07	TRUE	10:52233619-52321378	Dcbld1	Dcbld1
ENSMUSG00000033998	58.9616	146.73	-1.31532	7.74346e-09	2.12917e-07	TRUE	8:125995102-126030683	Kcnk1	Kcnk1
ENSMUSG00000050627	23.0811	46.3147	-1.00476	7.86562e-09	2.15885e-07	TRUE	9:114899341-114933987	Gpd1l	Gpd1l
ENSMUSG00000021047	3.85693	1.64309	1.23104	7.97807e-09	2.18194e-07	TRUE	12:46694517-46818775	Nova1	Nova1
ENSMUSG00000046962	8.37527	3.38289	1.30788	7.9785e-09	2.18194e-07	TRUE	16:97947435-97962621	Zbtb21	Zbtb21
ENSMUSG00000020919	9.75952	21.6585	-1.15005	8.14224e-09	2.22084e-07	TRUE	11:100780731-100850724	Stat5b	Stat5b
ENSMUSG00000022674	15.4824	6.59745	1.23065	8.15002e-09	2.22084e-07	TRUE	16:15552677-15594524	Ube2v2	Ube2v2
ENSMUSG00000028699	20.7936	49.1177	-1.2401	8.29748e-09	2.25294e-07	TRUE	4:116161869-116167601	Tspan1	Tspan1
ENSMUSG00000062270	36.5997	68.9835	-0.91442	8.2943e-09	2.25294e-07	TRUE	9:90091665-90114774	Morf4l1	Morf4l1
ENSMUSG00000064215	2.295	48.8935	-4.41307	8.44507e-09	2.28891e-07	TRUE	12:103434211-103440239	Ifi27	Ifi27
ENSMUSG00000046879	3.37244	12.0274	-1.83446	8.49334e-09	2.2979e-07	TRUE	11:48861968-48871683	Irgm1	Irgm1
ENSMUSG00000053279	0.29486	1.79275	-2.60407	8.51745e-09	2.30032e-07	TRUE	19:20601961-20643462	Aldh1a1	Aldh1a1
ENSMUSG00000053897	0.0142393	1.02167	-6.1649	8.63612e-09	2.32822e-07	TRUE	3:135825279-135888572	Slc39a8	Slc39a8
ENSMUSG00000044641	96.5493	52.0539	0.891261	8.70364e-09	2.34227e-07	TRUE	2:168081004-168101203	Pard6b	Pard6b
ENSMUSG00000026873	4.90839	12.0584	-1.29671	9.04231e-09	2.4291e-07	TRUE	2:34893757-34914026	Phf19	Phf19
ENSMUSG00000050762	5.83607	1.04354	2.48352	9.25509e-09	2.48187e-07	TRUE	17:24038144-24045954	Prss27	Prss27
ENSMUSG00000028385	5.54551	12.4707	-1.16916	9.29353e-09	2.48778e-07	TRUE	4:59805840-59904737	Snx30	Snx30
ENSMUSG00000055301	0.032989	2.66386	-6.33538	9.39295e-09	2.50997e-07	TRUE	3:138217760-138233382	Adh7	Adh7
ENSMUSG00000035697	2.54604	0.891777	1.5135	9.42219e-09	2.51336e-07	TRUE	10:80016653-80031472	Hmha1	Hmha1
ENSMUSG00000030693	5.89035	1.19923	2.29624	9.54241e-09	2.53906e-07	TRUE	7:43781035-43785410	Klk10	Klk10
ENSMUSG00000032744	0.118181	1.49696	-3.66296	9.55199e-09	2.53906e-07	TRUE	4:123233556-123249875	Heyl	Heyl
ENSMUSG00000000197	0.418596	0.061258	2.77259	9.78624e-09	2.59677e-07	TRUE	14:123276641-123627144	Nalcn	Nalcn
ENSMUSG00000056468	0.180485	1.04321	-2.53107	1.01131e-08	2.67881e-07	TRUE	6:52177498-52180851	5730596B20Rik	5730596B20Rik
ENSMUSG00000047963	16.0746	5.86232	1.45524	1.02463e-08	2.70939e-07	TRUE	5:92603041-92606579	Stbd1	Stbd1
ENSMUSG00000053113	7.35696	16.8349	-1.19427	1.02865e-08	2.71527e-07	TRUE	11:117966079-117970047	Socs3	Socs3
ENSMUSG00000024308	69.1139	142.878	-1.04774	1.03224e-08	2.72002e-07	TRUE	17:33915899-33929288	Tapbp	Tapbp
ENSMUSG00000071856	1.00809	0.174604	2.52947	1.05308e-08	2.77013e-07	TRUE	18:44425060-44812182	Mcc	Mcc
ENSMUSG00000035735	0.0548654	0.603519	-3.45943	1.06473e-08	2.79592e-07	TRUE	19:10245265-10304877	Dagla	Dagla
ENSMUSG00000045775	9.09646	2.97801	1.61096	1.06948e-08	2.80355e-07	TRUE	11:115462474-115474398	Slc16a5	Slc16a5
ENSMUSG00000024810	0.813292	5.04611	-2.63332	1.07178e-08	2.80474e-07	TRUE	19:29925114-29960718	Il33	Il33
ENSMUSG00000029380	11.1466	35.7378	-1.68084	1.12937e-08	2.95035e-07	TRUE	5:90891241-90893115	Cxcl1	Cxcl1
ENSMUSG00000039376	0.662076	0.0782453	3.08092	1.13167e-08	2.95129e-07	TRUE	14:20658946-20668354	Synpo2l	Synpo2l
ENSMUSG00000020087	8.39966	17.652	-1.07143	1.14526e-08	2.98159e-07	TRUE	10:61695514-61702773	Tysnd1	Tysnd1
ENSMUSG00000053716	36.0581	17.7569	1.02195	1.14729e-08	2.98178e-07	TRUE	9:106368632-106375724	Dusp7	Dusp7
ENSMUSG00000023966	17.26	6.04456	1.51372	1.21988e-08	3.16501e-07	TRUE	17:46122035-46144216	Rsph9	Rsph9
ENSMUSG00000003355	0.861234	5.20053	-2.59418	1.30988e-08	3.39272e-07	TRUE	15:98724373-98728198	Fkbp11	Fkbp11
ENSMUSG00000029641	4.91297	15.7624	-1.68182	1.3848e-08	3.58068e-07	TRUE	5:146845071-146847726	Rasl11a	Rasl11a
ENSMUSG00000037940	0.48955	2.32536	-2.24793	1.39965e-08	3.6129e-07	TRUE	8:81342556-82125036	Inpp4b	Inpp4b
ENSMUSG00000074384	0.0494919	1.2373	-4.64385	1.40414e-08	3.61834e-07	TRUE	8:36993575-36995531	AI429214	AI429214
ENSMUSG00000031434	68.5175	33.8891	1.01565	1.42014e-08	3.65338e-07	TRUE	X:139821632-139871677	Morc4	Morc4
ENSMUSG00000020486	46.4719	89.9905	-0.953412	1.42582e-08	3.66177e-07	TRUE	11:87568903-87590539	2004-09-01	2004-09-01
ENSMUSG00000030560	10.5607	21.9178	-1.05339	1.49423e-08	3.83098e-07	TRUE	7:88278085-88310888	Ctsc	Ctsc
ENSMUSG00000031245	11.0928	23.9823	-1.11234	1.52959e-08	3.91502e-07	TRUE	X:109004534-109013404	Hmgn5	Hmgn5
ENSMUSG00000096971	2.10948	0.607001	1.79712	1.54299e-08	3.94268e-07	TRUE	15:10717144-10722471	4930556M19Rik	4930556M19Rik
ENSMUSG00000034422	0.501561	6.52936	-3.70244	1.62038e-08	4.12654e-07	TRUE	16:35832874-35871544	Parp14	Parp14
ENSMUSG00000047514	14.5236	29.4867	-1.02166	1.61852e-08	4.12654e-07	TRUE	10:34282190-34285275	Tspyl1	Tspyl1
ENSMUSG00000069662	5.45531	12.418	-1.1867	1.64574e-08	4.18409e-07	TRUE	10:37133375-37138920	Marcks	Marcks
ENSMUSG00000010025	18.8179	38.777	-1.04309	1.68767e-08	4.28352e-07	TRUE	11:61223417-61267464	Aldh3a2	Aldh3a2
ENSMUSG00000105366	2.16923	5.41207	-1.319	1.72384e-08	4.36802e-07	TRUE	5:13604035-13606233	Gm43719	Gm43719
ENSMUSG00000013997	27.0529	13.2335	1.03158	1.84547e-08	4.66064e-07	TRUE	1:171338008-171345646	Nit1	Nit1
ENSMUSG00000079414	9.20272	2.91619	1.65798	1.84302e-08	4.66064e-07	TRUE	17:57092035-57105942	Gm11110	Gm11110
ENSMUSG00000042312	4.2332	11.9546	-1.49774	1.87033e-08	4.71561e-07	TRUE	3:90514435-90524581	S100a13	S100a13
ENSMUSG00000047735	15.2146	37.5236	-1.30234	1.89912e-08	4.78025e-07	TRUE	6:3372257-3399572	Samd9l	Samd9l
ENSMUSG00000063160	7.6207	3.42299	1.15467	1.91687e-08	4.81201e-07	TRUE	7:27258433-27282144	Numbl	Numbl
ENSMUSG00000075704	37.7259	18.6238	1.01841	1.91808e-08	4.81201e-07	TRUE	16:18426384-18479073	Txnrd2	Txnrd2
ENSMUSG00000024206	9.05009	4.18904	1.11131	1.95555e-08	4.89791e-07	TRUE	17:56775897-56831008	Rfx2	Rfx2
ENSMUSG00000037736	0.641652	2.93246	-2.19225	1.96854e-08	4.92232e-07	TRUE	5:66745827-67057158	Limch1	Limch1
ENSMUSG00000011632	0.258512	2.75746	-3.41504	1.97628e-08	4.93355e-07	TRUE	7:24541658-24546118	Pinlyp	Pinlyp
ENSMUSG00000025997	7.63039	2.30985	1.72396	1.98898e-08	4.94898e-07	TRUE	1:69531214-69687245	Ikzf2	Ikzf2
ENSMUSG00000033579	4.82887	1.24549	1.95498	1.98794e-08	4.94898e-07	TRUE	8:111345135-111393824	Fa2h	Fa2h
ENSMUSG00000029156	4.52586	11.155	-1.30143	2.00242e-08	4.97427e-07	TRUE	5:73632749-73647790	Sgcb	Sgcb
ENSMUSG00000097924	0.0827355	1.33756	-4.01495	2.01405e-08	4.99496e-07	TRUE	6:61172293-61180810	A730020E08Rik	A730020E08Rik
ENSMUSG00000057967	20.5282	8.00132	1.3593	2.06222e-08	5.1061e-07	TRUE	11:33117430-33147400	Fgf18	Fgf18
ENSMUSG00000023923	13.1099	6.61321	0.987239	2.15772e-08	5.33387e-07	TRUE	17:50733127-51179349	Tbc1d5	Tbc1d5
ENSMUSG00000016528	174.837	94.3093	0.890539	2.28823e-08	5.64728e-07	TRUE	1:131053700-131097826	Mapkapk2	Mapkapk2
ENSMUSG00000044447	12.2604	5.91466	1.05164	2.35585e-08	5.80472e-07	TRUE	14:67751928-67933572	Dock5	Dock5
ENSMUSG00000056515	21.2534	10.4177	1.02865	2.47981e-08	6.10025e-07	TRUE	17:65651726-65772752	Rab31	Rab31
ENSMUSG00000022913	50.4611	22.4887	1.16597	2.48736e-08	6.10891e-07	TRUE	16:95979933-95990960	Psmg1	Psmg1
ENSMUSG00000035172	11.1946	22.4139	-1.00159	2.49406e-08	6.11548e-07	TRUE	11:101162679-101171351	Plekhh3	Plekhh3
ENSMUSG00000037679	26.9301	12.3465	1.12512	2.5103e-08	6.14537e-07	TRUE	12:112588784-112615556	Inf2	Inf2
ENSMUSG00000013483	0.615103	0.0496051	3.63227	2.52379e-08	6.16845e-07	TRUE	11:119307768-119345375	Card14	Card14
ENSMUSG00000063531	56.5774	25.1328	1.17066	2.56061e-08	6.24838e-07	TRUE	5:14025276-14256689	Sema3e	Sema3e
ENSMUSG00000078945	0.0313855	0.489091	-3.96193	2.56798e-08	6.2563e-07	TRUE	13:100144063-100202092	Naip2	Naip2
ENSMUSG00000023147	27.6573	12.1898	1.18198	2.58153e-08	6.27925e-07	TRUE	16:96145407-96157852	Wrb	Wrb
ENSMUSG00000008822	30.1102	13.3845	1.16969	2.59697e-08	6.30669e-07	TRUE	12:85272398-85288438	Acyp1	Acyp1
ENSMUSG00000010608	242.356	114.188	1.08571	2.66603e-08	6.46405e-07	TRUE	12:83631236-83683123	Rbm25	Rbm25
ENSMUSG00000037295	55.1883	28.5324	0.951763	2.7069e-08	6.55268e-07	TRUE	4:134741554-134768024	Ldlrap1	Ldlrap1
ENSMUSG00000014303	82.311	41.2166	0.997859	2.7295e-08	6.59095e-07	TRUE	16:4594713-4624924	Glis2	Glis2
ENSMUSG00000026069	1.64963	6.02654	-1.86919	2.73139e-08	6.59095e-07	TRUE	1:40429570-40465415	Il1rl1	Il1rl1
ENSMUSG00000047037	0.327112	1.48722	-2.18476	2.83665e-08	6.83408e-07	TRUE	7:55977567-56019954	Nipa1	Nipa1
ENSMUSG00000047821	11.4074	4.6467	1.29569	2.87565e-08	6.91706e-07	TRUE	11:62820231-62850808	Trim16	Trim16
ENSMUSG00000025795	10.6895	22.9166	-1.1002	2.89633e-08	6.95578e-07	TRUE	10:121410350-121476250	Rassf3	Rassf3
ENSMUSG00000068011	5.00101	11.1181	-1.15261	2.9659e-08	7.11159e-07	TRUE	6:115583544-115592576	Mkrn2os	Mkrn2os
ENSMUSG00000032418	403.189	155.88	1.37102	2.98951e-08	7.15259e-07	TRUE	9:86581371-86695953	Me1	Me1
ENSMUSG00000071793	5.27664	13.8023	-1.38722	2.99242e-08	7.15259e-07	TRUE	8:20385782-20424814	2610005L07Rik	2610005L07Rik
ENSMUSG00000085645	11.1757	32.692	-1.54858	3.05619e-08	7.29354e-07	TRUE	11:96291024-96306910	Hoxb5os	Hoxb5os
ENSMUSG00000033909	10.1708	24.1767	-1.24919	3.08814e-08	7.35822e-07	TRUE	11:118259651-118290244	Usp36	Usp36
ENSMUSG00000022191	149.003	72.215	1.04497	3.17154e-08	7.54508e-07	TRUE	15:12824815-12935290	Drosha	Drosha
ENSMUSG00000085465	3.33334	13.2705	-1.99318	3.19171e-08	7.58119e-07	TRUE	8:12860358-12877344	Gm15347	Gm15347
ENSMUSG00000074665	1.23044	0.0759533	4.01792	3.30765e-08	7.84431e-07	TRUE	2:153938212-153964101	Bpifb4	Bpifb4
ENSMUSG00000022914	24.0699	10.0651	1.25786	3.43283e-08	8.12846e-07	TRUE	16:95992092-96082526	Brwd1	Brwd1
ENSMUSG00000056458	19.1713	9.40611	1.02728	3.4442e-08	8.1427e-07	TRUE	12:110807798-110840939	Mok	Mok
ENSMUSG00000034570	1.19641	4.17404	-1.80273	3.51318e-08	8.29285e-07	TRUE	11:3494375-3504821	Inpp5j	Inpp5j
ENSMUSG00000066607	25.6289	10.6806	1.26278	3.60228e-08	8.48996e-07	TRUE	9:58488603-58499742	6030419C18Rik	6030419C18Rik
ENSMUSG00000021108	12.0996	6.21124	0.962009	3.60804e-08	8.49036e-07	TRUE	12:73584797-73778185	Prkch	Prkch
ENSMUSG00000005883	1.81101	0.261591	2.79141	3.66142e-08	8.59772e-07	TRUE	2:172977700-172993576	Spo11	Spo11
ENSMUSG00000059248	46.7366	89.5189	-0.937638	3.66499e-08	8.59772e-07	TRUE	11:117199661-117362325	2009-09-01	2009-09-01
ENSMUSG00000028998	62.3966	30.9077	1.0135	3.88249e-08	9.08247e-07	TRUE	5:23838944-23844161	Tomm7	Tomm7
ENSMUSG00000063450	175.418	405.846	-1.21014	3.8836e-08	9.08247e-07	TRUE	12:75818134-76110926	Syne2	Syne2
ENSMUSG00000034892	1169.62	469.522	1.31677	3.89731e-08	9.10051e-07	TRUE	12:69157722-69159186	Rps29	Rps29
ENSMUSG00000015222	4.13237	10.7112	-1.37407	4.18251e-08	9.75149e-07	TRUE	1:66175273-66442583	Map2	Map2
ENSMUSG00000030353	46.0351	22.7464	1.0171	4.32397e-08	1.00658e-06	TRUE	6:128224288-128300823	Tead4	Tead4
ENSMUSG00000027900	17.8178	41.118	-1.20645	4.34487e-08	1.0099e-06	TRUE	3:106547798-106575890	Dram2	Dram2
ENSMUSG00000046589	3.52781	7.43026	-1.07464	4.39715e-08	1.02049e-06	TRUE	8:4226827-4237470	Lrrc8e	Lrrc8e
ENSMUSG00000062861	0.128611	0.797972	-2.63332	4.45827e-08	1.03309e-06	TRUE	7:6383318-6396633	Zfp28	Zfp28
ENSMUSG00000061451	4.67841	0.969399	2.27085	4.46902e-08	1.034e-06	TRUE	19:5070859-5085531	Tmem151a	Tmem151a
ENSMUSG00000040033	8.19251	16.5117	-1.01111	4.51019e-08	1.04194e-06	TRUE	10:128270576-128292849	Stat2	Stat2
ENSMUSG00000002455	47.8078	24.4641	0.96658	4.65179e-08	1.07277e-06	TRUE	2:181591868-181655660	Prpf6	Prpf6
ENSMUSG00000040584	1.64064	0.261803	2.6477	4.65775e-08	1.07277e-06	TRUE	5:8660077-8748575	Abcb1a	Abcb1a
ENSMUSG00000067855	1.62509	0.111725	3.86249	4.79213e-08	1.10205e-06	TRUE	5:13791619-13796820	Speer3	Speer3
ENSMUSG00000106734	0.0669509	2.53298	-5.24158	4.82158e-08	1.10714e-06	TRUE	6:3333194-3346128	Gm20559	Gm20559
ENSMUSG00000035392	11.6698	22.9342	-0.974717	4.82896e-08	1.10716e-06	TRUE	2:37798991-38287390	Dennd1a	Dennd1a
ENSMUSG00000028364	0.0202086	0.3779	-4.22496	4.85893e-08	1.11235e-06	TRUE	4:63959785-64047015	Tnc	Tnc
ENSMUSG00000029007	6.94847	16.3893	-1.23799	4.86858e-08	1.11288e-06	TRUE	4:148077061-148088031	Agtrap	Agtrap
ENSMUSG00000042195	3.58306	7.61871	-1.08836	4.91502e-08	1.12181e-06	TRUE	9:53771535-53818161	Slc35f2	Slc35f2
ENSMUSG00000022587	3.77918	39.8285	-3.39765	5.00345e-08	1.14028e-06	TRUE	15:74955051-74959905	Ly6e	Ly6e
ENSMUSG00000019487	202.223	112.87	0.841291	5.0274e-08	1.14402e-06	TRUE	17:57249451-57263697	Trip10	Trip10
ENSMUSG00000020159	1.6677	19.7538	-3.5662	5.2702e-08	1.19747e-06	TRUE	11:33550781-33578959	Gabrp	Gabrp
ENSMUSG00000040658	34.5913	17.4817	0.98456	5.29975e-08	1.20238e-06	TRUE	17:46496789-46499618	Dnph1	Dnph1
ENSMUSG00000020115	13.7806	27.3974	-0.991402	5.33955e-08	1.20891e-06	TRUE	10:121546455-121586794	Tbk1	Tbk1
ENSMUSG00000025792	84.9158	154.806	-0.866361	5.34442e-08	1.20891e-06	TRUE	11:120491840-120499187	Slc25a10	Slc25a10
ENSMUSG00000025823	191.524	103.24	0.89153	5.38451e-08	1.21616e-06	TRUE	6:47796141-47813430	Pdia4	Pdia4
ENSMUSG00000022151	21.5278	10.5595	1.02766	5.42288e-08	1.22301e-06	TRUE	15:5185525-5218336	Ttc33	Ttc33
ENSMUSG00000024039	0.0781094	2.1773	-4.8009	5.47015e-08	1.23184e-06	TRUE	17:31612623-31637199	Cbs	Cbs
ENSMUSG00000006301	14.5519	7.04956	1.0456	5.66412e-08	1.27363e-06	TRUE	1:74288247-74305622	Tmbim1	Tmbim1
ENSMUSG00000021061	7.15411	15.9573	-1.15737	5.70308e-08	1.28049e-06	TRUE	12:76580488-76710547	Sptb	Sptb
ENSMUSG00000021477	119.374	67.6294	0.819768	5.74807e-08	1.28869e-06	TRUE	13:64363214-64370306	Ctsl	Ctsl
ENSMUSG00000031700	21.0707	44.6518	-1.08348	5.87305e-08	1.31477e-06	TRUE	8:85492576-85527560	Gpt2	Gpt2
ENSMUSG00000024277	1.01408	3.46476	-1.77259	5.89458e-08	1.31764e-06	TRUE	18:23752333-23893861	Mapre2	Mapre2
ENSMUSG00000034424	50.3639	24.625	1.03227	5.91499e-08	1.32026e-06	TRUE	8:116981810-116993537	Gcsh	Gcsh
ENSMUSG00000025967	796.168	462.94	0.782246	6.02132e-08	1.34202e-06	TRUE	1:63176825-63180486	Eef1b2	Eef1b2
ENSMUSG00000032226	0.382829	0.0112597	5.08746	6.07256e-08	1.35146e-06	TRUE	9:70031496-70038088	Gcnt3	Gcnt3
ENSMUSG00000002459	0.0410058	2.42959	-5.88874	6.18397e-08	1.37424e-06	TRUE	1:4909576-5070285	Rgs20	Rgs20
ENSMUSG00000025993	15.5226	7.11985	1.12445	6.39587e-08	1.41925e-06	TRUE	1:45908068-45926523	Slc40a1	Slc40a1
ENSMUSG00000000826	69.8067	37.6002	0.892624	6.43095e-08	1.42495e-06	TRUE	2:181520485-181555133	Dnajc5	Dnajc5
ENSMUSG00000055723	124.405	69.8335	0.833058	6.62733e-08	1.46632e-06	TRUE	7:114046785-114117781	Rras2	Rras2
ENSMUSG00000038552	8.51971	20.6889	-1.27998	6.64378e-08	1.46782e-06	TRUE	5:31292242-31296080	Fndc4	Fndc4
ENSMUSG00000038776	15.5059	6.93146	1.16159	6.67688e-08	1.47299e-06	TRUE	1:180976210-181020904	Ephx1	Ephx1
ENSMUSG00000071253	16.1273	31.7339	-0.976518	6.70653e-08	1.47738e-06	TRUE	10:62920633-62946498	Slc25a16	Slc25a16
ENSMUSG00000041992	1.99201	0.446381	2.15788	6.71857e-08	1.47789e-06	TRUE	12:117516479-117756978	Rapgef5	Rapgef5
ENSMUSG00000098234	98.2751	46.5074	1.07937	6.78452e-08	1.49024e-06	TRUE	1:9941959-9944118	Snhg6	Snhg6
ENSMUSG00000021470	20.7652	40.6682	-0.969734	6.88175e-08	1.50506e-06	TRUE	13:63815240-63900302	Ercc6l2	Ercc6l2
ENSMUSG00000022244	6.17807	2.33206	1.40555	6.87303e-08	1.50506e-06	TRUE	15:10981756-10996624	Amacr	Amacr
ENSMUSG00000059708	0.0788299	0.712754	-3.17659	6.86487e-08	1.50506e-06	TRUE	X:36608314-36645395	Akap17b	Akap17b
ENSMUSG00000048546	6.77796	13.8378	-1.02969	6.9213e-08	1.51153e-06	TRUE	15:81848270-81858326	Tob2	Tob2
ENSMUSG00000025742	65.87	33.9603	0.95577	7.2949e-08	1.59083e-06	TRUE	X:167346322-167382749	Prps2	Prps2
ENSMUSG00000019734	5.0532	14.0278	-1.47302	7.45992e-08	1.62449e-06	TRUE	7:3665790-3677553	Tmc4	Tmc4
ENSMUSG00000022770	194.254	102.161	0.927095	7.72738e-08	1.68032e-06	TRUE	16:31663443-31873356	Dlg1	Dlg1
ENSMUSG00000058056	1.40181	3.73647	-1.41439	7.81133e-08	1.69614e-06	TRUE	8:61513246-61902690	Palld	Palld
ENSMUSG00000062526	1.58048	4.42776	-1.48621	8.14166e-08	1.76535e-06	TRUE	18:67225530-67245830	Mppe1	Mppe1
ENSMUSG00000097378	8.7402	3.45595	1.33859	8.24969e-08	1.78622e-06	TRUE	10:12916648-12923100	B230208H11Rik	B230208H11Rik
ENSMUSG00000021103	34.6176	19.0218	0.863858	8.26779e-08	1.78759e-06	TRUE	12:73123717-73273988	Mnat1	Mnat1
ENSMUSG00000005514	415.509	231.327	0.844948	8.29592e-08	1.79112e-06	TRUE	5:135670033-135735326	Por	Por
ENSMUSG00000026893	3.3268	8.74101	-1.39366	8.36308e-08	1.80305e-06	TRUE	2:62664285-62694109	Gca	Gca
ENSMUSG00000044279	77.0019	42.0933	0.871304	8.40898e-08	1.80525e-06	TRUE	17:57059105-57065918	Crb3	Crb3
ENSMUSG00000048911	7.25936	13.2286	-0.86575	8.39699e-08	1.80525e-06	TRUE	2:131298064-131352892	Rnf24	Rnf24
ENSMUSG00000062421	22.0507	45.9157	-1.05816	8.40075e-08	1.80525e-06	TRUE	11:103966739-103985337	Arf2	Arf2
ENSMUSG00000048310	6.70253	12.929	-0.947829	8.66493e-08	1.85757e-06	TRUE	8:105900441-105931778	Pskh1	Pskh1
ENSMUSG00000059013	4.16228	9.34036	-1.1661	8.72281e-08	1.86735e-06	TRUE	2:32721055-32755512	Sh2d3c	Sh2d3c
ENSMUSG00000046711	346.963	170.889	1.02172	8.83353e-08	1.88839e-06	TRUE	17:27556620-27563674	Hmga1	Hmga1
ENSMUSG00000021591	10.5317	4.63575	1.18386	8.88173e-08	1.89369e-06	TRUE	13:75839868-75850151	Glrx	Glrx
ENSMUSG00000034520	11.766	25.4475	-1.1129	8.88331e-08	1.89369e-06	TRUE	11:102799579-102819700	Gjc1	Gjc1
ENSMUSG00000046959	0.137677	0.946528	-2.78136	8.91189e-08	1.89712e-06	TRUE	5:108669878-108675569	Slc26a1	Slc26a1
ENSMUSG00000034947	2.89665	7.56251	-1.38448	9.16522e-08	1.94831e-06	TRUE	11:101582242-101591788	Tmem106a	Tmem106a
ENSMUSG00000029608	1.01725	0.145917	2.80145	9.1996e-08	1.95289e-06	TRUE	5:120940499-121010092	Rph3a	Rph3a
ENSMUSG00000030494	93.584	51.1656	0.871088	9.2529e-08	1.96146e-06	TRUE	7:35334170-35392289	Rhpn2	Rhpn2
ENSMUSG00000042215	75.446	34.8578	1.11396	9.2663e-08	1.96156e-06	TRUE	1:33745484-33757795	Bag2	Bag2
ENSMUSG00000021116	78.7574	43.3966	0.859834	9.31141e-08	1.96837e-06	TRUE	12:78861819-78887010	Eif2s1	Eif2s1
ENSMUSG00000043088	5.37185	11.1904	-1.05877	9.34704e-08	1.97315e-06	TRUE	6:113458484-113470758	Il17re	Il17re
ENSMUSG00000050410	59.8801	107.377	-0.842531	9.37197e-08	1.97566e-06	TRUE	17:35512734-35516824	Tcf19	Tcf19
ENSMUSG00000089917	31.8207	15.3877	1.04818	9.45013e-08	1.98938e-06	TRUE	2:181569149-181584892	Uckl1	Uckl1
ENSMUSG00000073177	0.127107	3.59078	-4.82017	9.62034e-08	2.0224e-06	TRUE	X:56189827-56212881	Gm773	Gm773
ENSMUSG00000036067	0.302314	1.66273	-2.45943	9.69377e-08	2.03502e-06	TRUE	2:27021363-27027998	Slc2a6	Slc2a6
ENSMUSG00000004655	169.838	381.45	-1.16733	9.91692e-08	2.07899e-06	TRUE	6:55336432-55348555	Aqp1	Aqp1
ENSMUSG00000019998	19.5842	38.7132	-0.983134	1.04347e-07	2.18453e-06	TRUE	10:24149317-24188959	Stx7	Stx7
ENSMUSG00000037493	25.6671	12.9434	0.987706	1.04734e-07	2.1896e-06	TRUE	9:54544794-54560218	Cib2	Cib2
ENSMUSG00000006356	359.933	205.128	0.811206	1.05254e-07	2.19613e-06	TRUE	12:113140236-113145506	Crip2	Crip2
ENSMUSG00000024426	23.124	9.41784	1.29593	1.05336e-07	2.19613e-06	TRUE	17:35897595-35910075	Atat1	Atat1
ENSMUSG00000047528	1.40779	0.114383	3.62149	1.07559e-07	2.23941e-06	TRUE	1:58646903-58695989	Als2cr12	Als2cr12
ENSMUSG00000085133	1.59201	0.53666	1.56877	1.0825e-07	2.2507e-06	TRUE	14:121248706-121253971	B930095G15Rik	B930095G15Rik
ENSMUSG00000004151	1.34011	0.197075	2.76553	1.09089e-07	2.26498e-06	TRUE	12:38779380-38868215	Etv1	Etv1
ENSMUSG00000041075	2.84241	5.94662	-1.06496	1.09235e-07	2.26498e-06	TRUE	1:59482424-59486955	Fzd7	Fzd7
ENSMUSG00000022811	24.5161	13.2113	0.891951	1.12161e-07	2.32249e-06	TRUE	16:33380775-33503903	Zfp148	Zfp148
ENSMUSG00000062075	24.1279	49.6262	-1.0404	1.15163e-07	2.38139e-06	TRUE	10:80901203-80918245	Lmnb2	Lmnb2
ENSMUSG00000026848	26.7906	54.972	-1.03697	1.16904e-07	2.4141e-06	TRUE	2:30952959-30959015	Tor1b	Tor1b
ENSMUSG00000025366	12.8983	26.3976	-1.03322	1.33086e-07	2.74454e-06	TRUE	10:128510248-128525859	Esyt1	Esyt1
ENSMUSG00000070003	43.0232	79.6562	-0.888671	1.33315e-07	2.74553e-06	TRUE	8:70597491-70608314	Ssbp4	Ssbp4
ENSMUSG00000035620	6.33711	13.5373	-1.09504	1.34561e-07	2.76743e-06	TRUE	10:84917616-85016446	Ric8b	Ric8b
ENSMUSG00000019877	59.4999	117.965	-0.987398	1.36916e-07	2.81206e-06	TRUE	10:57515774-57532530	Serinc1	Serinc1
ENSMUSG00000040570	0.77408	2.30484	-1.57411	1.46402e-07	3.00282e-06	TRUE	5:8490334-8622952	Rundc3b	Rundc3b
ENSMUSG00000078651	3.88681	12.0156	-1.62825	1.4711e-07	3.01328e-06	TRUE	11:101325063-101329702	Aoc2	Aoc2
ENSMUSG00000008393	84.9569	48.4321	0.810769	1.48103e-07	3.02951e-06	TRUE	16:8658587-8672153	Carhsp1	Carhsp1
ENSMUSG00000021557	11.6299	23.3565	-1.00599	1.49946e-07	3.0631e-06	TRUE	13:59449537-59585227	Agtpbp1	Agtpbp1
ENSMUSG00000038843	46.464	23.2601	0.998253	1.52966e-07	3.1206e-06	TRUE	19:17326141-17356667	Gcnt1	Gcnt1
ENSMUSG00000040043	8.16271	14.7304	-0.851672	1.58566e-07	3.23049e-06	TRUE	10:128129470-128180297	Rbms2	Rbms2
ENSMUSG00000026479	93.9114	48.6207	0.949729	1.59104e-07	3.23712e-06	TRUE	1:153122756-153186447	Lamc2	Lamc2
ENSMUSG00000072692	146.597	66.4438	1.14164	1.59909e-07	3.24913e-06	TRUE	5:115102923-115110268	Rpl37rt	Rpl37rt
ENSMUSG00000017188	157.432	312.104	-0.987302	1.65702e-07	3.36233e-06	TRUE	11:101277968-101279114	Coa3	Coa3
ENSMUSG00000090761	14.5283	37.0349	-1.35001	1.66989e-07	3.38393e-06	TRUE	10:128391842-128395563	Gm17201	Gm17201
ENSMUSG00000024866	1.96286	5.47025	-1.47865	1.77392e-07	3.58993e-06	TRUE	19:3986661-3990007	Acy3	Acy3
ENSMUSG00000000827	45.3845	23.4862	0.95039	1.78036e-07	3.59817e-06	TRUE	2:181497142-181517966	Tpd52l2	Tpd52l2
ENSMUSG00000000782	6.05923	2.51222	1.27017	1.80437e-07	3.64185e-06	TRUE	11:52252371-52283014	Tcf7	Tcf7
ENSMUSG00000073647	12.5267	30.9454	-1.30472	1.807e-07	3.64231e-06	TRUE	18:4198216-4198969	Gm10557	Gm10557
ENSMUSG00000020069	24.6418	49.3818	-1.00287	1.81627e-07	3.65614e-06	TRUE	10:63014664-63024217	Hnrnph3	Hnrnph3
ENSMUSG00000024805	55.4658	29.7652	0.897971	1.82674e-07	3.67234e-06	TRUE	19:36379067-36456192	Pcgf5	Pcgf5
ENSMUSG00000035268	121.223	66.973	0.856017	1.8428e-07	3.69974e-06	TRUE	2:163658386-163726158	Pkig	Pkig
ENSMUSG00000023791	70.6039	37.3398	0.919036	1.91601e-07	3.84164e-06	TRUE	16:32084418-32099738	Pigx	Pigx
ENSMUSG00000027995	0.602536	1.89598	-1.65382	1.92632e-07	3.85722e-06	TRUE	3:83836272-83841767	Tlr2	Tlr2
ENSMUSG00000033083	37.8437	19.2854	0.97254	1.94857e-07	3.89663e-06	TRUE	14:101442360-101609191	Tbc1d4	Tbc1d4
ENSMUSG00000039501	16.292	36.2042	-1.15199	2.00234e-07	3.99888e-06	TRUE	2:167035793-167063015	Znfx1	Znfx1
ENSMUSG00000000385	58.0781	24.716	1.23255	2.01846e-07	4.02578e-06	TRUE	16:97564684-97611195	Tmprss2	Tmprss2
ENSMUSG00000039157	15.1444	28.2086	-0.89735	2.07054e-07	4.12423e-06	TRUE	2:32535332-32569756	Fam102a	Fam102a
ENSMUSG00000027456	15.0407	5.87607	1.35594	2.0966e-07	4.17066e-06	TRUE	2:151572622-151590005	Sdcbp2	Sdcbp2
ENSMUSG00000047712	0.0113043	0.585	-5.69348	2.1013e-07	4.17454e-06	TRUE	10:8204753-8518825	Ust	Ust
ENSMUSG00000022677	57.794	29.2322	0.983361	2.16231e-07	4.2886e-06	TRUE	16:14299244-14317375	Fopnl	Fopnl
ENSMUSG00000025575	22.1101	40.4183	-0.870303	2.16719e-07	4.2886e-06	TRUE	11:118406289-118419086	Cant1	Cant1
ENSMUSG00000037995	88.2515	47.0095	0.908669	2.16511e-07	4.2886e-06	TRUE	1:172481788-172498878	Igsf9	Igsf9
ENSMUSG00000020644	163.415	76.8839	1.08779	2.17998e-07	4.3083e-06	TRUE	12:25093801-25096092	Id2	Id2
ENSMUSG00000018427	1.27389	3.47947	-1.44963	2.23631e-07	4.41387e-06	TRUE	11:86936425-86993707	Ypel2	Ypel2
ENSMUSG00000020009	17.9146	36.705	-1.03484	2.24445e-07	4.42419e-06	TRUE	10:19591949-19610229	Ifngr1	Ifngr1
ENSMUSG00000029053	43.2647	22.6861	0.931385	2.28823e-07	4.50464e-06	TRUE	4:155260129-155361361	Prkcz	Prkcz
ENSMUSG00000039234	7.37298	15.1844	-1.04227	2.32577e-07	4.57262e-06	TRUE	3:123267455-123365641	Sec24d	Sec24d
ENSMUSG00000018648	22.454	42.9449	-0.935516	2.33008e-07	4.57516e-06	TRUE	11:84048041-84069261	Dusp14	Dusp14
ENSMUSG00000054150	3.90369	1.77922	1.1336	2.35201e-07	4.61224e-06	TRUE	12:104929949-105009809	Syne3	Syne3
ENSMUSG00000025791	59.758	23.7637	1.33037	2.37943e-07	4.66e-06	TRUE	4:99929414-99987294	Pgm2	Pgm2
ENSMUSG00000039239	14.8703	4.75133	1.64603	2.4077e-07	4.70928e-06	TRUE	1:186622792-186705989	Tgfb2	Tgfb2
ENSMUSG00000031391	48.7927	95.1115	-0.962954	2.43986e-07	4.76605e-06	TRUE	X:73853778-73896105	L1cam	L1cam
ENSMUSG00000022200	105.701	58.7508	0.847312	2.45121e-07	4.78206e-06	TRUE	15:12321496-12351265	Golph3	Golph3
ENSMUSG00000055322	111.544	53.4923	1.06022	2.45791e-07	4.78898e-06	TRUE	1:73910231-74124449	Tns1	Tns1
ENSMUSG00000015980	9.25269	3.38183	1.45207	2.46743e-07	4.79522e-06	TRUE	7:139212988-139242979	Lrrc27	Lrrc27
ENSMUSG00000049502	2.9887	7.36826	-1.30181	2.46486e-07	4.79522e-06	TRUE	16:35926511-35939151	Dtx3l	Dtx3l
ENSMUSG00000090946	4.55153	9.35148	-1.03884	2.47442e-07	4.80266e-06	TRUE	12:32378704-32382943	Ccdc71l	Ccdc71l
ENSMUSG00000037594	10.6373	4.99208	1.09142	2.48477e-07	4.81659e-06	TRUE	12:112808975-112816245	BC022687	BC022687
ENSMUSG00000022247	171.543	86.229	0.992328	2.57628e-07	4.9876e-06	TRUE	15:10474779-10485947	Brix1	Brix1
ENSMUSG00000069631	6.92533	14.976	-1.1127	2.59234e-07	5.0123e-06	TRUE	11:106163330-106202168	Strada	Strada
ENSMUSG00000038022	2.75573	8.37862	-1.60428	2.61214e-07	5.04415e-06	TRUE	6:55203383-55320222	Fam188b	Fam188b
ENSMUSG00000032763	11.4665	21.4072	-0.900675	2.62644e-07	5.06532e-06	TRUE	10:78574500-78584498	Ilvbl	Ilvbl
ENSMUSG00000044224	70.1149	35.9566	0.963466	2.63533e-07	5.07602e-06	TRUE	15:10446756-10470516	Dnajc21	Dnajc21
ENSMUSG00000018171	128.809	237.174	-0.880713	2.66174e-07	5.11868e-06	TRUE	11:86583865-86683836	Vmp1	Vmp1
ENSMUSG00000068267	19.0698	37.1708	-0.962878	2.66422e-07	5.11868e-06	TRUE	2:131175182-131180067	Cenpb	Cenpb
ENSMUSG00000090877	160.461	301.417	-0.909534	2.78279e-07	5.33971e-06	TRUE	17:34956436-34959238	Hspa1b	Hspa1b
ENSMUSG00000046329	59.3021	32.3274	0.875325	2.80904e-07	5.38328e-06	TRUE	17:57043711-57059863	Slc25a23	Slc25a23
ENSMUSG00000025153	83.9975	207.957	-1.30786	2.9164e-07	5.58198e-06	TRUE	11:120805846-120824547	Fasn	Fasn
ENSMUSG00000067870	152.842	84.0441	0.862826	2.95094e-07	5.64099e-06	TRUE	15:90764279-90764656	Rpl31-ps8	Rpl31-ps8
ENSMUSG00000024533	10.0029	5.42029	0.883976	2.96439e-07	5.65956e-06	TRUE	18:67488209-67552777	Spire1	Spire1
ENSMUSG00000022195	23.5863	11.1991	1.07457	2.97806e-07	5.67852e-06	TRUE	15:12808177-12824657	6030458C11Rik	6030458C11Rik
ENSMUSG00000032518	629.119	349.248	0.849083	3.08353e-07	5.87226e-06	TRUE	9:120127766-120132369	Rpsa	Rpsa
ENSMUSG00000017132	11.7689	23.3999	-0.991518	3.15747e-07	6.00553e-06	TRUE	11:118132019-118248592	Cyth1	Cyth1
ENSMUSG00000040713	12.0403	5.55365	1.11636	3.16167e-07	6.00599e-06	TRUE	1:165763746-165775308	Creg1	Creg1
ENSMUSG00000027901	14.7319	28.3077	-0.942248	3.19238e-07	6.05675e-06	TRUE	3:106482405-106503030	Dennd2d	Dennd2d
ENSMUSG00000016028	12.1004	6.81277	0.82874	3.22336e-07	6.10789e-06	TRUE	15:85898758-86033777	Celsr1	Celsr1
ENSMUSG00000029377	0.668698	0.108517	2.62344	3.24845e-07	6.1401e-06	TRUE	5:91074622-91093646	Ereg	Ereg
ENSMUSG00000062797	72.1352	38.6511	0.900194	3.24736e-07	6.1401e-06	TRUE	7:89917529-89941199	l7Rn6	l7Rn6
ENSMUSG00000027668	42.2881	79.7806	-0.915787	3.26509e-07	6.16388e-06	TRUE	3:32529465-32579239	Mfn1	Mfn1
ENSMUSG00000027068	0.356336	0.0197965	4.16992	3.33274e-07	6.28377e-06	TRUE	2:69380445-69404533	Dhrs9	Dhrs9
ENSMUSG00000036617	5.27541	10.7495	-1.02691	3.37157e-07	6.34909e-06	TRUE	2:19909780-20810713	Etl4	Etl4
ENSMUSG00000026223	97.4093	54.0294	0.850314	3.39404e-07	6.37559e-06	TRUE	1:85894281-85908675	Itm2c	Itm2c
ENSMUSG00000029273	0.114063	1.31172	-3.52356	3.3939e-07	6.37559e-06	TRUE	5:87554645-87569027	Sult1d1	Sult1d1
ENSMUSG00000000711	25.95	46.229	-0.833061	3.4211e-07	6.41848e-06	TRUE	10:128677193-128696268	Rab5b	Rab5b
ENSMUSG00000012519	14.5616	27.2222	-0.902618	3.46443e-07	6.48375e-06	TRUE	8:111311797-111338177	Mlkl	Mlkl
ENSMUSG00000022099	0.363326	1.26578	-1.80069	3.46048e-07	6.48375e-06	TRUE	14:70602184-70636048	Dmtn	Dmtn
ENSMUSG00000026944	66.9376	122.41	-0.870832	3.47811e-07	6.50132e-06	TRUE	2:25428703-25448540	Abca2	Abca2
ENSMUSG00000016933	125.024	62.1197	1.00908	3.48723e-07	6.51035e-06	TRUE	2:160731300-160775760	Plcg1	Plcg1
ENSMUSG00000025498	1.37262	11.9032	-3.11634	3.53472e-07	6.58846e-06	TRUE	7:141262706-141266481	Irf7	Irf7
ENSMUSG00000039117	36.2053	19.1563	0.918381	3.53775e-07	6.58846e-06	TRUE	2:179912152-179976646	Taf4a	Taf4a
ENSMUSG00000064326	86.1293	48.5517	0.826982	3.59706e-07	6.69071e-06	TRUE	12:112644828-112649152	Siva1	Siva1
ENSMUSG00000022507	22.9157	12.5774	0.865499	3.61106e-07	6.70853e-06	TRUE	16:8830100-8858916	1810013L24Rik	1810013L24Rik
ENSMUSG00000102758	12.1928	23.6246	-0.954256	3.62267e-07	6.72188e-06	TRUE	3:23798102-25144261	Naaladl2	Naaladl2
ENSMUSG00000037833	6.30948	13.7567	-1.12454	3.63713e-07	6.74046e-06	TRUE	14:40813789-40893266	Sh2d4b	Sh2d4b
ENSMUSG00000012350	83.5462	155.762	-0.898699	3.69485e-07	6.83908e-06	TRUE	2:103263433-103303278	Ehf	Ehf
ENSMUSG00000020836	4.37423	1.17138	1.90082	3.72978e-07	6.89488e-06	TRUE	11:77462411-77470484	Coro6	Coro6
ENSMUSG00000028184	66.4545	37.5247	0.824526	3.73408e-07	6.89488e-06	TRUE	3:148815583-148990555	Adgrl2	Adgrl2
ENSMUSG00000026880	19.2605	8.58948	1.165	3.85277e-07	7.10538e-06	TRUE	2:35313986-35336976	Stom	Stom
ENSMUSG00000006058	53.874	99.7255	-0.888375	3.9001e-07	7.18395e-06	TRUE	11:96034885-96047430	Snf8	Snf8
ENSMUSG00000031534	2.96739	7.03696	-1.24576	3.92839e-07	7.22729e-06	TRUE	8:22462615-22476879	Smim19	Smim19
ENSMUSG00000020532	24.0931	49.9594	-1.05214	4.03723e-07	7.41853e-06	TRUE	11:84129672-84401651	Acaca	Acaca
ENSMUSG00000018411	20.5731	39.8049	-0.952185	4.09503e-07	7.51564e-06	TRUE	11:104231390-104332090	Mapt	Mapt
ENSMUSG00000035954	2.3304	0.917444	1.34488	4.12529e-07	7.56204e-06	TRUE	12:40446053-40846486	Dock4	Dock4
ENSMUSG00000027583	3.05164	1.03683	1.5574	4.1334e-07	7.56776e-06	TRUE	2:181387762-181459426	Zbtb46	Zbtb46
ENSMUSG00000002076	0.32095	1.93462	-2.59163	4.17161e-07	7.62852e-06	TRUE	17:31944769-32034508	Hsf2bp	Hsf2bp
ENSMUSG00000047787	0.0165311	0.355418	-4.42626	4.26917e-07	7.79754e-06	TRUE	19:7092014-7105729	Flrt1	Flrt1
ENSMUSG00000026701	502.841	278.92	0.850252	4.38684e-07	8.00282e-06	TRUE	1:161240112-161251219	Prdx6	Prdx6
ENSMUSG00000029864	1.52273	0.0748884	4.34577	4.40627e-07	8.01912e-06	TRUE	6:42245935-42250447	Gstk1	Gstk1
ENSMUSG00000066258	0.0319234	1.61213	-5.6582	4.40634e-07	8.01912e-06	TRUE	7:104299894-104315466	Trim12a	Trim12a
ENSMUSG00000047676	662.777	366.875	0.853236	4.42491e-07	8.04327e-06	TRUE	3:150072658-150073542	Rpsa-ps10	Rpsa-ps10
ENSMUSG00000017747	14.9769	28.7374	-0.94019	4.45171e-07	8.08231e-06	TRUE	11:100766032-100770957	Ghdc	Ghdc
ENSMUSG00000039813	21.1175	10.6129	0.992615	4.50859e-07	8.17579e-06	TRUE	4:46604390-46650209	Tbc1d2	Tbc1d2
ENSMUSG00000026411	81.4743	46.948	0.795283	4.57453e-07	8.2789e-06	TRUE	1:136008150-136035342	Tmem9	Tmem9
ENSMUSG00000082152	19.8587	8.5155	1.22161	4.57636e-07	8.2789e-06	TRUE	2:75632638-75633382	Gm13655	Gm13655
ENSMUSG00000022141	34.1247	17.2849	0.981309	4.60876e-07	8.3177e-06	TRUE	15:8291225-8444463	Nipbl	Nipbl
ENSMUSG00000050199	16.0212	33.7072	-1.07308	4.60717e-07	8.3177e-06	TRUE	2:109917647-110014257	Lgr4	Lgr4
ENSMUSG00000044026	16.8263	34.0153	-1.01547	4.63984e-07	8.36383e-06	TRUE	19:38395980-38405607	Slc35g1	Slc35g1
ENSMUSG00000025418	18.5734	39.1324	-1.07513	4.65313e-07	8.37784e-06	TRUE	4:106483456-106492283	Bsnd	Bsnd
ENSMUSG00000032596	3.62617	9.09171	-1.3261	4.70486e-07	8.46094e-06	TRUE	9:107975505-107984060	Uba7	Uba7
ENSMUSG00000020521	12.1648	21.9571	-0.851973	4.7379e-07	8.51028e-06	TRUE	11:86484657-86499025	Rnft1	Rnft1
ENSMUSG00000031937	1.48876	4.31864	-1.53646	4.79819e-07	8.60838e-06	TRUE	9:15239045-15259393	Vstm5	Vstm5
ENSMUSG00000034471	25.7908	52.5971	-1.02813	4.86412e-07	8.71636e-06	TRUE	11:115799183-115813639	Caskin2	Caskin2
ENSMUSG00000046719	1.04977	0.121127	3.11548	4.91879e-07	8.80394e-06	TRUE	11:95509845-95514570	Nxph3	Nxph3
ENSMUSG00000026971	45.845	25.3936	0.852302	4.99081e-07	8.92232e-06	TRUE	2:60598292-60722643	Itgb6	Itgb6
ENSMUSG00000027859	4.36015	12.107	-1.47339	5.14341e-07	9.18432e-06	TRUE	3:102469919-102521013	Ngf	Ngf
ENSMUSG00000075502	0.14616	0.832303	-2.50955	5.16116e-07	9.20518e-06	TRUE	14:79451835-79454816	Kbtbd6	Kbtbd6
ENSMUSG00000026478	83.497	48.649	0.779313	5.22286e-07	9.3043e-06	TRUE	1:153218922-153332786	Lamc1	Lamc1
ENSMUSG00000006362	0.680712	2.48668	-1.86911	5.23526e-07	9.31544e-06	TRUE	8:122628739-122699109	Cbfa2t3	Cbfa2t3
ENSMUSG00000045165	10.022	3.8984	1.36221	5.39496e-07	9.58837e-06	TRUE	7:127091359-127093986	AI467606	AI467606
ENSMUSG00000024222	73.8635	43.0405	0.779165	5.45616e-07	9.6858e-06	TRUE	17:28399095-28517524	Fkbp5	Fkbp5
ENSMUSG00000060716	6.7424	3.07003	1.13501	5.46704e-07	9.69378e-06	TRUE	12:79029163-79081648	Plekhh1	Plekhh1
ENSMUSG00000033355	0.184722	6.79621	-5.2013	5.48164e-07	9.70832e-06	TRUE	16:23609919-23614222	Rtp4	Rtp4
ENSMUSG00000042834	1.07347	0.138334	2.95606	5.519e-07	9.76309e-06	TRUE	18:33437019-33464029	Nrep	Nrep
ENSMUSG00000004843	66.2391	37.3814	0.825364	5.69889e-07	1.00696e-05	TRUE	16:65539133-65562697	Chmp2b	Chmp2b
ENSMUSG00000040771	76.7398	42.862	0.840276	5.83915e-07	1.03054e-05	TRUE	17:48410014-48417266	Oard1	Oard1
ENSMUSG00000078652	133.94	250.488	-0.903156	5.94703e-07	1.04836e-05	TRUE	11:101316213-101323537	Psme3	Psme3
ENSMUSG00000022817	186.73	105.93	0.817846	5.99295e-07	1.05417e-05	TRUE	16:33829665-33949153	Itgb5	Itgb5
ENSMUSG00000049295	28.5141	15.2127	0.906404	5.99389e-07	1.05417e-05	TRUE	14:52006077-52020733	Zfp219	Zfp219
ENSMUSG00000033102	4.08917	8.50949	-1.05726	6.04142e-07	1.0613e-05	TRUE	13:64192545-64274973	Cdc14b	Cdc14b
ENSMUSG00000016262	24.4741	12.9267	0.920908	6.06889e-07	1.0649e-05	TRUE	1:192844488-192855756	Sertad4	Sertad4
ENSMUSG00000038780	49.4027	27.4709	0.846685	6.0939e-07	1.06805e-05	TRUE	5:144876495-144965847	Smurf1	Smurf1
ENSMUSG00000108449	6.98886	1.12951	2.62936	6.20168e-07	1.08569e-05	TRUE	7:98388091-98415624	RP23-143J24.4	RP23-143J24.4
ENSMUSG00000042705	38.733	21.3908	0.856573	6.26455e-07	1.09543e-05	TRUE	18:46958862-47087992	Commd10	Commd10
ENSMUSG00000021684	0.422745	1.96107	-2.21378	6.41664e-07	1.11945e-05	TRUE	13:95024454-95250336	Pde8b	Pde8b
ENSMUSG00000054459	0.100161	0.939009	-3.22882	6.41304e-07	1.11945e-05	TRUE	12:11325247-11436649	Vsnl1	Vsnl1
ENSMUSG00000037509	4.52948	2.09914	1.10955	6.76767e-07	1.17933e-05	TRUE	1:34678188-34813309	Arhgef4	Arhgef4
ENSMUSG00000021850	0.289829	2.4372	-3.07195	6.88728e-07	1.1988e-05	TRUE	14:49226358-49245428	1700011H14Rik	1700011H14Rik
ENSMUSG00000021175	39.1685	21.1495	0.889072	6.99066e-07	1.2154e-05	TRUE	12:117804289-117878706	Cdca7l	Cdca7l
ENSMUSG00000024900	22.2937	44.5902	-1.00009	7.03947e-07	1.22248e-05	TRUE	19:3323301-3385732	Cpt1a	Cpt1a
ENSMUSG00000007617	27.6443	14.2244	0.958613	7.0656e-07	1.22422e-05	TRUE	13:93303757-93404129	Homer1	Homer1
ENSMUSG00000078532	26.353	9.85384	1.41921	7.06505e-07	1.22422e-05	TRUE	4:130531602-130574173	Nkain1	Nkain1
ENSMUSG00000042942	4.55782	9.37609	-1.04064	7.12339e-07	1.23282e-05	TRUE	18:10325177-10562934	Greb1l	Greb1l
ENSMUSG00000022306	7.80356	16.3714	-1.06897	7.13463e-07	1.23336e-05	TRUE	15:40655042-41104592	Zfpm2	Zfpm2
ENSMUSG00000067158	12.4626	0.896575	3.79704	7.16275e-07	1.23682e-05	TRUE	1:82448423-82586849	Col4a4	Col4a4
ENSMUSG00000019889	13.8964	25.3252	-0.86586	7.22285e-07	1.24578e-05	TRUE	10:28074820-28597397	Ptprk	Ptprk
ENSMUSG00000061232	282.683	506.375	-0.841023	7.35859e-07	1.26775e-05	TRUE	17:33996017-34000333	H2-K1	H2-K1
ENSMUSG00000036957	0.0169269	0.782869	-5.53137	7.3898e-07	1.27168e-05	TRUE	7:30355514-30362772	Lrfn3	Lrfn3
ENSMUSG00000022972	99.6736	56.0643	0.830131	7.40983e-07	1.27368e-05	TRUE	16:90925809-90934927	1110004E09Rik	1110004E09Rik
ENSMUSG00000099681	0.568126	1.67173	-1.55706	7.49209e-07	1.28637e-05	TRUE	11:105177726-105181433	1700052K11Rik	1700052K11Rik
ENSMUSG00000019326	0.218435	1.28229	-2.55345	7.69289e-07	1.31935e-05	TRUE	11:101330605-101341938	Aoc3	Aoc3
ENSMUSG00000053580	0.795882	2.27622	-1.51601	7.74983e-07	1.32762e-05	TRUE	11:105589986-105929304	Tanc2	Tanc2
ENSMUSG00000034265	0.0388666	0.637413	-4.03562	7.76259e-07	1.3283e-05	TRUE	17:5492600-5753891	Zdhhc14	Zdhhc14
ENSMUSG00000034709	55.676	105.121	-0.916928	7.84904e-07	1.34158e-05	TRUE	17:88530118-88588367	Ppp1r21	Ppp1r21
ENSMUSG00000022836	6.94873	13.9508	-1.00552	7.97957e-07	1.36236e-05	TRUE	16:34745210-35002420	Mylk	Mylk
ENSMUSG00000069520	7.956	14.834	-0.898796	7.99772e-07	1.36393e-05	TRUE	10:115340739-115362262	Tmem19	Tmem19
ENSMUSG00000106106	614.156	1235.03	-1.00787	8.15903e-07	1.38987e-05	TRUE	17:39846353-39848827	Rn18s-rs5	Rn18s-rs5
ENSMUSG00000011034	0.0354005	0.413005	-3.54432	8.32216e-07	1.41607e-05	TRUE	5:33104219-33162870	Slc5a1	Slc5a1
ENSMUSG00000003549	63.4282	33.6053	0.916435	8.61294e-07	1.46391e-05	TRUE	7:19344778-19356524	Ercc1	Ercc1
ENSMUSG00000026003	97.4034	51.6859	0.9142	8.6749e-07	1.47279e-05	TRUE	1:66830839-66863277	Acadl	Acadl
ENSMUSG00000062078	64.0128	36.5273	0.809383	8.68616e-07	1.47306e-05	TRUE	17:10206471-10319361	Qk	Qk
ENSMUSG00000071648	18.93	9.33013	1.02071	8.74423e-07	1.48125e-05	TRUE	19:8927382-8929356	Rom1	Rom1
ENSMUSG00000022098	23.1376	11.659	0.988792	8.7968e-07	1.48849e-05	TRUE	14:70474557-70520260	Bmp1	Bmp1
ENSMUSG00000030268	80.4274	41.8115	0.943787	9.0484e-07	1.52936e-05	TRUE	6:144993835-145076184	Bcat1	Bcat1
ENSMUSG00000060961	52.2874	27.8508	0.908744	9.10762e-07	1.53766e-05	TRUE	5:88886818-89239653	Slc4a4	Slc4a4
ENSMUSG00000058656	0.066705	2.76826	-5.37503	9.12974e-07	1.53968e-05	TRUE	15:53461621-53902537	Samd12	Samd12
ENSMUSG00000099032	13.5317	6.95725	0.959757	9.19713e-07	1.54932e-05	TRUE	1:9960163-9967932	Tcf24	Tcf24
ENSMUSG00000027977	1.4183	0.424805	1.73929	9.30966e-07	1.56654e-05	TRUE	3:123526166-123690853	Ndst3	Ndst3
ENSMUSG00000021451	50.3833	85.6839	-0.766079	9.33136e-07	1.56845e-05	TRUE	13:51701246-51793747	Sema4d	Sema4d
ENSMUSG00000047153	9.8205	4.72284	1.05614	9.38885e-07	1.57637e-05	TRUE	14:55884969-55896781	Khnyn	Khnyn
ENSMUSG00000026811	0.0310037	1.31766	-5.40938	9.41906e-07	1.5797e-05	TRUE	2:32599709-32620806	St6galnac6	St6galnac6
ENSMUSG00000033060	110.709	59.1449	0.904445	9.47848e-07	1.58791e-05	TRUE	14:101729957-101934710	Lmo7	Lmo7
ENSMUSG00000036192	0.00944565	0.526595	-5.80089	9.49377e-07	1.58872e-05	TRUE	19:18930605-19111196	Rorb	Rorb
ENSMUSG00000023980	17.1911	9.47993	0.858712	9.57668e-07	1.60082e-05	TRUE	17:47488050-47502287	Taf8	Taf8
ENSMUSG00000031751	101.713	186.361	-0.873594	9.73906e-07	1.62618e-05	TRUE	8:93971588-94012663	Amfr	Amfr
ENSMUSG00000025533	59.0159	32.8744	0.844137	9.81079e-07	1.63635e-05	TRUE	5:130011258-130029247	Asl	Asl
ENSMUSG00000039480	5.24704	10.8956	-1.05417	9.86656e-07	1.64385e-05	TRUE	10:34288288-34418552	Nt5dc1	Nt5dc1
ENSMUSG00000026405	0.114595	1.06	-3.20945	1.00825e-06	1.67799e-05	TRUE	1:130634773-130661632	C4bp	C4bp
ENSMUSG00000048878	15.4359	29.8985	-0.953778	1.01165e-06	1.6818e-05	TRUE	11:103116231-103119725	Hexim1	Hexim1
ENSMUSG00000050530	7.83165	16.0228	-1.03274	1.03101e-06	1.71211e-05	TRUE	2:3114224-3227806	Fam171a1	Fam171a1
ENSMUSG00000034165	117.95	67.8297	0.798192	1.03395e-06	1.71511e-05	TRUE	17:47505051-47599691	Ccnd3	Ccnd3
ENSMUSG00000021112	25.3824	14.567	0.801126	1.04125e-06	1.72534e-05	TRUE	12:78748947-78840711	Mpp5	Mpp5
ENSMUSG00000046718	64.6866	144.951	-1.16402	1.04451e-06	1.72884e-05	TRUE	8:71534264-71537437	Bst2	Bst2
ENSMUSG00000090035	3.54002	6.99915	-0.983423	1.05589e-06	1.74579e-05	TRUE	10:99108159-99113247	Galnt4	Galnt4
ENSMUSG00000059316	15.808	30.7642	-0.9606	1.06671e-06	1.76176e-05	TRUE	2:29802634-29817522	Slc27a4	Slc27a4
ENSMUSG00000046997	9.10335	4.55167	1	1.08604e-06	1.78888e-05	TRUE	9:96943482-97018843	Spsb4	Spsb4
ENSMUSG00000071180	43.1588	25.2729	0.772062	1.08667e-06	1.78888e-05	TRUE	13:108046424-108049146	Smim15	Smim15
ENSMUSG00000106847	0.174238	0.799443	-2.19794	1.08519e-06	1.78888e-05	TRUE	15:72805600-72810324	Peg13	Peg13
ENSMUSG00000033967	0.313981	1.2634	-2.00856	1.08959e-06	1.79174e-05	TRUE	7:12927416-12931072	Rnf225	Rnf225
ENSMUSG00000031669	6.95698	13.1309	-0.916435	1.09379e-06	1.7967e-05	TRUE	8:95633559-95645059	Gins3	Gins3
ENSMUSG00000025381	41.6184	76.7607	-0.883146	1.10459e-06	1.81248e-05	TRUE	10:128322459-128327187	Cnpy2	Cnpy2
ENSMUSG00000030409	9.50358	18.9145	-0.992948	1.10595e-06	1.81276e-05	TRUE	7:19083849-19093821	Dmpk	Dmpk
ENSMUSG00000060679	47.3272	27.3084	0.793322	1.11471e-06	1.82514e-05	TRUE	1:42851233-42905683	Mrps9	Mrps9
ENSMUSG00000020326	40.9325	21.9137	0.901414	1.12056e-06	1.83274e-05	TRUE	11:40748552-40755311	Ccng1	Ccng1
ENSMUSG00000025969	43.5637	24.3207	0.840943	1.15646e-06	1.88942e-05	TRUE	1:62703285-62818695	Nrp2	Nrp2
ENSMUSG00000021484	36.5032	66.4157	-0.8635	1.19599e-06	1.95191e-05	TRUE	13:55343833-55362783	Lman2	Lman2
ENSMUSG00000024302	0.0846429	0.54111	-2.67646	1.20212e-06	1.9598e-05	TRUE	18:23415415-23659714	Dtna	Dtna
ENSMUSG00000050697	41.6604	22.6586	0.878618	1.21092e-06	1.97203e-05	TRUE	15:5143861-5181899	Prkaa1	Prkaa1
ENSMUSG00000042626	111.812	64.7803	0.787453	1.2691e-06	2.06457e-05	TRUE	3:89418443-89430027	Shc1	Shc1
ENSMUSG00000074305	13.0938	7.00003	0.903446	1.29731e-06	2.10595e-05	TRUE	9:56201126-56418067	Peak1	Peak1
ENSMUSG00000081214	17.6696	6.07166	1.54111	1.29615e-06	2.10595e-05	TRUE	1:181241988-181242320	Rpl35a-ps2	Rpl35a-ps2
ENSMUSG00000000753	0.467902	3.05598	-2.70736	1.3249e-06	2.14385e-05	TRUE	11:75409769-75422701	Serpinf1	Serpinf1
ENSMUSG00000021458	5.81737	11.7498	-1.0142	1.32398e-06	2.14385e-05	TRUE	13:63014934-63326096	2010111I01Rik	2010111I01Rik
ENSMUSG00000073702	800.87	483.766	0.727258	1.324e-06	2.14385e-05	TRUE	1:39367842-39371911	Rpl31	Rpl31
ENSMUSG00000020246	13.7294	24.201	-0.817797	1.32963e-06	2.14921e-05	TRUE	10:82696160-82742428	Hcfc2	Hcfc2
ENSMUSG00000029330	20.3358	41.2908	-1.0218	1.33721e-06	2.15917e-05	TRUE	5:101765130-101823858	Cds1	Cds1
ENSMUSG00000037411	16.6529	7.09233	1.23144	1.33868e-06	2.15924e-05	TRUE	5:137061504-137072268	Serpine1	Serpine1
ENSMUSG00000035929	2.99087	7.65376	-1.3556	1.34672e-06	2.16991e-05	TRUE	17:35379617-35385290	H2-Q4	H2-Q4
ENSMUSG00000061313	8.02969	15.7728	-0.974023	1.36998e-06	2.20504e-05	TRUE	8:25725324-25754280	Ddhd2	Ddhd2
ENSMUSG00000053332	99.2084	50.3558	0.978305	1.37872e-06	2.21675e-05	TRUE	1:161034422-161038539	Gas5	Gas5
ENSMUSG00000043972	0.0265503	1.12175	-5.40087	1.38187e-06	2.21948e-05	TRUE	17:42556783-42611313	Opn5	Opn5
ENSMUSG00000025854	64.6671	115.373	-0.835196	1.39156e-06	2.23267e-05	TRUE	5:138754514-138810077	Fam20c	Fam20c
ENSMUSG00000041957	31.3981	18.2954	0.779197	1.40642e-06	2.25414e-05	TRUE	16:16213318-16272712	Pkp2	Pkp2
ENSMUSG00000038312	98.3599	56.6175	0.796822	1.41401e-06	2.26391e-05	TRUE	2:155701677-155729475	Edem2	Edem2
ENSMUSG00000000792	0.347331	1.5175	-2.12732	1.41551e-06	2.26393e-05	TRUE	8:70882889-70892757	Slc5a5	Slc5a5
ENSMUSG00000022253	214.55	102.369	1.06753	1.41833e-06	2.26605e-05	TRUE	15:9071260-9110487	Nadk2	Nadk2
ENSMUSG00000027739	11.3762	20.6956	-0.863308	1.42806e-06	2.27919e-05	TRUE	3:51483920-51496232	Rab33b	Rab33b
ENSMUSG00000058135	532.033	293.88	0.856289	1.43088e-06	2.2813e-05	TRUE	3:108012255-108017973	Gstm1	Gstm1
ENSMUSG00000034343	53.1615	30.9977	0.778222	1.48484e-06	2.36484e-05	TRUE	1:91250304-91290337	Ube2f	Ube2f
ENSMUSG00000003746	25.2263	50.3241	-0.996322	1.53029e-06	2.43467e-05	TRUE	10:53904788-54075796	Man1a	Man1a
ENSMUSG00000026895	63.4174	118.159	-0.897777	1.5324e-06	2.43548e-05	TRUE	2:36036326-36049406	Ndufa8	Ndufa8
ENSMUSG00000026278	226.624	134.77	0.749809	1.54134e-06	2.44712e-05	TRUE	1:93685660-93695764	Bok	Bok
ENSMUSG00000060314	0.0414799	0.705159	-4.08746	1.57748e-06	2.50188e-05	TRUE	7:140807449-140822178	Zfp941	Zfp941
ENSMUSG00000048106	6.10506	13.1901	-1.11138	1.60042e-06	2.53561e-05	TRUE	3:19894886-19898984	4632415L05Rik	4632415L05Rik
ENSMUSG00000025354	15.2761	28.1961	-0.884218	1.61814e-06	2.55835e-05	TRUE	10:128805676-128819446	Dnajc14	Dnajc14
ENSMUSG00000047945	194.254	105.229	0.884419	1.61655e-06	2.55835e-05	TRUE	4:129513581-129515985	Marcksl1	Marcksl1
ENSMUSG00000032278	58.9894	33.9114	0.798687	1.63219e-06	2.57787e-05	TRUE	9:61953481-62026856	Paqr5	Paqr5
ENSMUSG00000033581	141.747	83.5295	0.762957	1.63495e-06	2.57955e-05	TRUE	16:22059009-22163299	Igf2bp2	Igf2bp2
ENSMUSG00000030790	15.5809	5.58605	1.47988	1.65097e-06	2.60212e-05	TRUE	7:110627661-110629820	Adm	Adm
ENSMUSG00000021468	20.0884	37.933	-0.917086	1.65853e-06	2.60862e-05	TRUE	13:53332716-53377365	Sptlc1	Sptlc1
ENSMUSG00000097119	9.23659	5.03859	0.87434	1.65746e-06	2.60862e-05	TRUE	17:45433852-45442544	B230354K17Rik	B230354K17Rik
ENSMUSG00000016559	503.061	855.626	-0.766249	1.67498e-06	2.62905e-05	TRUE	11:116021912-116027962	H3f3b	H3f3b
ENSMUSG00000052331	42.1441	17.5944	1.26022	1.67371e-06	2.62905e-05	TRUE	1:54645340-54926387	Ankrd44	Ankrd44
ENSMUSG00000027366	51.5529	93.3372	-0.856398	1.68731e-06	2.64452e-05	TRUE	2:126890391-126933235	Sppl2a	Sppl2a
ENSMUSG00000041319	58.0179	32.6215	0.830675	1.68833e-06	2.64452e-05	TRUE	17:23668614-23673882	Thoc6	Thoc6
ENSMUSG00000040354	103.364	185.768	-0.845769	1.70016e-06	2.66031e-05	TRUE	10:127296221-127311786	Mars	Mars
ENSMUSG00000090553	281.156	164.588	0.772508	1.7111e-06	2.67468e-05	TRUE	1:133603871-133610291	Snrpe	Snrpe
ENSMUSG00000052821	21.2301	11.1853	0.924514	1.73019e-06	2.70174e-05	TRUE	X:106574346-106603679	Cysltr1	Cysltr1
ENSMUSG00000064105	5.96933	11.5986	-0.958314	1.74409e-06	2.72063e-05	TRUE	19:46761596-46878795	Cnnm2	Cnnm2
ENSMUSG00000020841	50.0487	95.21	-0.92778	1.75616e-06	2.73665e-05	TRUE	11:76778424-76847018	Cpd	Cpd
ENSMUSG00000086841	132.914	73.9782	0.845326	1.76081e-06	2.74109e-05	TRUE	11:62602877-62604807	2410006H16Rik	2410006H16Rik
ENSMUSG00000066877	53.0899	30.2623	0.810917	1.76343e-06	2.74236e-05	TRUE	1:43444579-43570515	Nck2	Nck2
ENSMUSG00000049354	39.1418	67.3551	-0.783075	1.77464e-06	2.75465e-05	TRUE	11:106036872-106059324	Dcaf7	Dcaf7
ENSMUSG00000061665	147.019	87.563	0.747611	1.77497e-06	2.75465e-05	TRUE	17:42792951-42876424	Cd2ap	Cd2ap
ENSMUSG00000027639	99.4842	193.588	-0.960452	1.78438e-06	2.76643e-05	TRUE	2:157097533-157135265	Samhd1	Samhd1
ENSMUSG00000038146	5.18956	2.7182	0.932962	1.83906e-06	2.8483e-05	TRUE	17:32120820-32166880	Notch3	Notch3
ENSMUSG00000041650	29.5635	15.9221	0.89279	1.84799e-06	2.85921e-05	TRUE	14:122534324-122891100	Pcca	Pcca
ENSMUSG00000068196	19.3977	2.75654	2.81496	1.8531e-06	2.86419e-05	TRUE	16:57624258-57754737	Col8a1	Col8a1
ENSMUSG00000021318	26.1936	13.3434	0.973091	1.88788e-06	2.91497e-05	TRUE	13:15463235-15730026	Gli3	Gli3
ENSMUSG00000034761	61.8747	36.2775	0.770275	1.89155e-06	2.91768e-05	TRUE	12:69803750-69893200	Map4k5	Map4k5
ENSMUSG00000034667	26.7881	49.5068	-0.886036	1.90713e-06	2.93873e-05	TRUE	10:121587380-121626316	Xpot	Xpot
ENSMUSG00000046822	8.26438	15.0807	-0.867723	1.97375e-06	3.0383e-05	TRUE	10:81028538-81037426	Slc39a3	Slc39a3
ENSMUSG00000057346	0.161319	5.96072	-5.20749	1.98187e-06	3.0477e-05	TRUE	15:77403789-77411080	Apol9a	Apol9a
ENSMUSG00000017831	57.1189	33.6807	0.762049	1.99761e-06	3.0688e-05	TRUE	17:53479234-53507671	Rab5a	Rab5a
ENSMUSG00000017843	49.2592	28.7718	0.775736	2.02084e-06	3.10135e-05	TRUE	12:110485739-110583061	Ppp2r5c	Ppp2r5c
ENSMUSG00000038497	7.85229	15.3921	-0.971004	2.04735e-06	3.13569e-05	TRUE	8:13288013-13322924	Tmco3	Tmco3
ENSMUSG00000096401	9.16484	20.686	-1.17447	2.04708e-06	3.13569e-05	TRUE	8:20136502-20151665	Gm21811	Gm21811
ENSMUSG00000044617	2.17054	4.38383	-1.01414	2.06108e-06	3.15353e-05	TRUE	10:127739538-127747335	Zbtb39	Zbtb39
ENSMUSG00000024429	98.4	54.4959	0.852511	2.07087e-06	3.16409e-05	TRUE	17:35979851-35989462	Gnl1	Gnl1
ENSMUSG00000032527	14.8031	29.5652	-0.998	2.07215e-06	3.16409e-05	TRUE	9:100982032-101034898	Pccb	Pccb
ENSMUSG00000024401	0.156219	1.39035	-3.1538	2.11834e-06	3.23137e-05	TRUE	17:35199381-35202007	Tnf	Tnf
ENSMUSG00000027332	179.767	101.443	0.825463	2.14471e-06	3.26646e-05	TRUE	2:118861954-118882909	Ivd	Ivd
ENSMUSG00000086607	8.32219	3.26866	1.34826	2.14565e-06	3.26646e-05	TRUE	18:57373455-57552397	4930511M06Rik	4930511M06Rik
ENSMUSG00000020793	0.420286	1.96586	-2.22571	2.19353e-06	3.33602e-05	TRUE	11:116280939-116283938	Galr2	Galr2
ENSMUSG00000000690	37.7218	70.3929	-0.900031	2.19903e-06	3.34103e-05	TRUE	11:96292476-96301569	Hoxb6	Hoxb6
ENSMUSG00000031858	10.9927	21.2993	-0.954254	2.20921e-06	3.35314e-05	TRUE	8:70016123-70042734	Mau2	Mau2
ENSMUSG00000021196	98.2877	42.7504	1.20107	2.25008e-06	3.41163e-05	TRUE	13:6579768-6648777	Pfkp	Pfkp
ENSMUSG00000026087	119.057	71.0006	0.745747	2.25224e-06	3.41163e-05	TRUE	1:37890477-37898535	Mrpl30	Mrpl30
ENSMUSG00000059409	59.0783	34.2272	0.787486	2.27229e-06	3.43856e-05	TRUE	17:46682991-46705002	Ppp2r5d	Ppp2r5d
ENSMUSG00000023991	78.0738	40.6556	0.941384	2.36126e-06	3.56964e-05	TRUE	17:47867133-47924645	Foxp4	Foxp4
ENSMUSG00000006576	7.22211	2.83597	1.34858	2.40516e-06	3.62878e-05	TRUE	1:75546266-75562172	Slc4a3	Slc4a3
ENSMUSG00000021725	5.06548	11.0053	-1.11942	2.40405e-06	3.62878e-05	TRUE	13:116854824-117025516	Parp8	Parp8
ENSMUSG00000048337	0.247013	1.16496	-2.23763	2.41981e-06	3.63643e-05	TRUE	14:34143992-34152489	Npy4r	Npy4r
ENSMUSG00000054453	0.555169	0.0213527	4.70044	2.41508e-06	3.63643e-05	TRUE	X:9885622-9994543	Sytl5	Sytl5
ENSMUSG00000078580	0.134048	0.993173	-2.8893	2.41332e-06	3.63643e-05	TRUE	7:127389673-127393629	E430018J23Rik	E430018J23Rik
ENSMUSG00000099843	19.2677	9.05193	1.08989	2.41791e-06	3.63643e-05	TRUE	1:105979350-105990282	Gm7160	Gm7160
ENSMUSG00000019923	83.8446	149.105	-0.830536	2.43353e-06	3.65342e-05	TRUE	10:72654845-72674964	Zwint	Zwint
ENSMUSG00000018126	43.1164	20.7869	1.05256	2.45556e-06	3.68285e-05	TRUE	15:79258195-79285537	Baiap2l2	Baiap2l2
ENSMUSG00000019988	12.6756	21.785	-0.781275	2.51665e-06	3.77075e-05	TRUE	10:92684746-92722420	Nedd1	Nedd1
ENSMUSG00000036026	152.372	77.9028	0.967847	2.55891e-06	3.83029e-05	TRUE	17:45660171-45686905	Tmem63b	Tmem63b
ENSMUSG00000042035	2.35652	1.03132	1.19216	2.56922e-06	3.84193e-05	TRUE	3:101377083-101463059	Igsf3	Igsf3
ENSMUSG00000018428	23.4847	42.6455	-0.860672	2.57404e-06	3.84535e-05	TRUE	11:88830792-88864586	Akap1	Akap1
ENSMUSG00000038332	3.32364	6.67666	-1.00636	2.71685e-06	4.0547e-05	TRUE	10:41810574-41908424	Sesn1	Sesn1
ENSMUSG00000027217	21.4534	9.94734	1.10882	2.75158e-06	4.1025e-05	TRUE	2:93201760-93334505	Tspan18	Tspan18
ENSMUSG00000021114	88.1745	51.776	0.768079	2.76914e-06	4.12463e-05	TRUE	12:78842989-78861638	Atp6v1d	Atp6v1d
ENSMUSG00000040118	0.474501	0.0431364	3.45943	2.84194e-06	4.22891e-05	TRUE	5:15934691-16374511	Cacna2d1	Cacna2d1
ENSMUSG00000038214	8.00625	4.24303	0.916033	2.84849e-06	4.23451e-05	TRUE	10:43479140-43515396	Bend3	Bend3
ENSMUSG00000059791	41.5096	22.9859	0.852693	2.87026e-06	4.2627e-05	TRUE	17:35861318-35865402	Nrm	Nrm
ENSMUSG00000090793	3.19434	0.374645	3.09192	2.87706e-06	4.26863e-05	TRUE	5:13811242-13814452	Gm6650	Gm6650
ENSMUSG00000037703	16.1962	27.919	-0.785589	2.89812e-06	4.29567e-05	TRUE	2:130632839-130642803	Lzts3	Lzts3
ENSMUSG00000078700	1.42167	3.77027	-1.40708	2.90856e-06	4.30694e-05	TRUE	11:96916270-96965060	D030028A08Rik	D030028A08Rik
ENSMUSG00000017830	1.23289	4.08086	-1.72683	2.92461e-06	4.32649e-05	TRUE	11:100694884-100704271	Dhx58	Dhx58
ENSMUSG00000060962	1.1874	0.165334	2.84435	2.92847e-06	4.32797e-05	TRUE	7:30763756-30781063	Dmkn	Dmkn
ENSMUSG00000024087	8.37665	17.1641	-1.03495	2.93931e-06	4.33978e-05	TRUE	17:79706953-79715041	Cyp1b1	Cyp1b1
ENSMUSG00000038604	8.39738	14.2196	-0.759866	2.96918e-06	4.37961e-05	TRUE	8:105605229-105622194	Fam65a	Fam65a
ENSMUSG00000021895	7.61202	3.81614	0.996165	3.0079e-06	4.43241e-05	TRUE	14:27238039-27403904	Arhgef3	Arhgef3
ENSMUSG00000008136	119.454	58.5479	1.02876	3.05216e-06	4.49328e-05	TRUE	1:43123074-43196984	Fhl2	Fhl2
ENSMUSG00000031600	8.32436	15.6087	-0.906934	3.07753e-06	4.52624e-05	TRUE	8:40511783-40551134	Vps37a	Vps37a
ENSMUSG00000023967	66.7211	38.4589	0.794826	3.08407e-06	4.53147e-05	TRUE	17:46110986-46128910	Mrps18a	Mrps18a
ENSMUSG00000010307	5.84054	13.2156	-1.17807	3.09283e-06	4.53995e-05	TRUE	7:47050640-47054776	Tmem86a	Tmem86a
ENSMUSG00000001910	48.5292	82.1161	-0.758813	3.09774e-06	4.54275e-05	TRUE	8:84670483-84687862	Nacc1	Nacc1
ENSMUSG00000020393	33.8898	20.2887	0.740175	3.11685e-06	4.56636e-05	TRUE	11:5191552-5261558	Kremen1	Kremen1
ENSMUSG00000038990	12.7622	6.67505	0.935027	3.17006e-06	4.63984e-05	TRUE	2:180258540-180273496	Cables2	Cables2
ENSMUSG00000025980	864.519	476.963	0.858021	3.23766e-06	4.73421e-05	TRUE	1:55077835-55088243	Hspd1	Hspd1
ENSMUSG00000031708	143.391	244.947	-0.772514	3.25097e-06	4.74772e-05	TRUE	8:83571700-83594491	Tecr	Tecr
ENSMUSG00000031770	12.6324	24.7188	-0.968474	3.25315e-06	4.74772e-05	TRUE	8:94386438-94395377	Herpud1	Herpud1
ENSMUSG00000041827	1.50954	12.2192	-3.01696	3.26638e-06	4.76245e-05	TRUE	5:114923240-114937915	Oasl1	Oasl1
ENSMUSG00000056648	39.2004	70.4167	-0.84505	3.32863e-06	4.84855e-05	TRUE	11:96281905-96285315	Hoxb8	Hoxb8
ENSMUSG00000004788	132.764	80.9075	0.714519	3.35093e-06	4.87635e-05	TRUE	12:85219481-85226628	Eif2b2	Eif2b2
ENSMUSG00000032258	18.6489	9.85653	0.919939	3.36741e-06	4.89564e-05	TRUE	9:83390293-83441127	Lca5	Lca5
ENSMUSG00000016534	45.0349	74.9408	-0.734707	3.38069e-06	4.91024e-05	TRUE	X:38401357-38456454	Lamp2	Lamp2
ENSMUSG00000036333	10.4419	21.1536	-1.01852	3.50541e-06	5.08652e-05	TRUE	12:24974932-25059697	Kidins220	Kidins220
ENSMUSG00000024913	23.5188	38.204	-0.699905	3.52547e-06	5.11076e-05	TRUE	19:3584828-3686564	Lrp5	Lrp5
ENSMUSG00000021033	31.0345	16.1644	0.941052	3.6713e-06	5.312e-05	TRUE	12:87147707-87164721	Gstz1	Gstz1
ENSMUSG00000038150	13.0161	23.909	-0.877259	3.66976e-06	5.312e-05	TRUE	11:98581256-98587368	Ormdl3	Ormdl3
ENSMUSG00000044408	41.908	24.1162	0.797223	3.70831e-06	5.36045e-05	TRUE	12:54645374-54656572	Sptssa	Sptssa
ENSMUSG00000020238	88.3498	165.768	-0.907867	3.72887e-06	5.38504e-05	TRUE	10:81486249-81496392	Ncln	Ncln
ENSMUSG00000073436	2.46786	6.52221	-1.4021	3.73824e-06	5.39344e-05	TRUE	17:24888486-24895087	Eme2	Eme2
ENSMUSG00000039680	94.3842	48.4904	0.960847	3.74514e-06	5.39827e-05	TRUE	16:92058270-92112227	Mrps6	Mrps6
ENSMUSG00000002804	47.5423	26.504	0.843002	3.77809e-06	5.4303e-05	TRUE	12:112934733-112942118	Nudt14	Nudt14
ENSMUSG00000025007	83.6496	150.443	-0.846786	3.77696e-06	5.4303e-05	TRUE	19:40550257-40588463	Aldh18a1	Aldh18a1
ENSMUSG00000090958	0.564466	0.0581068	3.28011	3.77596e-06	5.4303e-05	TRUE	7:98489283-98502181	Lrrc32	Lrrc32
ENSMUSG00000022769	47.4881	25.9841	0.86994	3.82146e-06	5.48696e-05	TRUE	16:17130138-17132383	Sdf2l1	Sdf2l1
ENSMUSG00000025968	123.606	76.0606	0.700522	3.82475e-06	5.48696e-05	TRUE	1:63143596-63176833	Ndufs1	Ndufs1
ENSMUSG00000013338	0.518004	1.83506	-1.82479	3.86641e-06	5.54149e-05	TRUE	2:156019139-156052947	Fer1l4	Fer1l4
ENSMUSG00000031119	8.62238	16.0574	-0.897076	3.90811e-06	5.59597e-05	TRUE	X:52053021-52165252	Gpc4	Gpc4
ENSMUSG00000005397	0.212262	0.0120148	4.14295	3.94288e-06	5.64044e-05	TRUE	13:13437602-13512275	Nid1	Nid1
ENSMUSG00000059714	144.841	83.7447	0.790396	3.97227e-06	5.67713e-05	TRUE	17:35823230-35832791	Flot1	Flot1
ENSMUSG00000030091	22.9325	47.2021	-1.04146	3.99034e-06	5.69759e-05	TRUE	6:91013068-91116829	Nup210	Nup210
ENSMUSG00000025348	8.84565	17.8059	-1.00932	3.99515e-06	5.6991e-05	TRUE	10:128933813-128958277	Itga7	Itga7
ENSMUSG00000005699	10.5137	19.8634	-0.917846	4.00679e-06	5.71033e-05	TRUE	8:105701154-105703493	Pard6a	Pard6a
ENSMUSG00000039697	2.01526	4.20308	-1.06048	4.05636e-06	5.77556e-05	TRUE	10:30645584-30803107	Ncoa7	Ncoa7
ENSMUSG00000013878	12.2307	22.093	-0.853084	4.07462e-06	5.79611e-05	TRUE	8:26119368-26143871	Rnf170	Rnf170
ENSMUSG00000053536	22.5674	39.3331	-0.801505	4.08394e-06	5.80394e-05	TRUE	19:31082841-31086590	Cstf2t	Cstf2t
ENSMUSG00000021066	3.96118	1.69274	1.22657	4.11144e-06	5.83755e-05	TRUE	12:69893105-69964085	Atl1	Atl1
ENSMUSG00000034282	8.90195	16.025	-0.848133	4.12273e-06	5.84812e-05	TRUE	11:116220559-116238077	Evpl	Evpl
ENSMUSG00000074578	158.571	91.5872	0.791913	4.16911e-06	5.90837e-05	TRUE	2:167062934-167065862	1500012F01Rik	1500012F01Rik
ENSMUSG00000044308	23.3648	43.6309	-0.901013	4.17655e-06	5.9134e-05	TRUE	2:69897246-70024013	Ubr3	Ubr3
ENSMUSG00000019810	47.4949	79.7448	-0.747617	4.18193e-06	5.91551e-05	TRUE	10:13499540-13519035	Fuca2	Fuca2
ENSMUSG00000067889	6.45626	11.5376	-0.837576	4.19781e-06	5.93243e-05	TRUE	19:4711208-4752353	Sptbn2	Sptbn2
ENSMUSG00000025429	2.9508	6.83023	-1.21083	4.23147e-06	5.97444e-05	TRUE	18:77794545-77882007	Pstpip2	Pstpip2
ENSMUSG00000068299	1.84465	4.14462	-1.16789	4.24359e-06	5.98598e-05	TRUE	6:85899051-85904884	1700019G17Rik	1700019G17Rik
ENSMUSG00000036918	35.0414	58.0465	-0.72815	4.24996e-06	5.98941e-05	TRUE	17:87282886-87381769	Ttc7	Ttc7
ENSMUSG00000073676	429.665	241.721	0.829867	4.27086e-06	6.01327e-05	TRUE	1:55088132-55091307	Hspe1	Hspe1
ENSMUSG00000025544	99.6913	60.0205	0.732012	4.29059e-06	6.03545e-05	TRUE	14:122107038-122159604	Tm9sf2	Tm9sf2
ENSMUSG00000027313	13.5343	33.2516	-1.2968	4.33432e-06	6.09132e-05	TRUE	2:119351229-119354381	Chac1	Chac1
ENSMUSG00000029201	82.2679	49.1706	0.742534	4.37443e-06	6.14201e-05	TRUE	5:65413221-65435949	Ugdh	Ugdh
ENSMUSG00000032997	16.8845	9.6094	0.813177	4.38623e-06	6.15289e-05	TRUE	1:75474569-75479307	Chpf	Chpf
ENSMUSG00000091478	41.9472	77.7673	-0.890589	4.41485e-06	6.18731e-05	TRUE	11:100361716-100362126	Gm10039	Gm10039
ENSMUSG00000020255	15.9954	26.843	-0.746889	4.41907e-06	6.18752e-05	TRUE	10:83360221-83368835	D10Wsu102e	D10Wsu102e
ENSMUSG00000044229	0.0534187	0.515108	-3.26946	4.42632e-06	6.19196e-05	TRUE	9:48362041-48400025	Nxpe4	Nxpe4
ENSMUSG00000059602	1.31321	2.98226	-1.18331	4.47638e-06	6.25621e-05	TRUE	10:86055125-86498896	Syn3	Syn3
ENSMUSG00000023072	54.3966	31.0082	0.810868	4.48404e-06	6.26115e-05	TRUE	7:35397035-35438689	Cep89	Cep89
ENSMUSG00000079435	440.527	264.907	0.733746	4.54863e-06	6.3455e-05	TRUE	X:134585654-134588062	Rpl36a	Rpl36a
ENSMUSG00000026983	0.0490491	1.05456	-4.42626	4.57034e-06	6.36994e-05	TRUE	2:24276954-24283426	Il1f5	Il1f5
ENSMUSG00000049577	18.4343	8.80163	1.06655	4.65384e-06	6.48036e-05	TRUE	8:122282141-122337251	Zfpm1	Zfpm1
ENSMUSG00000027439	54.4525	32.5138	0.743945	4.68117e-06	6.51245e-05	TRUE	2:148681023-148692949	Gzf1	Gzf1
ENSMUSG00000052949	11.0991	22.6399	-1.02843	4.72116e-06	6.56207e-05	TRUE	11:116336353-116413032	Rnf157	Rnf157
ENSMUSG00000000278	38.74	62.977	-0.701002	4.7467e-06	6.59153e-05	TRUE	11:88924020-88955465	Scpep1	Scpep1
ENSMUSG00000031712	0.0380722	0.920078	-4.59494	4.75462e-06	6.59649e-05	TRUE	8:82331637-82403222	Il15	Il15
ENSMUSG00000020525	25.0197	42.8004	-0.774557	4.78988e-06	6.63934e-05	TRUE	11:85311244-85347066	Ppm1d	Ppm1d
ENSMUSG00000020411	6.31362	2.93885	1.10321	4.81371e-06	6.66629e-05	TRUE	11:46148155-46166508	Nipal4	Nipal4
ENSMUSG00000019302	20.2998	40.622	-1.0008	4.81937e-06	6.66804e-05	TRUE	11:101009452-101063719	Atp6v0a1	Atp6v0a1
ENSMUSG00000031902	12.8639	22.1686	-0.785189	4.88475e-06	6.75234e-05	TRUE	8:106059603-106130537	Nfatc3	Nfatc3
ENSMUSG00000055523	1.11555	0.305135	1.87023	4.899e-06	6.76272e-05	TRUE	19:55198297-55241236	Gucy2g	Gucy2g
ENSMUSG00000087153	4.23721	8.85066	-1.06267	4.90117e-06	6.76272e-05	TRUE	8:19682268-19698275	Gm6483	Gm6483
ENSMUSG00000020715	8.7791	17.3976	-0.986744	4.95865e-06	6.83582e-05	TRUE	11:106394650-106487852	Ern1	Ern1
ENSMUSG00000062619	31.4812	16.2575	0.953389	4.96897e-06	6.84384e-05	TRUE	17:46772635-46773407	2310039H08Rik	2310039H08Rik
ENSMUSG00000068240	110.884	201.735	-0.863402	5.09174e-06	7.00656e-05	TRUE	4:3973092-3973595	Gm11808	Gm11808
ENSMUSG00000042268	1.48022	0.326882	2.17897	5.1051e-06	7.01859e-05	TRUE	1:131744022-131771504	Slc26a9	Slc26a9
ENSMUSG00000019779	8.75517	16.005	-0.870314	5.11802e-06	7.02998e-05	TRUE	10:34483400-34611226	Frk	Frk
ENSMUSG00000034781	68.1231	113.262	-0.733442	5.14566e-06	7.06155e-05	TRUE	10:81528724-81545190	Gna11	Gna11
ENSMUSG00000027994	1.60808	5.53549	-1.78338	5.22517e-06	7.1642e-05	TRUE	3:129914960-129970206	Ccdc109b	Ccdc109b
ENSMUSG00000038894	27.8665	55.0891	-0.983236	5.23737e-06	7.17444e-05	TRUE	8:10986980-11008458	Irs2	Irs2
ENSMUSG00000004035	0.803012	3.65988	-2.1883	5.25203e-06	7.18803e-05	TRUE	3:107926334-107931817	Gstm7	Gstm7
ENSMUSG00000034664	6.36631	12.6997	-0.996264	5.30071e-06	7.24813e-05	TRUE	11:102453297-102470122	Itga2b	Itga2b
ENSMUSG00000036810	23.9218	40.6515	-0.764986	5.32064e-06	7.25828e-05	TRUE	8:88118769-88135110	Cnep1r1	Cnep1r1
ENSMUSG00000061601	0.0446575	0.198566	-2.15265	5.32248e-06	7.25828e-05	TRUE	5:14514918-14863459	Pclo	Pclo
ENSMUSG00000095403	5.19001	10.0537	-0.95392	5.31543e-06	7.25828e-05	TRUE	8:20550331-20581999	Gm21092	Gm21092
ENSMUSG00000022957	41.2627	22.5197	0.873649	5.38396e-06	7.33552e-05	TRUE	16:91729281-91920597	Itsn1	Itsn1
ENSMUSG00000033883	2.45259	4.72768	-0.946829	5.40645e-06	7.35956e-05	TRUE	3:36151017-36170342	D3Ertd254e	D3Ertd254e
ENSMUSG00000032289	0.295102	0.0284748	3.37346	5.41901e-06	7.37005e-05	TRUE	9:59966931-60522046	Thsd4	Thsd4
ENSMUSG00000026276	442.236	259.271	0.770353	5.45906e-06	7.41787e-05	TRUE	1:93478964-93510260	2002-09-01	2002-09-01
ENSMUSG00000036208	16.6345	8.53793	0.962217	5.49343e-06	7.4579e-05	TRUE	16:44724301-44737284	BC027231	BC027231
ENSMUSG00000079020	32.7745	56.1188	-0.775909	5.55549e-06	7.5354e-05	TRUE	15:73577424-73645762	Slc45a4	Slc45a4
ENSMUSG00000027667	15.7512	28.7529	-0.868247	5.71992e-06	7.75152e-05	TRUE	3:32510259-32520833	Zfp639	Zfp639
ENSMUSG00000072437	10.6549	5.52474	0.947533	5.78287e-06	7.82983e-05	TRUE	19:60755987-60759913	Nanos1	Nanos1
ENSMUSG00000026213	22.6091	11.7589	0.943156	5.80605e-06	7.85421e-05	TRUE	1:75521529-75537335	Stk11ip	Stk11ip
ENSMUSG00000028931	8.91412	4.15254	1.1021	5.8772e-06	7.94337e-05	TRUE	4:152390742-152477871	Kcnab2	Kcnab2
ENSMUSG00000097056	2.536	0.859557	1.56089	5.90476e-06	7.97353e-05	TRUE	16:11008898-11015186	Gm4262	Gm4262
ENSMUSG00000010751	11.6022	6.01204	0.94847	5.97284e-06	8.05114e-05	TRUE	7:143634806-143649661	Tnfrsf22	Tnfrsf22
ENSMUSG00000021144	70.021	40.532	0.788727	5.97209e-06	8.05114e-05	TRUE	12:113098278-113137206	Mta1	Mta1
ENSMUSG00000039202	10.648	18.4465	-0.792767	6.00009e-06	8.08069e-05	TRUE	7:79273199-79365508	Abhd2	Abhd2
ENSMUSG00000025981	54.8051	29.9846	0.870088	6.19906e-06	8.33386e-05	TRUE	1:55052770-55072702	Coq10b	Coq10b
ENSMUSG00000038903	4.71079	11.3104	-1.26361	6.1988e-06	8.33386e-05	TRUE	18:69925426-69969484	Ccdc68	Ccdc68
ENSMUSG00000044937	2.16876	0.827859	1.38941	6.2885e-06	8.44663e-05	TRUE	10:86705811-86776843	Ttc41	Ttc41
ENSMUSG00000026305	141.84	79.7808	0.830155	6.39394e-06	8.58066e-05	TRUE	1:90998737-91128944	Lrrfip1	Lrrfip1
ENSMUSG00000030986	28.898	49.735	-0.783293	6.42413e-06	8.61356e-05	TRUE	7:133720942-133782726	Dhx32	Dhx32
ENSMUSG00000042962	14.898	6.80781	1.12985	6.44728e-06	8.63697e-05	TRUE	12:84258332-84258973	Gm5436	Gm5436
ENSMUSG00000021276	53.8936	30.5926	0.816931	6.50498e-06	8.70658e-05	TRUE	12:110872610-110889145	Cinp	Cinp
ENSMUSG00000029718	222.72	105.343	1.08014	6.52179e-06	8.72139e-05	TRUE	5:137605103-137613784	Pcolce	Pcolce
ENSMUSG00000045027	34.152	16.1975	1.0762	6.63196e-06	8.8609e-05	TRUE	17:23993535-23998100	Prss22	Prss22
ENSMUSG00000068740	0.441323	5.4724	-3.63226	6.66314e-06	8.89473e-05	TRUE	3:108390851-108415552	Celsr2	Celsr2
ENSMUSG00000034998	15.0096	26.7935	-0.835997	6.68922e-06	8.92171e-05	TRUE	17:88440711-88490533	Foxn2	Foxn2
ENSMUSG00000001228	145.584	89.3465	0.704371	6.76306e-06	9.00437e-05	TRUE	17:56303321-56323486	Uhrf1	Uhrf1
ENSMUSG00000021180	3.63264	1.57176	1.20864	6.75723e-06	9.00437e-05	TRUE	12:100549778-100725028	Rps6ka5	Rps6ka5
ENSMUSG00000038712	22.7608	42.6397	-0.905648	6.80872e-06	9.0572e-05	TRUE	3:95281345-95296166	Fam63a	Fam63a
ENSMUSG00000079067	87.0486	47.5599	0.872074	6.82632e-06	9.07267e-05	TRUE	5:84123313-84123591	Hmgn2-ps1	Hmgn2-ps1
ENSMUSG00000030259	24.2361	13.5704	0.83669	6.88203e-06	9.13872e-05	TRUE	6:145746748-145821079	Rassf8	Rassf8
ENSMUSG00000022505	112.876	68.6401	0.717618	7.07444e-06	9.386e-05	TRUE	16:10281749-10313968	Emp2	Emp2
ENSMUSG00000007603	46.7561	23.6935	0.980665	7.1106e-06	9.42573e-05	TRUE	17:56764751-56770092	Dus3l	Dus3l
ENSMUSG00000054752	0.015878	0.516034	-5.02236	7.14119e-06	9.45803e-05	TRUE	4:53631471-53707009	Fsd1l	Fsd1l
ENSMUSG00000023932	48.3225	28.6978	0.751754	7.24891e-06	9.59232e-05	TRUE	17:45391892-45433707	Cdc5l	Cdc5l
ENSMUSG00000038485	15.855	26.9348	-0.764535	7.47961e-06	9.88898e-05	TRUE	11:97362551-97398542	Socs7	Socs7
ENSMUSG00000047875	1.19587	2.52269	-1.0769	7.50675e-06	9.91623e-05	TRUE	4:150087365-150105927	Gpr157	Gpr157
ENSMUSG00000008976	83.2904	51.4257	0.69566	7.56221e-06	9.96597e-05	TRUE	16:84834925-84863779	Gabpa	Gabpa
ENSMUSG00000025545	4.1236	1.53413	1.42648	7.5641e-06	9.96597e-05	TRUE	14:122181694-122402232	Clybl	Clybl
ENSMUSG00000040296	13.3739	27.3025	-1.02962	7.55847e-06	9.96597e-05	TRUE	4:40203773-40239828	Ddx58	Ddx58
ENSMUSG00000032966	550.619	329.784	0.739531	7.7744e-06	0.000102342	TRUE	2:151542483-151561692	Fkbp1a	Fkbp1a
ENSMUSG00000016024	41.7547	20.0829	1.05597	7.7813e-06	0.000102344	TRUE	2:158306493-158332852	Lbp	Lbp
ENSMUSG00000091412	0.629228	0.0796012	2.98272	7.85329e-06	0.000103201	TRUE	15:66969323-67013039	Gm2895	Gm2895
ENSMUSG00000041303	30.6098	17.233	0.828822	7.96785e-06	0.000104616	TRUE	1:54396004-54438971	Gtf3c3	Gtf3c3
ENSMUSG00000001151	6.88559	12.342	-0.841921	8.01722e-06	0.000105082	TRUE	10:76351254-76442912	Pcnt	Pcnt
ENSMUSG00000026434	137.833	85.547	0.688133	8.01698e-06	0.000105082	TRUE	1:131910534-131936321	Nucks1	Nucks1
ENSMUSG00000063524	1529.24	814.549	0.908737	8.05485e-06	0.000105485	TRUE	4:150236721-150248879	Eno1	Eno1
ENSMUSG00000055737	10.4858	5.37674	0.963628	8.16493e-06	0.000106834	TRUE	15:3317760-3583492	Ghr	Ghr
ENSMUSG00000086807	1.08968	0.194996	2.48239	8.26513e-06	0.000108052	TRUE	X:139240226-139357738	Platr21	Platr21
ENSMUSG00000040234	12.4479	23.1133	-0.892824	8.3313e-06	0.000108823	TRUE	6:146602352-146642824	Tm7sf3	Tm7sf3
ENSMUSG00000029086	13.9183	31.2281	-1.16586	8.37512e-06	0.000109044	TRUE	5:43993620-44102032	Prom1	Prom1
ENSMUSG00000029503	0.553075	2.14485	-1.95533	8.36382e-06	0.000109044	TRUE	5:110339812-110343212	P2rx2	P2rx2
ENSMUSG00000030717	85.341	195.337	-1.19465	8.37283e-06	0.000109044	TRUE	7:126623249-126630861	Nupr1	Nupr1
ENSMUSG00000059412	35.5929	82.4307	-1.21159	8.37692e-06	0.000109044	TRUE	9:45403138-45410278	Fxyd2	Fxyd2
ENSMUSG00000013539	18.6999	9.89479	0.918285	8.47688e-06	0.00011025	TRUE	16:18300825-18348103	Tango2	Tango2
ENSMUSG00000019792	4.75246	8.72994	-0.877299	8.52296e-06	0.000110755	TRUE	10:30534225-30600749	Trmt11	Trmt11
ENSMUSG00000065954	0.523045	1.24437	-1.25041	8.53381e-06	0.000110801	TRUE	8:25154552-25201449	Tacc1	Tacc1
ENSMUSG00000095526	29.4494	13.743	1.09954	8.62447e-06	0.000111882	TRUE	6:48523518-48523850	Gm10243	Gm10243
ENSMUSG00000022940	48.8062	25.4751	0.937978	8.6575e-06	0.000112215	TRUE	16:94358763-94371015	Pigp	Pigp
ENSMUSG00000022051	231.018	101.682	1.18394	8.72647e-06	0.000113012	TRUE	14:66985239-67008877	Bnip3l	Bnip3l
ENSMUSG00000006464	5.56213	2.63138	1.07982	8.80889e-06	0.000113982	TRUE	19:4886898-4906627	Bbs1	Bbs1
ENSMUSG00000027573	36.303	21.6834	0.743495	8.85419e-06	0.000114471	TRUE	2:180710117-180718733	Gid8	Gid8
ENSMUSG00000042680	1.55425	3.18967	-1.03718	8.86983e-06	0.000114576	TRUE	18:21127201-21300138	Garem	Garem
ENSMUSG00000029322	139.805	71.4137	0.969139	8.87793e-06	0.000114583	TRUE	5:100553725-100572245	Plac8	Plac8
ENSMUSG00000011179	215.282	124.183	0.793762	8.90129e-06	0.000114689	TRUE	12:17544873-17551502	Odc1	Odc1
ENSMUSG00000043090	5.28913	9.18036	-0.79552	8.89737e-06	0.000114689	TRUE	8:69761326-69791178	Zfp866	Zfp866
ENSMUSG00000039262	73.1066	139.967	-0.93701	8.9647e-06	0.000115408	TRUE	2:32151082-32234537	Prrc2b	Prrc2b
ENSMUSG00000086179	1.57126	0.281172	2.48239	9.14199e-06	0.000117591	TRUE	2:164550530-164559730	Gm14317	Gm14317
ENSMUSG00000032411	15.6984	29.0614	-0.888492	9.16377e-06	0.000117771	TRUE	9:96196275-96323646	Tfdp2	Tfdp2
ENSMUSG00000029762	7.94691	16.3438	-1.04028	9.19859e-06	0.000118119	TRUE	6:34354119-34368463	Akr1b8	Akr1b8
ENSMUSG00000033491	63.0421	6.58659	3.25871	9.21773e-06	0.000118264	TRUE	9:86743649-86758443	Prss35	Prss35
ENSMUSG00000026730	1.51995	4.13096	-1.44245	9.30865e-06	0.000119229	TRUE	2:12924041-13003455	Pter	Pter
ENSMUSG00000027454	78.0709	45.6228	0.77503	9.30856e-06	0.000119229	TRUE	2:150905400-150931280	Gins1	Gins1
ENSMUSG00000021193	35.9155	20.8814	0.782387	9.41959e-06	0.000120549	TRUE	13:6548157-6580139	Pitrm1	Pitrm1
ENSMUSG00000063576	85.2334	50.0358	0.76846	9.44097e-06	0.00012072	TRUE	17:46674550-46680930	Klhdc3	Klhdc3
ENSMUSG00000025380	0.171037	1.61263	-3.23704	9.45136e-06	0.000120751	TRUE	11:120361534-120368168	Fscn2	Fscn2
ENSMUSG00000033392	12.0384	6.9034	0.802264	9.52203e-06	0.000121552	TRUE	9:113812586-113919697	Clasp2	Clasp2
ENSMUSG00000091931	14.3897	6.60248	1.12395	9.54337e-06	0.000121722	TRUE	12:102753275-102757803	AK010878	AK010878
ENSMUSG00000040380	0.51887	0.0668241	2.95693	9.58682e-06	0.000122174	TRUE	14:55878920-55884256	Cbln3	Cbln3
ENSMUSG00000002475	0.897851	2.74265	-1.61102	9.61622e-06	0.000122446	TRUE	18:10644411-10706771	Abhd3	Abhd3
ENSMUSG00000034390	24.9397	15.4304	0.692667	9.65352e-06	0.000122817	TRUE	8:117257019-117461503	Cmip	Cmip
ENSMUSG00000026558	204.028	124.457	0.713127	9.69846e-06	0.000123286	TRUE	1:167222883-167285320	Uck2	Uck2
ENSMUSG00000027376	46.8688	25.0763	0.902305	9.72677e-06	0.000123542	TRUE	2:127526473-127541467	Prom2	Prom2
ENSMUSG00000041842	15.4089	8.6596	0.831387	9.9114e-06	0.000125782	TRUE	3:84442198-84480429	Fhdc1	Fhdc1
ENSMUSG00000030695	1388.59	646.02	1.10397	9.92561e-06	0.000125857	TRUE	7:126795234-126800751	Aldoa	Aldoa
ENSMUSG00000022419	1.81275	0.82123	1.14232	9.97421e-06	0.000126368	TRUE	15:55112317-55259271	Deptor	Deptor
ENSMUSG00000022014	0.159093	1.05797	-2.73335	1.00106e-05	0.000126723	TRUE	14:77904239-78002656	Epsti1	Epsti1
ENSMUSG00000046556	4.82981	9.55347	-0.984058	1.00218e-05	0.00012676	TRUE	8:95326137-95331950	Zfp319	Zfp319
ENSMUSG00000032776	6.58403	3.39204	0.956819	1.0086e-05	0.000127465	TRUE	7:72077830-72306608	Mctp2	Mctp2
ENSMUSG00000042548	110.744	65.1869	0.764574	1.01367e-05	0.000127999	TRUE	2:153345845-153404007	Asxl1	Asxl1
ENSMUSG00000015647	238.249	126.05	0.918472	1.02387e-05	0.000129179	TRUE	2:180176373-180225859	Lama5	Lama5
ENSMUSG00000091845	17.5706	7.6367	1.20214	1.03674e-05	0.000130695	TRUE	6:108140120-108140509	Gm4604	Gm4604
ENSMUSG00000006941	31.8715	17.7577	0.84382	1.06117e-05	0.000133663	TRUE	9:120492606-120495327	Eif1b	Eif1b
ENSMUSG00000005580	0.276224	1.05799	-1.93741	1.0623e-05	0.000133694	TRUE	16:4287529-4420498	Adcy9	Adcy9
ENSMUSG00000048707	94.6522	167.282	-0.821573	1.06544e-05	0.000133979	TRUE	2:25262618-25269885	Tprn	Tprn
ENSMUSG00000031387	0.293799	2.09332	-2.83289	1.0759e-05	0.000135182	TRUE	X:73922121-73930850	Renbp	Renbp
ENSMUSG00000022906	4.93459	12.8959	-1.38591	1.07791e-05	0.000135323	TRUE	16:35938470-35972605	Parp9	Parp9
ENSMUSG00000086390	8.0019	16.9854	-1.08588	1.0879e-05	0.000136464	TRUE	8:106135400-106138525	1810019D21Rik	1810019D21Rik
ENSMUSG00000007670	117.41	70.0413	0.745279	1.0999e-05	0.000137855	TRUE	17:57021058-57031507	Khsrp	Khsrp
ENSMUSG00000034902	37.2937	65.249	-0.807023	1.10495e-05	0.000138374	TRUE	10:81292963-81319973	Pip5k1c	Pip5k1c
ENSMUSG00000020785	6.42918	3.46802	0.890522	1.11111e-05	0.000139031	TRUE	11:73019008-73042073	Camkk1	Camkk1
ENSMUSG00000028785	0.262099	1.73389	-2.72582	1.12058e-05	0.0001401	TRUE	4:129111570-129122036	Hpca	Hpca
ENSMUSG00000004500	1.24202	2.60495	-1.06856	1.13743e-05	0.00014209	TRUE	7:12965838-12974236	Zfp324	Zfp324
ENSMUSG00000049760	85.2779	50.7209	0.74959	1.14567e-05	0.000143002	TRUE	17:56607452-56609771	2410015M20Rik	2410015M20Rik
ENSMUSG00000018451	0.324149	1.50729	-2.21723	1.17071e-05	0.000146007	TRUE	11:71031941-71033513	6330403K07Rik	6330403K07Rik
ENSMUSG00000021131	308.29	191.583	0.686314	1.17301e-05	0.000146174	TRUE	12:80634022-80644341	Erh	Erh
ENSMUSG00000041654	18.1243	34.6313	-0.934152	1.17581e-05	0.000146403	TRUE	11:113244853-113650079	Slc39a11	Slc39a11
ENSMUSG00000025650	5.09982	1.8009	1.50173	1.17959e-05	0.000146753	TRUE	9:108953586-108984875	Col7a1	Col7a1
ENSMUSG00000000374	21.7676	37.8175	-0.796871	1.191e-05	0.00014793	TRUE	10:78186725-78244642	Trappc10	Trappc10
ENSMUSG00000057706	3.71427	1.77175	1.0679	1.19014e-05	0.00014793	TRUE	7:82867333-82871563	Mex3b	Mex3b
ENSMUSG00000074519	16.7093	9.00766	0.891424	1.203e-05	0.000149298	TRUE	2:178023284-178034022	Etohi1	Etohi1
ENSMUSG00000047534	31.6692	18.7012	0.759949	1.20641e-05	0.000149599	TRUE	12:65132734-65172604	Mis18bp1	Mis18bp1
ENSMUSG00000032249	320.008	198.716	0.687394	1.20877e-05	0.000149769	TRUE	9:62341293-62378812	Anp32a	Anp32a
ENSMUSG00000055044	0.0485898	1.10947	-4.51306	1.21229e-05	0.000150082	TRUE	19:40221173-40271842	Pdlim1	Pdlim1
ENSMUSG00000032038	4.16494	1.80202	1.20868	1.21784e-05	0.000150646	TRUE	9:35046579-35116810	St3gal4	St3gal4
ENSMUSG00000006611	6.15372	11.7147	-0.928793	1.24828e-05	0.000154161	TRUE	13:23702034-23710854	Hfe	Hfe
ENSMUSG00000034329	14.7326	25.1313	-0.770472	1.24762e-05	0.000154161	TRUE	11:86058138-86201193	Brip1	Brip1
ENSMUSG00000015968	0.0300387	0.214367	-2.83519	1.24989e-05	0.000154186	TRUE	14:30039949-30491156	Cacna1d	Cacna1d
ENSMUSG00000037373	262.018	158.604	0.724237	1.25153e-05	0.000154186	TRUE	5:33247723-33274994	Ctbp1	Ctbp1
ENSMUSG00000068246	0.0626897	2.82887	-5.49584	1.25086e-05	0.000154186	TRUE	15:77729121-77736381	Apol9b	Apol9b
ENSMUSG00000036214	5.32596	1.97665	1.42999	1.25812e-05	0.000154872	TRUE	17:36958592-36965622	Znrd1as	Znrd1as
ENSMUSG00000031853	17.2756	30.7141	-0.830164	1.2617e-05	0.000155188	TRUE	8:125910450-125947439	BC021891	BC021891
ENSMUSG00000028270	0.158167	1.35161	-3.09516	1.27792e-05	0.000157055	TRUE	3:142620602-142638008	Gbp2	Gbp2
ENSMUSG00000030748	7.32318	3.84599	0.929117	1.29439e-05	0.00015895	TRUE	7:125552120-125579474	Il4ra	Il4ra
ENSMUSG00000006273	45.7086	76.2581	-0.738424	1.29585e-05	0.000159001	TRUE	8:69088646-69113711	Atp6v1b2	Atp6v1b2
ENSMUSG00000051950	53.3665	32.0232	0.736815	1.30254e-05	0.000159693	TRUE	5:149678230-149762599	B3glct	B3glct
ENSMUSG00000073599	0.140167	2.04995	-3.87036	1.30717e-05	0.000160131	TRUE	18:35713086-35722356	Ecscr	Ecscr
ENSMUSG00000022634	44.7677	27.5257	0.701678	1.31264e-05	0.000160671	TRUE	15:93284278-93336935	Yaf2	Yaf2
ENSMUSG00000038009	1.7438	5.15667	-1.5642	1.32871e-05	0.000162507	TRUE	15:99093170-99104737	Dnajc22	Dnajc22
ENSMUSG00000005410	70.3491	111.913	-0.669777	1.34346e-05	0.000164179	TRUE	8:75109528-75128439	Mcm5	Mcm5
ENSMUSG00000030761	2.29634	5.25961	-1.19562	1.35821e-05	0.000165848	TRUE	7:98051060-98119524	Myo7a	Myo7a
ENSMUSG00000020111	42.6921	68.0764	-0.673185	1.36021e-05	0.000165959	TRUE	10:59702477-59864132	Micu1	Micu1
ENSMUSG00000085651	5.77088	1.04114	2.47063	1.36541e-05	0.000166459	TRUE	11:115462045-115463454	Gm11695	Gm11695
ENSMUSG00000022897	48.469	28.1054	0.786213	1.37204e-05	0.000167134	TRUE	16:94570010-94695517	Dyrk1a	Dyrk1a
ENSMUSG00000020231	15.5249	27.0828	-0.802792	1.3738e-05	0.000167161	TRUE	10:76259429-76345291	Dip2a	Dip2a
ENSMUSG00000021190	90.429	56.8815	0.668826	1.37447e-05	0.000167161	TRUE	12:102394084-102439813	Lgmn	Lgmn
ENSMUSG00000006304	428.061	272.255	0.65286	1.41322e-05	0.000171202	TRUE	1:74236084-74268209	Arpc2	Arpc2
ENSMUSG00000025395	40.3668	67.1878	-0.735029	1.41334e-05	0.000171202	TRUE	10:128015168-128030037	Prim1	Prim1
ENSMUSG00000042549	3.80745	1.37856	1.46566	1.41202e-05	0.000171202	TRUE	11:60920917-60931867	Map2k3os	Map2k3os
ENSMUSG00000078619	73.5819	120.641	-0.713301	1.40907e-05	0.000171202	TRUE	11:106263179-106272972	Smarcd2	Smarcd2
ENSMUSG00000086429	32.3506	17.5151	0.885196	1.4118e-05	0.000171202	TRUE	6:113067428-113077333	Gt(ROSA)26Sor	Gt(ROSA)26Sor
ENSMUSG00000062590	11.0053	6.11528	0.847715	1.42314e-05	0.000172252	TRUE	1:86154780-86278284	Armc9	Armc9
ENSMUSG00000021792	308.396	172.145	0.841159	1.45508e-05	0.000175978	TRUE	14:40993740-41013788	Fam213a	Fam213a
ENSMUSG00000096617	24.2381	12.6386	0.939439	1.46375e-05	0.000176885	TRUE	5:95861714-95862715	Gm5559	Gm5559
ENSMUSG00000019841	15.1951	26.4531	-0.799826	1.48517e-05	0.00017933	TRUE	10:39732118-39875211	Rev3l	Rev3l
ENSMUSG00000022142	36.9109	19.6847	0.906974	1.49251e-05	0.000180073	TRUE	15:8109313-8159857	Nup155	Nup155
ENSMUSG00000038400	62.8296	37.3939	0.748644	1.49968e-05	0.000180796	TRUE	2:173224458-173276533	Pmepa1	Pmepa1
ENSMUSG00000031284	1.25112	2.65807	-1.08716	1.50558e-05	0.000181362	TRUE	X:143518591-143797796	Pak3	Pak3
ENSMUSG00000029561	0.437601	8.66085	-4.30681	1.50766e-05	0.000181469	TRUE	5:114896936-114912234	Oasl2	Oasl2
ENSMUSG00000027329	1.94333	4.40489	-1.18057	1.51783e-05	0.000182533	TRUE	2:131170261-131187282	Spef1	Spef1
ENSMUSG00000033278	5.70455	9.95036	-0.802634	1.5199e-05	0.000182533	TRUE	17:66666848-67354459	Ptprm	Ptprm
ENSMUSG00000061032	134.901	223.364	-0.727494	1.52011e-05	0.000182533	TRUE	10:78400362-78413043	Rrp1	Rrp1
ENSMUSG00000004383	10.8513	6.57666	0.722446	1.52307e-05	0.000182744	TRUE	8:72814599-73353540	Large	Large
ENSMUSG00000033961	3.6533	1.71273	1.0929	1.55124e-05	0.000185977	TRUE	7:12977848-12984340	Zfp446	Zfp446
ENSMUSG00000040289	1.83585	4.48334	-1.28813	1.55322e-05	0.000186067	TRUE	3:8663359-8667256	Hey1	Hey1
ENSMUSG00000024422	136.097	82.9501	0.714319	1.57801e-05	0.00018859	TRUE	17:35879819-35892670	Dhx16	Dhx16
ENSMUSG00000028149	41.3953	25.4825	0.699958	1.57675e-05	0.00018859	TRUE	3:138925902-139075201	Rap1gds1	Rap1gds1
ENSMUSG00000054604	98.7147	58.6991	0.749926	1.57776e-05	0.00018859	TRUE	16:64851996-64859507	Cggbp1	Cggbp1
ENSMUSG00000099597	8.93178	4.50031	0.988924	1.5857e-05	0.00018936	TRUE	12:99190078-99191484	Gm28933	Gm28933
ENSMUSG00000032714	15.2221	26.4269	-0.795842	1.61742e-05	0.000192997	TRUE	10:78584503-78591964	Syde1	Syde1
ENSMUSG00000071037	5.62998	12.4433	-1.14416	1.62247e-05	0.000193447	TRUE	17:85090726-85458139	Camkmt	Camkmt
ENSMUSG00000046330	921.041	533.971	0.786505	1.62805e-05	0.000193961	TRUE	1:72711260-72713809	Rpl37a	Rpl37a
ENSMUSG00000062591	1.69541	0.510796	1.73081	1.64015e-05	0.000195248	TRUE	17:57080066-57087782	Tubb4a	Tubb4a
ENSMUSG00000026687	22.0274	36.9789	-0.747403	1.6616e-05	0.000197647	TRUE	1:167349991-167368532	Aldh9a1	Aldh9a1
ENSMUSG00000016252	474.622	261.683	0.858956	1.66833e-05	0.000198233	TRUE	2:174461072-174464105	Atp5e	Atp5e
ENSMUSG00000020135	2.38802	5.59059	-1.22718	1.66914e-05	0.000198233	TRUE	10:80295977-80318263	Apc2	Apc2
ENSMUSG00000078862	12.6079	6.71033	0.909868	1.68695e-05	0.000200192	TRUE	2:177935993-177957297	Gm14326	Gm14326
ENSMUSG00000046020	25.524	15.2194	0.745939	1.71085e-05	0.00020287	TRUE	2:153241533-153270247	Pofut1	Pofut1
ENSMUSG00000024381	46.1591	25.6027	0.850318	1.715e-05	0.000203202	TRUE	18:32377217-32435736	Bin1	Bin1
ENSMUSG00000001751	7.9473	14.9308	-0.909753	1.72725e-05	0.000204495	TRUE	11:101070012-101077672	Naglu	Naglu
ENSMUSG00000027843	5.91645	12.0828	-1.03015	1.76997e-05	0.000209226	TRUE	3:103859795-103912247	Ptpn22	Ptpn22
ENSMUSG00000037949	5.21731	9.94084	-0.930061	1.76992e-05	0.000209226	TRUE	9:122175879-122294374	Ano10	Ano10
ENSMUSG00000047547	40.4262	72.4048	-0.840793	1.77622e-05	0.000209801	TRUE	13:54592401-54611344	Cltb	Cltb
ENSMUSG00000032377	2.99491	6.48896	-1.11548	1.79731e-05	0.000212127	TRUE	9:92457373-92492456	Plscr4	Plscr4
ENSMUSG00000030208	94.3535	47.8073	0.980845	1.80764e-05	0.000213181	TRUE	6:135362545-135383173	Emp1	Emp1
ENSMUSG00000005882	122.005	73.0997	0.738998	1.80908e-05	0.000213185	TRUE	2:155846894-155930310	Uqcc1	Uqcc1
ENSMUSG00000035504	29.4974	51.1243	-0.79342	1.82011e-05	0.000214318	TRUE	10:80329953-80336441	Reep6	Reep6
ENSMUSG00000004885	16.5594	8.46267	0.968465	1.8264e-05	0.0002146	TRUE	3:87948666-87953376	Crabp2	Crabp2
ENSMUSG00000018566	1.57092	0.288906	2.44294	1.82576e-05	0.0002146	TRUE	11:69942539-69948188	Slc2a4	Slc2a4
ENSMUSG00000028255	0.0479483	0.855079	-4.1565	1.82795e-05	0.0002146	TRUE	3:145003817-145032776	Clca1	Clca1
ENSMUSG00000040998	95.3811	177.682	-0.897521	1.82816e-05	0.0002146	TRUE	3:132881745-132950291	Npnt	Npnt
ENSMUSG00000074886	26.7247	48.618	-0.863318	1.8513e-05	0.000217149	TRUE	13:55445334-55460925	Grk6	Grk6
ENSMUSG00000039828	41.4147	21.7261	0.930713	1.8607e-05	0.000218083	TRUE	15:7873055-8099209	Wdr70	Wdr70
ENSMUSG00000058240	40.2593	23.8006	0.758322	1.87014e-05	0.00021902	TRUE	16:91689322-91728975	Cryzl1	Cryzl1
ENSMUSG00000107369	11.9043	5.41772	1.13572	1.89636e-05	0.00022192	TRUE	5:116632908-116633564	Gstm2-ps1	Gstm2-ps1
ENSMUSG00000058318	21.3071	12.6795	0.748832	1.908e-05	0.00022311	TRUE	2:92093117-92364666	Phf21a	Phf21a
ENSMUSG00000020867	5.32289	2.38312	1.15936	1.93975e-05	0.000226648	TRUE	11:94478904-94486179	Spata20	Spata20
ENSMUSG00000019731	34.4937	57.2885	-0.731915	1.94223e-05	0.000226763	TRUE	8:72480641-72492614	Slc35e1	Slc35e1
ENSMUSG00000036686	36.9527	64.6137	-0.806159	1.94988e-05	0.000227481	TRUE	8:84132828-84147936	Cc2d1a	Cc2d1a
ENSMUSG00000062070	790.786	385.573	1.03628	1.9607e-05	0.000228568	TRUE	X:106187100-106203699	Pgk1	Pgk1
ENSMUSG00000042216	0.33082	1.67544	-2.34042	1.98545e-05	0.000231275	TRUE	5:113243220-113310786	Sgsm1	Sgsm1
ENSMUSG00000045348	7.63257	4.24951	0.844875	1.99182e-05	0.00023184	TRUE	5:137729899-137741607	Nyap1	Nyap1
ENSMUSG00000004069	89.0609	52.4612	0.763542	2.00825e-05	0.000233573	TRUE	16:4639989-4707695	Dnaja3	Dnaja3
ENSMUSG00000047180	23.2718	43.762	-0.911093	2.01601e-05	0.000234295	TRUE	1:36264597-36274679	Neurl3	Neurl3
ENSMUSG00000016526	12.1133	6.62623	0.870329	2.02716e-05	0.000235231	TRUE	1:131127455-131138340	Dyrk3	Dyrk3
ENSMUSG00000024145	24.6305	41.2715	-0.744697	2.02573e-05	0.000235231	TRUE	17:86997256-87025406	Pigf	Pigf
ENSMUSG00000059040	279.004	148.329	0.911486	2.046e-05	0.000237236	TRUE	18:48045335-48048378	Eno1b	Eno1b
ENSMUSG00000037935	80.5156	135.833	-0.754494	2.05227e-05	0.000237781	TRUE	11:99209047-99231017	Smarce1	Smarce1
ENSMUSG00000047022	13.6855	7.87227	0.7978	2.05961e-05	0.00023845	TRUE	12:57230427-57497199	Mipol1	Mipol1
ENSMUSG00000019916	44.3637	22.0187	1.01065	2.0678e-05	0.000239216	TRUE	10:59323296-59373304	P4ha1	P4ha1
ENSMUSG00000004798	4.27171	8.91259	-1.06103	2.08014e-05	0.00024046	TRUE	11:61775649-61855073	Ulk2	Ulk2
ENSMUSG00000039934	2.55766	1.03774	1.30138	2.0842e-05	0.000240746	TRUE	5:21186255-21315132	Gsap	Gsap
ENSMUSG00000038486	3.97187	1.5043	1.40073	2.13747e-05	0.000246712	TRUE	3:96181151-96195521	Sv2a	Sv2a
ENSMUSG00000017715	24.3191	42.1567	-0.793669	2.14113e-05	0.000246946	TRUE	11:117986292-118024011	Pgs1	Pgs1
ENSMUSG00000026641	75.9286	43.9705	0.788108	2.15991e-05	0.000248923	TRUE	1:171411313-171419142	Usf1	Usf1
ENSMUSG00000031903	4.35206	7.94295	-0.867978	2.16792e-05	0.000249656	TRUE	8:106150399-106164713	Pla2g15	Pla2g15
ENSMUSG00000032359	29.1505	53.0188	-0.862985	2.18645e-05	0.000251599	TRUE	9:90054152-90076089	Ctsh	Ctsh
ENSMUSG00000027566	257.817	153.706	0.746167	2.22296e-05	0.000255493	TRUE	2:180036373-180042433	Psma7	Psma7
ENSMUSG00000032344	7.41333	13.4724	-0.86181	2.22365e-05	0.000255493	TRUE	9:78430526-78443237	Mb21d1	Mb21d1
ENSMUSG00000004267	4.61217	9.99304	-1.11548	2.22961e-05	0.000255711	TRUE	6:124760053-124769673	Eno2	Eno2
ENSMUSG00000014704	1.17318	2.81018	-1.26024	2.23229e-05	0.000255711	TRUE	6:52162417-52164831	Hoxa2	Hoxa2
ENSMUSG00000027805	21.0648	37.6099	-0.836278	2.23079e-05	0.000255711	TRUE	3:57841895-57848079	Pfn2	Pfn2
ENSMUSG00000090039	0.656013	0.0702871	3.22239	2.23093e-05	0.000255711	TRUE	8:110754992-110758970	Gm15894	Gm15894
ENSMUSG00000023938	18.5437	10.2229	0.859124	2.29898e-05	0.000263151	TRUE	17:45506841-45520842	Aars2	Aars2
ENSMUSG00000022900	0.641359	2.0187	-1.65422	2.30476e-05	0.000263614	TRUE	16:36693978-36726804	Ildr1	Ildr1
ENSMUSG00000026888	8.07742	16.0814	-0.993427	2.32352e-05	0.00026556	TRUE	2:64912476-65024987	Grb14	Grb14
ENSMUSG00000026430	6.93505	3.75234	0.886115	2.33737e-05	0.000266942	TRUE	1:131176410-131245258	Rassf5	Rassf5
ENSMUSG00000038412	43.1145	24.1687	0.835034	2.37323e-05	0.000270834	TRUE	9:121848560-121858000	Higd1a	Higd1a
ENSMUSG00000001786	12.1331	20.5072	-0.757185	2.37673e-05	0.000271029	TRUE	10:86021972-86051873	Fbxo7	Fbxo7
ENSMUSG00000058558	1275.07	814.667	0.646295	2.38126e-05	0.000271342	TRUE	5:107900502-107909005	Rpl5	Rpl5
ENSMUSG00000000693	0.174104	0.991056	-2.50901	2.4019e-05	0.00027332	TRUE	6:83034173-83052562	Loxl3	Loxl3
ENSMUSG00000026594	19.7353	11.4678	0.783189	2.40222e-05	0.00027332	TRUE	1:156804166-156939626	Ralgps2	Ralgps2
ENSMUSG00000055917	29.5584	18.215	0.698445	2.41741e-05	0.000274843	TRUE	12:40315046-40445790	Zfp277	Zfp277
ENSMUSG00000079277	0.0249886	0.680938	-4.76818	2.45337e-05	0.000278722	TRUE	2:74711927-74748442	Hoxd3	Hoxd3
ENSMUSG00000042129	0.112101	0.826748	-2.88264	2.46618e-05	0.000279967	TRUE	6:116633008-116673952	Rassf4	Rassf4
ENSMUSG00000024130	19.8141	34.464	-0.798563	2.47816e-05	0.000281117	TRUE	17:24351950-24410201	Abca3	Abca3
ENSMUSG00000001930	0.763788	0.15003	2.34792	2.48345e-05	0.000281507	TRUE	6:125546774-125686679	Vwf	Vwf
ENSMUSG00000058076	84.4096	49.2248	0.778022	2.52035e-05	0.000285477	TRUE	1:171127165-171150603	Sdhc	Sdhc
ENSMUSG00000062312	36.0364	56.1642	-0.640195	2.53087e-05	0.000286454	TRUE	11:98412470-98437716	Erbb2	Erbb2
ENSMUSG00000064043	2.41186	1.23397	0.966833	2.54995e-05	0.000288399	TRUE	17:47140875-47361958	Trerf1	Trerf1
ENSMUSG00000003039	43.2935	69.9541	-0.69226	2.5743e-05	0.000290937	TRUE	8:72219730-72223764	Fam32a	Fam32a
ENSMUSG00000003038	23.1697	12.0928	0.938087	2.5814e-05	0.000291521	TRUE	4:133964738-133968650	Hmgn2	Hmgn2
ENSMUSG00000042349	17.3054	9.02076	0.939898	2.59586e-05	0.000292936	TRUE	1:131254343-131279606	Ikbke	Ikbke
ENSMUSG00000039356	39.4252	69.2508	-0.812713	2.60028e-05	0.000293217	TRUE	2:31670715-31681349	Exosc2	Exosc2
ENSMUSG00000038174	14.4098	8.23091	0.807926	2.61244e-05	0.00029437	TRUE	1:58522806-58586323	Fam126b	Fam126b
ENSMUSG00000038615	88.4705	143.557	-0.698359	2.62586e-05	0.000295663	TRUE	11:96817414-96829968	Nfe2l1	Nfe2l1
ENSMUSG00000102059	5.99669	1.74903	1.77761	2.64098e-05	0.000297145	TRUE	1:58652641-58655831	Gm20257	Gm20257
ENSMUSG00000038733	179.794	112.342	0.678451	2.65455e-05	0.00029845	TRUE	1:181173228-181211552	Wdr26	Wdr26
ENSMUSG00000057672	13.2124	22.943	-0.79616	2.65798e-05	0.000298614	TRUE	8:83669762-83699179	Pkn1	Pkn1
ENSMUSG00000031803	39.6427	63.0563	-0.669588	2.66165e-05	0.000298805	TRUE	8:71691719-71701800	B3gnt3	B3gnt3
ENSMUSG00000038446	11.3901	18.9655	-0.735596	2.67285e-05	0.000299842	TRUE	10:40831626-40883143	Cdc40	Cdc40
ENSMUSG00000036533	18.5636	10.2851	0.851925	2.71214e-05	0.000304025	TRUE	17:79334025-79355091	Cdc42ep3	Cdc42ep3
ENSMUSG00000069601	10.5124	17.503	-0.735503	2.7227e-05	0.000304982	TRUE	10:69533772-70027438	Ank3	Ank3
ENSMUSG00000020770	21.1779	39.1224	-0.885433	2.72522e-05	0.00030504	TRUE	11:116030322-116061214	Unk	Unk
ENSMUSG00000046133	1.11389	0.0663032	4.07039	2.80826e-05	0.000314103	TRUE	4:101890020-101893789	C130073F10Rik	C130073F10Rik
ENSMUSG00000026860	32.3883	56.0901	-0.792274	2.83344e-05	0.000316686	TRUE	2:30344809-30359337	Sh3glb2	Sh3glb2
ENSMUSG00000096995	3.89906	1.55217	1.32884	2.83584e-05	0.000316721	TRUE	12:111572321-111574402	2810029C07Rik	2810029C07Rik
ENSMUSG00000048442	0.960408	3.20136	-1.73697	2.84468e-05	0.000317475	TRUE	11:115899966-115906269	Smim5	Smim5
ENSMUSG00000023944	5758.29	3402.65	0.758985	2.87433e-05	0.000320313	TRUE	17:45567775-45573271	Hsp90ab1	Hsp90ab1
ENSMUSG00000049751	319.578	207.89	0.620345	2.87389e-05	0.000320313	TRUE	12:69182731-69184083	Rpl36al	Rpl36al
ENSMUSG00000078776	0.779896	0.305356	1.35279	2.89723e-05	0.000322628	TRUE	7:28129466-28164811	9530053A07Rik	9530053A07Rik
ENSMUSG00000005161	107.835	175.7	-0.704288	2.90194e-05	0.000322915	TRUE	8:84969587-84974834	Prdx2	Prdx2
ENSMUSG00000039676	0.0511922	1.40779	-4.78135	2.91908e-05	0.000324357	TRUE	15:9436028-9466035	Capsl	Capsl
ENSMUSG00000048078	0.0187318	0.315318	-4.07324	2.91917e-05	0.000324357	TRUE	7:96171246-96911093	Tenm4	Tenm4
ENSMUSG00000009927	700.431	430.001	0.703903	2.92863e-05	0.00032517	TRUE	9:44407714-44410405	Rps25	Rps25
ENSMUSG00000039328	2.2425	4.67348	-1.05939	2.94647e-05	0.000326912	TRUE	8:31111820-31131482	Rnf122	Rnf122
ENSMUSG00000028689	26.2999	14.3338	0.875629	2.95386e-05	0.000327268	TRUE	4:116708509-116751206	Ccdc163	Ccdc163
ENSMUSG00000040857	41.7075	26.4598	0.656506	2.95399e-05	0.000327268	TRUE	7:25242561-25250761	Erf	Erf
ENSMUSG00000022791	151.705	92.1526	0.719167	2.98767e-05	0.000330757	TRUE	16:32643874-32683493	Tnk2	Tnk2
ENSMUSG00000050397	1.87311	0.380476	2.29956	3.03495e-05	0.000335747	TRUE	9:98955607-98956847	Foxl2	Foxl2
ENSMUSG00000027198	56.1858	95.668	-0.76783	3.09151e-05	0.000341755	TRUE	2:93661028-93822568	Ext2	Ext2
ENSMUSG00000025417	39.9594	62.3253	-0.641283	3.09987e-05	0.00034243	TRUE	10:127197067-127211622	Pip4k2c	Pip4k2c
ENSMUSG00000034607	0.0249243	0.3209	-3.6865	3.11332e-05	0.000343665	TRUE	X:112638431-112698651	Pof1b	Pof1b
ENSMUSG00000037548	1.6591	4.21501	-1.34514	3.1871e-05	0.000351554	TRUE	17:34143307-34151553	H2-DMb2	H2-DMb2
ENSMUSG00000031255	0.0319164	0.53194	-4.05889	3.21445e-05	0.000354313	TRUE	X:133936385-133981812	Sytl4	Sytl4
ENSMUSG00000003037	42.8741	68.5837	-0.677761	3.22313e-05	0.000354966	TRUE	8:72161200-72183904	Rab8a	Rab8a
ENSMUSG00000028037	0.318443	5.51151	-4.11334	3.22505e-05	0.000354966	TRUE	3:151730922-151749960	Ifi44	Ifi44
ENSMUSG00000030587	41.528	24.0976	0.785194	3.24536e-05	0.000356772	TRUE	7:29246561-29248432	2200002D01Rik	2200002D01Rik
ENSMUSG00000036106	15.26	8.0804	0.917251	3.24616e-05	0.000356772	TRUE	15:84669620-84703673	Prr5	Prr5
ENSMUSG00000084319	111.412	69.6325	0.678072	3.31096e-05	0.000363631	TRUE	6:99877816-99878334	Tpt1-ps3	Tpt1-ps3
ENSMUSG00000021012	87.9934	56.7208	0.633519	3.3377e-05	0.000366303	TRUE	12:98746968-98787774	Zc3h14	Zc3h14
ENSMUSG00000026975	6.20815	13.7923	-1.15163	3.36463e-05	0.000368991	TRUE	2:24962400-24972163	Dph7	Dph7
ENSMUSG00000022802	13.5617	7.54431	0.84608	3.37189e-05	0.00036952	TRUE	16:33062521-33127695	Lmln	Lmln
ENSMUSG00000029094	14.7875	8.0713	0.873507	3.38774e-05	0.000370989	TRUE	5:35893319-36003923	Afap1	Afap1
ENSMUSG00000057396	0.250345	0.80319	-1.68182	3.50812e-05	0.000383895	TRUE	13:67128228-67141787	Zfp759	Zfp759
ENSMUSG00000004933	0.991132	2.75315	-1.47393	3.51268e-05	0.000384117	TRUE	10:81252935-81263365	Matk	Matk
ENSMUSG00000047264	9.16955	15.7833	-0.783472	3.54229e-05	0.000386576	TRUE	8:3493138-3497208	Zfp358	Zfp358
ENSMUSG00000048138	0.588067	1.73325	-1.55943	3.54281e-05	0.000386576	TRUE	19:25672420-25679010	Dmrt2	Dmrt2
ENSMUSG00000062300	89.9491	57.8295	0.637302	3.54009e-05	0.000386576	TRUE	7:19716644-19749573	Pvrl2	Pvrl2
ENSMUSG00000054206	0.810131	2.63293	-1.70044	3.56818e-05	0.000389065	TRUE	10:79689020-79695261	Gzmm	Gzmm
ENSMUSG00000026034	52.0971	32.9679	0.660139	3.57692e-05	0.000389738	TRUE	1:58410189-58424066	Clk1	Clk1
ENSMUSG00000075277	0.0766263	0.996142	-3.70044	3.61461e-05	0.000393562	TRUE	2:74748422-74762896	Haglr	Haglr
ENSMUSG00000027569	17.9426	9.60334	0.901781	3.66083e-05	0.000398023	TRUE	2:180581304-180586304	Mrgbp	Mrgbp
ENSMUSG00000037692	31.4244	18.7251	0.746913	3.65969e-05	0.000398023	TRUE	4:133011260-133078110	Ahdc1	Ahdc1
ENSMUSG00000023067	110.896	53.039	1.06408	3.6649e-05	0.00039818	TRUE	17:29090979-29100722	Cdkn1a	Cdkn1a
ENSMUSG00000024164	200.978	371.479	-0.886239	3.67679e-05	0.000399187	TRUE	17:57203970-57228136	C3	C3
ENSMUSG00000042417	0.387216	1.36171	-1.81421	3.71491e-05	0.000403038	TRUE	13:112987802-112990778	Ccno	Ccno
ENSMUSG00000069833	29.1088	15.775	0.883819	3.72674e-05	0.000404032	TRUE	19:8989284-9076919	Ahnak	Ahnak
ENSMUSG00000018378	39.2129	23.637	0.730279	3.74681e-05	0.000405629	TRUE	11:88098058-88194140	Cuedc1	Cuedc1
ENSMUSG00000019699	26.507	14.97	0.824296	3.74585e-05	0.000405629	TRUE	1:177020073-177258203	Akt3	Akt3
ENSMUSG00000016940	25.261	42.566	-0.75279	3.77307e-05	0.00040818	TRUE	11:115420128-115431274	Kctd2	Kctd2
ENSMUSG00000051379	0.207574	0.834807	-2.00782	3.80048e-05	0.000410853	TRUE	2:140650914-140671469	Flrt3	Flrt3
ENSMUSG00000079652	1.7793	0.309443	2.52356	3.80325e-05	0.00041086	TRUE	6:29279593-29290680	Fam71f2	Fam71f2
ENSMUSG00000050503	0.264599	0.861486	-1.70302	3.83797e-05	0.000414315	TRUE	9:66508459-66514593	Fbxl22	Fbxl22
ENSMUSG00000063253	5.88952	11.4897	-0.96412	3.84813e-05	0.000415117	TRUE	8:83434493-83458391	Scoc	Scoc
ENSMUSG00000029923	1.22991	0.207548	2.56704	3.85604e-05	0.000415674	TRUE	6:39381175-39390380	Rab19	Rab19
ENSMUSG00000026036	23.0484	13.4546	0.776566	3.87025e-05	0.000416748	TRUE	1:58445151-58481816	Nif3l1	Nif3l1
ENSMUSG00000028211	7.49936	3.28005	1.19305	3.87149e-05	0.000416748	TRUE	4:11156431-11174379	Trp53inp1	Trp53inp1
ENSMUSG00000027646	105.011	64.7748	0.697033	3.88365e-05	0.00041776	TRUE	2:157418444-157471862	Src	Src
ENSMUSG00000055862	2.24585	5.65335	-1.33184	3.91489e-05	0.000420823	TRUE	10:80702693-80705382	Izumo4	Izumo4
ENSMUSG00000075420	0.321862	1.75786	-2.44931	3.92368e-05	0.000421469	TRUE	11:115912017-115913920	Smim6	Smim6
ENSMUSG00000031077	2.97168	5.35088	-0.848499	3.94378e-05	0.000423329	TRUE	7:144577318-144582463	Fadd	Fadd
ENSMUSG00000031539	3.71555	6.76411	-0.864326	3.94658e-05	0.00042333	TRUE	8:22787354-22805654	Ap3m2	Ap3m2
ENSMUSG00000029534	11.6737	6.46766	0.85194	3.95782e-05	0.000424236	TRUE	6:17692933-17943025	St7	St7
ENSMUSG00000072946	45.6776	26.9718	0.760038	4.00681e-05	0.000429184	TRUE	12:84285232-84315832	Ptgr2	Ptgr2
ENSMUSG00000037820	0.92847	0.110532	3.07039	4.02892e-05	0.000431178	TRUE	2:158116402-158146436	Tgm2	Tgm2
ENSMUSG00000044211	46.8496	27.3928	0.774239	4.03111e-05	0.000431178	TRUE	6:48524554-48525090	Gm7887	Gm7887
ENSMUSG00000036564	1.0132	2.67983	-1.40323	4.03813e-05	0.000431625	TRUE	8:95676980-95715119	Ndrg4	Ndrg4
ENSMUSG00000067629	5.61908	2.2217	1.33867	4.05181e-05	0.000432783	TRUE	17:26941253-26972434	Syngap1	Syngap1
ENSMUSG00000040699	118.108	69.1603	0.772087	4.08459e-05	0.000435977	TRUE	11:106156256-106160860	Limd2	Limd2
ENSMUSG00000022956	244.621	149.814	0.707372	4.09094e-05	0.000436042	TRUE	16:91684398-91931687	Atp5o	Atp5o
ENSMUSG00000100642	0.0137306	0.343265	-4.64385	4.08977e-05	0.000436042	TRUE	2:74726728-74747918	Gm28230	Gm28230
ENSMUSG00000029070	3.81071	7.91252	-1.05408	4.09907e-05	0.000436602	TRUE	4:155839680-155844088	Mxra8	Mxra8
ENSMUSG00000005981	184.355	112.69	0.710133	4.12362e-05	0.0004386	TRUE	16:4039971-4077827	Trap1	Trap1
ENSMUSG00000106361	0.0700499	0.636287	-3.18322	4.12176e-05	0.0004386	TRUE	3:144972124-144982560	Gm43742	Gm43742
ENSMUSG00000020063	10.3325	17.7406	-0.779868	4.13741e-05	0.000439759	TRUE	10:63319005-63381704	Sirt1	Sirt1
ENSMUSG00000000194	36.4733	62.0512	-0.766617	4.15698e-05	0.00044153	TRUE	2:31152316-31218775	Gpr107	Gpr107
ENSMUSG00000027593	599.448	393.138	0.608599	4.17746e-05	0.000442776	TRUE	2:154791096-154867261	Raly	Raly
ENSMUSG00000049878	14.1575	8.64666	0.711353	4.17342e-05	0.000442776	TRUE	4:121145373-121215084	Rlf	Rlf
ENSMUSG00000070002	12.26	22.2556	-0.860209	4.17663e-05	0.000442776	TRUE	8:70539675-70592858	Ell	Ell
ENSMUSG00000096215	4.26111	0.710185	2.58496	4.19464e-05	0.000444286	TRUE	16:5007288-5008309	Smim22	Smim22
ENSMUSG00000095440	3.1318	1.66377	0.912537	4.26236e-05	0.000451144	TRUE	15:101050194-101054399	Fignl2	Fignl2
ENSMUSG00000035559	29.6652	51.4831	-0.795326	4.26952e-05	0.000451587	TRUE	8:70758649-70760921	Mpv17l2	Mpv17l2
ENSMUSG00000060733	39.0295	65.5254	-0.747491	4.34499e-05	0.00045925	TRUE	10:71347763-71433327	Ipmk	Ipmk
ENSMUSG00000027562	46.4862	28.5322	0.704211	4.35065e-05	0.000459528	TRUE	3:14886273-14900770	Car2	Car2
ENSMUSG00000055817	35.8742	57.4541	-0.679465	4.40407e-05	0.000464847	TRUE	17:83706163-83821516	Mta3	Mta3
ENSMUSG00000030956	13.7014	24.3261	-0.82818	4.40903e-05	0.000465047	TRUE	7:132712082-132813886	Fam53b	Fam53b
ENSMUSG00000002881	85.8818	55.1587	0.638764	4.46307e-05	0.00047039	TRUE	1:52457294-52500679	Nab1	Nab1
ENSMUSG00000028716	148.236	93.1969	0.669539	4.46588e-05	0.00047039	TRUE	4:115088708-115093899	Pdzk1ip1	Pdzk1ip1
ENSMUSG00000032014	39.7076	25.6386	0.631099	4.47571e-05	0.000471098	TRUE	9:43221278-43239816	Oaf	Oaf
ENSMUSG00000066235	2.60639	5.47343	-1.07039	4.52552e-05	0.00047601	TRUE	9:121981606-121996026	Pomgnt2	Pomgnt2
ENSMUSG00000041203	126.151	205.017	-0.700583	4.61683e-05	0.000485278	TRUE	8:85026833-85030285	2310036O22Rik	2310036O22Rik
ENSMUSG00000039585	15.6343	25.8546	-0.725709	4.63099e-05	0.00048643	TRUE	9:59750896-59928866	Myo9a	Myo9a
ENSMUSG00000059866	9.04398	17.5469	-0.956184	4.65331e-05	0.000488436	TRUE	5:34496087-34513991	Tnip2	Tnip2
ENSMUSG00000037234	10.6305	18.6733	-0.812768	4.6639e-05	0.00048921	TRUE	8:26021421-26119224	Hook3	Hook3
ENSMUSG00000020798	3.98969	2.07298	0.944568	4.6686e-05	0.000489365	TRUE	11:72494919-72550506	Spns3	Spns3
ENSMUSG00000025283	44.1039	25.6747	0.78056	4.68193e-05	0.000490423	TRUE	X:155213132-155216449	Sat1	Sat1
ENSMUSG00000034413	33.2216	51.6296	-0.636078	4.7735e-05	0.00049967	TRUE	17:26414829-26446349	Neurl1b	Neurl1b
ENSMUSG00000004187	1.91061	4.47607	-1.2282	4.78034e-05	0.000500042	TRUE	15:76660641-76668196	Kifc2	Kifc2
ENSMUSG00000051341	24.2584	15.0293	0.690707	4.78973e-05	0.000500678	TRUE	17:21555046-21562066	Zfp52	Zfp52
ENSMUSG00000005370	62.7718	100.035	-0.672312	4.80335e-05	0.000501757	TRUE	17:87975050-87990883	Msh6	Msh6
ENSMUSG00000020869	144.864	258.444	-0.835152	4.82374e-05	0.00050354	TRUE	11:94629767-94645216	Lrrc59	Lrrc59
ENSMUSG00000020932	0.0648124	0.693493	-3.41954	4.83942e-05	0.00050483	TRUE	11:102887336-102900912	Gfap	Gfap
ENSMUSG00000034161	42.9285	74.4535	-0.794403	4.85401e-05	0.000506003	TRUE	15:76457438-76459468	Scx	Scx
ENSMUSG00000027650	97.2049	58.1642	0.740898	4.87717e-05	0.000507921	TRUE	2:157981803-158028433	Tti1	Tti1
ENSMUSG00000030796	95.9802	57.0213	0.751234	4.88072e-05	0.000507921	TRUE	7:45215753-45233635	Tead2	Tead2
ENSMUSG00000069920	0.450615	1.54402	-1.77672	4.88244e-05	0.000507921	TRUE	8:105252638-105255153	B3gnt9	B3gnt9
ENSMUSG00000004451	51.6409	32.7608	0.656546	4.92699e-05	0.000512205	TRUE	1:119470305-119504794	Ralb	Ralb
ENSMUSG00000040687	5.15704	8.82625	-0.775257	4.941e-05	0.00051331	TRUE	2:91137360-91183837	Madd	Madd
ENSMUSG00000025612	12.8399	7.41414	0.792288	4.94999e-05	0.000513891	TRUE	16:87698945-87733346	Bach1	Bach1
ENSMUSG00000070867	0.0073187	0.179308	-4.6147	4.97675e-05	0.000516317	TRUE	4:114406724-114615098	Trabd2b	Trabd2b
ENSMUSG00000023913	42.9907	22.3318	0.944923	4.99758e-05	0.000517838	TRUE	17:43568098-43612201	Pla2g7	Pla2g7
ENSMUSG00000078597	10.7977	5.8993	0.872107	4.99824e-05	0.000517838	TRUE	4:115411624-115439034	Cyp4a12b	Cyp4a12b
ENSMUSG00000015869	67.8771	113.361	-0.739923	5.01762e-05	0.000519252	TRUE	11:116470845-116494202	Prpsap1	Prpsap1
ENSMUSG00000075415	8.44129	15.8472	-0.908696	5.01873e-05	0.000519252	TRUE	2:31026206-31142008	Fnbp1	Fnbp1
ENSMUSG00000020656	3.28337	6.36292	-0.954511	5.02922e-05	0.000519983	TRUE	12:24572287-24617391	Grhl1	Grhl1
ENSMUSG00000040782	55.5252	34.0596	0.705084	5.08767e-05	0.000525668	TRUE	1:159232320-159347640	Rfwd2	Rfwd2
ENSMUSG00000034777	0.42891	1.83261	-2.09516	5.11692e-05	0.000527981	TRUE	6:83711264-83738313	Vax2	Vax2
ENSMUSG00000058396	0.104106	0.511346	-2.29624	5.11701e-05	0.000527981	TRUE	10:127747276-127751732	Gpr182	Gpr182
ENSMUSG00000022748	35.4877	21.4931	0.723446	5.12632e-05	0.000528582	TRUE	16:57302199-57606825	Cmss1	Cmss1
ENSMUSG00000035637	52.9417	30.614	0.790214	5.18742e-05	0.000534519	TRUE	4:44981395-44990734	Grhpr	Grhpr
ENSMUSG00000005982	35.9837	21.6699	0.73165	5.19701e-05	0.000535144	TRUE	16:3872375-3904780	Naa60	Naa60
ENSMUSG00000039199	2.55103	5.60391	-1.13535	5.21438e-05	0.000536569	TRUE	8:105472481-105484350	Zdhhc1	Zdhhc1
ENSMUSG00000020694	30.892	50.8019	-0.717649	5.24154e-05	0.000538998	TRUE	11:105178807-105283959	Tlk2	Tlk2
ENSMUSG00000054115	63.0757	36.9369	0.772024	5.33958e-05	0.000548708	TRUE	15:9111985-9155425	Skp2	Skp2
ENSMUSG00000061462	0.0134939	0.135903	-3.33219	5.3961e-05	0.000554141	TRUE	11:58994256-59136402	Obscn	Obscn
ENSMUSG00000003352	54.499	33.9162	0.684252	5.40282e-05	0.000554456	TRUE	15:98632220-98644530	Cacnb3	Cacnb3
ENSMUSG00000092558	15.9444	8.65977	0.880648	5.44427e-05	0.000558332	TRUE	17:47611582-47624418	Med20	Med20
ENSMUSG00000038671	18.8176	10.871	0.791593	5.51033e-05	0.000564725	TRUE	2:181357690-181365404	Arfrp1	Arfrp1
ENSMUSG00000022756	7.32337	3.51714	1.0581	5.51944e-05	0.000564895	TRUE	16:17572018-17576998	Slc7a4	Slc7a4
ENSMUSG00000107476	1.26184	2.77222	-1.13551	5.51695e-05	0.000564895	TRUE	6:48504337-48534832	Zfp862-ps	Zfp862-ps
ENSMUSG00000058833	46.1421	79.3024	-0.781278	5.53089e-05	0.000565687	TRUE	8:70504292-70506752	2810428I15Rik	2810428I15Rik
ENSMUSG00000024357	14.7855	8.64987	0.773432	5.56227e-05	0.000568513	TRUE	18:35266400-35498925	Sil1	Sil1
ENSMUSG00000006930	60.9998	105.507	-0.790461	5.58964e-05	0.000570925	TRUE	11:100347327-100356128	Hap1	Hap1
ENSMUSG00000026817	2.41197	0.593571	2.02272	5.64029e-05	0.000575712	TRUE	2:32621758-32635058	Ak1	Ak1
ENSMUSG00000027937	22.6879	38.3075	-0.755701	5.68524e-05	0.000579909	TRUE	3:90231597-90235838	Jtb	Jtb
ENSMUSG00000015994	33.9563	52.9179	-0.640074	5.69413e-05	0.000580426	TRUE	8:25998729-26015601	Fnta	Fnta
ENSMUSG00000023456	1373.03	710.258	0.950944	5.77765e-05	0.000588545	TRUE	6:124810586-124814296	Tpi1	Tpi1
ENSMUSG00000002803	14.9896	8.57576	0.805622	5.8229e-05	0.000592757	TRUE	12:112976482-112978930	Btbd6	Btbd6
ENSMUSG00000029658	1.53682	0.303791	2.3388	5.85172e-05	0.000595291	TRUE	5:149528679-149611894	Wdr95	Wdr95
ENSMUSG00000005057	2.78223	1.09345	1.34735	5.91712e-05	0.000601541	TRUE	5:136218147-136246556	Sh2b2	Sh2b2
ENSMUSG00000023973	79.8718	48.5529	0.71813	5.92428e-05	0.000601865	TRUE	17:46735705-46752214	Cnpy3	Cnpy3
ENSMUSG00000096403	46.7906	23.9841	0.964139	5.94152e-05	0.000603214	TRUE	6:7982541-7983383	Gm9825	Gm9825
ENSMUSG00000035692	1.88971	15.1337	-3.00152	5.96849e-05	0.000605546	TRUE	4:156199424-156200818	Isg15	Isg15
ENSMUSG00000037661	6.84679	11.771	-0.781743	6.00242e-05	0.000608582	TRUE	3:30855950-30897192	Gpr160	Gpr160
ENSMUSG00000002342	22.3979	41.5081	-0.89003	6.00757e-05	0.000608698	TRUE	8:70172356-70183681	Tmem161a	Tmem161a
ENSMUSG00000012296	38.0323	23.2946	0.707226	6.04306e-05	0.000611885	TRUE	17:46257851-46283026	Tjap1	Tjap1
ENSMUSG00000021248	69.4073	45.8148	0.599272	6.05625e-05	0.000612811	TRUE	12:85340614-85374717	Tmed10	Tmed10
ENSMUSG00000049940	49.6378	76.6819	-0.627445	6.09171e-05	0.000615989	TRUE	3:41066326-41083046	Pgrmc2	Pgrmc2
ENSMUSG00000033713	15.7073	7.81738	1.00668	6.09713e-05	0.000616127	TRUE	12:99194980-99450111	Foxn3	Foxn3
ENSMUSG00000060519	30.735	60.8206	-0.984675	6.10282e-05	0.000616292	TRUE	1:156653617-156674356	Tor3a	Tor3a
ENSMUSG00000027514	0.119398	0.865635	-2.85798	6.14564e-05	0.000620203	TRUE	2:173206612-173218923	Zbp1	Zbp1
ENSMUSG00000037638	16.4928	9.55195	0.787969	6.15831e-05	0.000621068	TRUE	12:112678828-112682747	Zbtb42	Zbtb42
ENSMUSG00000022201	273.031	149.607	0.867889	6.22115e-05	0.000626573	TRUE	15:12117831-12185683	Zfr	Zfr
ENSMUSG00000027952	37.6715	69.7701	-0.889136	6.22035e-05	0.000626573	TRUE	3:89454541-89469013	Pmvk	Pmvk
ENSMUSG00000038482	138.561	224.442	-0.695823	6.22893e-05	0.000626941	TRUE	8:13339674-13377702	Tfdp1	Tfdp1
ENSMUSG00000023959	6.46804	3.31858	0.962761	6.25123e-05	0.000628768	TRUE	17:44188572-44280168	Clic5	Clic5
ENSMUSG00000038545	27.296	13.8167	0.982274	6.2762e-05	0.000630862	TRUE	17:46650337-46664364	Cul7	Cul7
ENSMUSG00000029313	12.9305	23.6668	-0.872088	6.32695e-05	0.000635542	TRUE	5:103692374-103855322	Aff1	Aff1
ENSMUSG00000032932	39.0532	22.5455	0.792602	6.35043e-05	0.000637479	TRUE	16:75755190-75766821	Hspa13	Hspa13
ENSMUSG00000037260	9.4813	17.2182	-0.860776	6.36054e-05	0.000638072	TRUE	8:25944459-25976744	Hgsnat	Hgsnat
ENSMUSG00000027855	0.0245328	0.576522	-4.55458	6.41255e-05	0.000642864	TRUE	3:102818499-102936100	Sycp1	Sycp1
ENSMUSG00000022533	120.758	74.7374	0.692217	6.43285e-05	0.000644474	TRUE	16:30312423-30388837	Atp13a3	Atp13a3
ENSMUSG00000031540	14.8936	26.1832	-0.813943	6.44613e-05	0.000645379	TRUE	8:22859535-22943259	Kat6a	Kat6a
ENSMUSG00000039747	6.62894	11.13	-0.747606	6.49202e-05	0.000649544	TRUE	5:136147459-136170713	Orai2	Orai2
ENSMUSG00000073198	20.3091	9.27898	1.13009	6.52678e-05	0.000652592	TRUE	12:18216555-18217757	Bnip3l-ps	Bnip3l-ps
ENSMUSG00000022757	211.442	137.293	0.623009	6.53438e-05	0.000652922	TRUE	16:56690332-56717450	Tfg	Tfg
ENSMUSG00000007646	4.94899	9.05056	-0.870871	6.54308e-05	0.000653361	TRUE	11:87376645-87404954	Rad51c	Rad51c
ENSMUSG00000022176	5.49254	2.31388	1.24716	6.60599e-05	0.00065921	TRUE	14:54476100-54480431	Rem2	Rem2
ENSMUSG00000039349	13.188	2.50516	2.39625	6.63327e-05	0.000661496	TRUE	1:184871926-184883218	C130074G19Rik	C130074G19Rik
ENSMUSG00000022752	68.2066	43.7139	0.64182	6.64508e-05	0.000662239	TRUE	16:57121714-57154530	Tomm70a	Tomm70a
ENSMUSG00000032109	0.0132788	0.312052	-4.55458	6.65624e-05	0.000662916	TRUE	9:44252713-44268599	Nlrx1	Nlrx1
ENSMUSG00000085338	4.81422	2.13172	1.17528	6.72176e-05	0.000669003	TRUE	11:102958300-102964387	2410004I01Rik	2410004I01Rik
ENSMUSG00000037287	9.48523	15.5866	-0.716552	6.7454e-05	0.000670915	TRUE	9:42412316-42507809	Tbcel	Tbcel
ENSMUSG00000011658	0.898925	3.1177	-1.79421	6.80542e-05	0.000675557	TRUE	7:44896079-44900623	Fuz	Fuz
ENSMUSG00000025290	1263.21	821.825	0.620191	6.80536e-05	0.000675557	TRUE	14:24490681-24496146	Rps24	Rps24
ENSMUSG00000070313	2.85844	7.09432	-1.31144	6.80214e-05	0.000675557	TRUE	9:36635754-36643376	A630095E13Rik	A630095E13Rik
ENSMUSG00000049517	831.761	521.976	0.672184	6.82388e-05	0.000676947	TRUE	13:90923131-90924942	Rps23	Rps23
ENSMUSG00000020773	68.1429	115.541	-0.76177	6.85095e-05	0.000679189	TRUE	11:116105752-116127210	Trim47	Trim47
ENSMUSG00000038178	15.8783	29.6315	-0.900071	6.87195e-05	0.000680825	TRUE	11:75531694-75577575	Slc43a2	Slc43a2
ENSMUSG00000071379	72.6107	47.28	0.618954	6.9292e-05	0.000686049	TRUE	12:17690814-17791926	Hpcal1	Hpcal1
ENSMUSG00000020949	94.0175	57.9523	0.698063	6.95008e-05	0.000687668	TRUE	12:65062436-65073944	Fkbp3	Fkbp3
ENSMUSG00000007039	127.606	81.4672	0.647404	6.97024e-05	0.000689214	TRUE	17:35059035-35062095	Ddah2	Ddah2
ENSMUSG00000031790	0.172638	2.1357	-3.62888	6.98265e-05	0.000689992	TRUE	8:95352268-95374293	Mmp15	Mmp15
ENSMUSG00000028788	440.718	285.155	0.62811	7.03904e-05	0.000695111	TRUE	4:129811219-129850003	Ptp4a2	Ptp4a2
ENSMUSG00000035413	24.0063	39.9389	-0.734379	7.12068e-05	0.000702716	TRUE	11:80810175-80822033	Tmem98	Tmem98
ENSMUSG00000021871	8.76671	15.2933	-0.802791	7.13431e-05	0.000703604	TRUE	14:50944302-50965237	Pnp	Pnp
ENSMUSG00000051359	0.161157	0.93337	-2.53398	7.16256e-05	0.00070593	TRUE	15:37366175-37792570	Ncald	Ncald
ENSMUSG00000020225	38.8964	66.5984	-0.775851	7.17283e-05	0.000706484	TRUE	10:120201590-120224917	Tmbim4	Tmbim4
ENSMUSG00000022905	101.603	63.3093	0.682461	7.2565e-05	0.000714262	TRUE	16:35978750-36037131	Kpna1	Kpna1
ENSMUSG00000025409	28.1746	45.9797	-0.7066	7.28242e-05	0.000716348	TRUE	10:127281956-127289018	Mbd6	Mbd6
ENSMUSG00000037991	12.1924	7.13149	0.773705	7.2883e-05	0.000716463	TRUE	16:10835059-10892966	Rmi2	Rmi2
ENSMUSG00000033032	34.8203	55.7698	-0.679556	7.4748e-05	0.000734321	TRUE	18:61730261-61786702	Afap1l1	Afap1l1
ENSMUSG00000021501	22.881	41.2204	-0.849207	7.50545e-05	0.000736854	TRUE	13:55623005-55632411	Caml	Caml
ENSMUSG00000023092	1.33226	0.316413	2.074	7.55249e-05	0.000740994	TRUE	X:56731787-56793346	Fhl1	Fhl1
ENSMUSG00000062031	4.10423	7.44354	-0.858876	7.55757e-05	0.000741013	TRUE	7:140941391-140947664	Athl1	Athl1
ENSMUSG00000022305	21.1002	11.225	0.91054	7.56717e-05	0.000741475	TRUE	15:39870603-39943994	Lrp12	Lrp12
ENSMUSG00000021265	6.26846	2.78347	1.17123	7.65377e-05	0.000748994	TRUE	12:108825873-108835883	Slc25a29	Slc25a29
ENSMUSG00000028391	11.5058	6.07421	0.921587	7.65262e-05	0.000748994	TRUE	4:62448653-62470896	Wdr31	Wdr31
ENSMUSG00000017837	35.1009	57.7464	-0.718221	7.72327e-05	0.000755308	TRUE	11:100619244-100627607	Nkiras2	Nkiras2
ENSMUSG00000004038	2.41954	0.720322	1.74802	7.72883e-05	0.000755365	TRUE	3:107963696-107969283	Gstm3	Gstm3
ENSMUSG00000026429	25.3051	14.5665	0.796779	7.78848e-05	0.000760705	TRUE	1:134962565-134974162	Ube2t	Ube2t
ENSMUSG00000025372	33.5915	53.0164	-0.658344	7.80205e-05	0.00076154	TRUE	11:119942763-120006782	Baiap2	Baiap2
ENSMUSG00000038845	139.824	237.656	-0.76526	7.82942e-05	0.00076372	TRUE	11:95666957-95680773	Phb	Phb
ENSMUSG00000020758	9.36105	16.6775	-0.833163	7.86321e-05	0.000766524	TRUE	11:115974709-116008412	Itgb4	Itgb4
ENSMUSG00000052712	22.8751	37.2992	-0.705365	7.9254e-05	0.000772091	TRUE	17:29268788-29302881	BC004004	BC004004
ENSMUSG00000039914	3.54208	6.23736	-0.816337	8.00459e-05	0.000779305	TRUE	10:128363097-128370032	Coq10a	Coq10a
ENSMUSG00000005413	36.9369	63.0744	-0.77199	8.06544e-05	0.000784726	TRUE	8:75093591-75100596	Hmox1	Hmox1
ENSMUSG00000007867	46.8032	28.3225	0.724659	8.11954e-05	0.000788567	TRUE	12:86082561-86162458	Ift43	Ift43
ENSMUSG00000031438	12.9726	20.6052	-0.667545	8.11662e-05	0.000788567	TRUE	X:139563316-139673145	Rnf128	Rnf128
ENSMUSG00000060470	7.01766	2.95716	1.24678	8.12051e-05	0.000788567	TRUE	8:95017692-95045247	Adgrg3	Adgrg3
ENSMUSG00000020747	46.5833	74.7217	-0.681713	8.17522e-05	0.000793373	TRUE	11:115765433-115799366	2310067B10Rik	2310067B10Rik
ENSMUSG00000001755	23.3736	37.6592	-0.688122	8.21277e-05	0.000796484	TRUE	11:101082565-101086619	Coasy	Coasy
ENSMUSG00000031642	10.1557	19.7179	-0.957213	8.21778e-05	0.000796484	TRUE	8:61224171-61396072	Sh3rf1	Sh3rf1
ENSMUSG00000022779	59.8703	34.8539	0.780522	8.2574e-05	0.000799814	TRUE	16:16870736-16892990	Top3b	Top3b
ENSMUSG00000104554	21.4313	3.81269	2.49084	8.33675e-05	0.000806985	TRUE	3:122377097-122391811	Gm42835	Gm42835
ENSMUSG00000021974	0.444433	1.65513	-1.89691	8.35342e-05	0.000808083	TRUE	14:58070547-58112337	Fgf9	Fgf9
ENSMUSG00000038074	0.17271	0.993081	-2.52356	8.39156e-05	0.000811255	TRUE	6:54577604-54597308	Fkbp14	Fkbp14
ENSMUSG00000004931	20.1668	32.5612	-0.691172	8.4183e-05	0.000813323	TRUE	10:81268172-81273246	Apba3	Apba3
ENSMUSG00000063229	2006.15	987.1	1.02316	8.4807e-05	0.00081883	TRUE	7:46841475-46855627	Ldha	Ldha
ENSMUSG00000034088	451.986	297.54	0.603193	8.49121e-05	0.000819323	TRUE	1:93405940-93478815	Hdlbp	Hdlbp
ENSMUSG00000024480	49.0663	31.8268	0.624491	8.50597e-05	0.000820226	TRUE	18:46741917-46790826	Ap3s1	Ap3s1
ENSMUSG00000046722	97.1556	152.323	-0.648761	8.59684e-05	0.000828462	TRUE	3:95228732-95236409	Cdc42se1	Cdc42se1
ENSMUSG00000052488	29.0133	47.6715	-0.716414	8.62598e-05	0.000830743	TRUE	8:72460489-72475233	Cherp	Cherp
ENSMUSG00000018661	24.1944	41.3182	-0.772106	8.69508e-05	0.000836867	TRUE	11:113649169-113667054	Cog1	Cog1
ENSMUSG00000022812	69.3065	40.46	0.776496	8.70187e-05	0.00083699	TRUE	16:38089001-38246084	Gsk3b	Gsk3b
ENSMUSG00000047675	1171.47	776.754	0.592786	8.75122e-05	0.000841204	TRUE	4:117153827-117156243	Rps8	Rps8
ENSMUSG00000048915	26.4934	15.4847	0.774789	8.82654e-05	0.000847906	TRUE	17:62604184-62881317	Efna5	Efna5
ENSMUSG00000060260	18.6156	11.6542	0.675659	8.90646e-05	0.000855043	TRUE	7:139248482-139267253	Pwwp2b	Pwwp2b
ENSMUSG00000025140	8.55327	16.9233	-0.984459	9.00465e-05	0.00086342	TRUE	11:120635712-120643769	Pycr1	Pycr1
ENSMUSG00000034480	6.51934	10.6397	-0.706659	9.00509e-05	0.00086342	TRUE	X:129749742-130465834	Diap2	Diap2
ENSMUSG00000071533	187.603	119.483	0.650883	9.10281e-05	0.000872238	TRUE	16:56007245-56029739	Pcnp	Pcnp
ENSMUSG00000042097	1.58503	3.81926	-1.26878	9.16186e-05	0.000877342	TRUE	6:117862100-117873291	Zfp239	Zfp239
ENSMUSG00000019992	6.12957	11.0626	-0.851834	9.17885e-05	0.000878415	TRUE	10:20347819-20361669	Mtfr2	Mtfr2
ENSMUSG00000000957	93.9925	57.3444	0.712893	9.27805e-05	0.00088679	TRUE	14:54431612-54441265	Mmp14	Mmp14
ENSMUSG00000021258	35.9384	23.2138	0.630539	9.27483e-05	0.00088679	TRUE	12:108179738-108203359	Ccnk	Ccnk
ENSMUSG00000035798	5.83652	11.0562	-0.921676	9.33039e-05	0.000891231	TRUE	10:110941782-111010066	Zdhhc17	Zdhhc17
ENSMUSG00000071855	12.0594	7.23565	0.736966	9.37922e-05	0.000895332	TRUE	18:46282151-46311928	Ccdc112	Ccdc112
ENSMUSG00000037499	15.0113	28.081	-0.903541	9.4023e-05	0.000896971	TRUE	1:191306789-191318194	Nenf	Nenf
ENSMUSG00000002379	30.3561	18.7542	0.694775	9.41261e-05	0.00089739	TRUE	17:56717762-56724248	Ndufa11	Ndufa11
ENSMUSG00000002297	164.368	104.431	0.654379	9.46913e-05	0.000902213	TRUE	5:8396973-8422716	Dbf4	Dbf4
ENSMUSG00000013089	19.0003	4.62241	2.0393	9.47804e-05	0.000902495	TRUE	16:22381309-22439719	Etv5	Etv5
ENSMUSG00000030921	0.0540087	0.882143	-4.02974	9.50583e-05	0.000904574	TRUE	7:104409025-104465193	Trim30a	Trim30a
ENSMUSG00000003161	31.5527	54.913	-0.799386	9.54084e-05	0.000907337	TRUE	5:8046078-8069379	Sri	Sri
ENSMUSG00000033728	12.4603	23.7409	-0.930035	9.55173e-05	0.000907803	TRUE	15:76710623-76717699	Lrrc14	Lrrc14
ENSMUSG00000037921	0.0209554	0.5396	-4.68649	9.57658e-05	0.000909026	TRUE	8:61928087-62037701	Ddx60	Ddx60
ENSMUSG00000048482	4.90673	2.55175	0.943278	9.57406e-05	0.000909026	TRUE	2:109674700-109727007	Bdnf	Bdnf
ENSMUSG00000020739	132.591	221.346	-0.739314	9.58802e-05	0.000909544	TRUE	11:115564434-115583985	Nup85	Nup85
ENSMUSG00000040462	16.2769	25.6212	-0.65451	9.63376e-05	0.000912855	TRUE	10:127094259-127121160	Os9	Os9
ENSMUSG00000058600	919.489	503.524	0.868771	9.63495e-05	0.000912855	TRUE	15:34440505-34443640	Rpl30	Rpl30
ENSMUSG00000075419	7.34243	13.0161	-0.82597	9.65986e-05	0.000914644	TRUE	2:30284231-30286334	Dolk	Dolk
ENSMUSG00000008035	31.466	53.9211	-0.777055	9.68352e-05	0.000916312	TRUE	X:10715013-10719690	Mid1ip1	Mid1ip1
ENSMUSG00000043953	0.415945	1.53008	-1.87914	9.7509e-05	0.000922114	TRUE	9:111054486-111057519	Ccrl2	Ccrl2
ENSMUSG00000028755	8.00946	3.35531	1.25526	9.75897e-05	0.000922302	TRUE	4:138338424-138367992	Cda	Cda
ENSMUSG00000025142	34.1422	58.1079	-0.767179	9.81879e-05	0.000927378	TRUE	11:120672973-120709447	Aspscr1	Aspscr1
ENSMUSG00000032294	1823.87	1138.34	0.680074	9.87091e-05	0.00093172	TRUE	9:59656368-59679375	Pkm	Pkm
ENSMUSG00000038807	7.77707	3.99561	0.960812	9.91772e-05	0.000935557	TRUE	11:74383356-74590186	Rap1gap2	Rap1gap2
ENSMUSG00000022855	36.9748	22.9222	0.689795	9.94335e-05	0.000937393	TRUE	16:22009484-22049269	Senp2	Senp2
ENSMUSG00000053470	51.703	29.3106	0.818824	0.000100053	0.000942651	TRUE	6:71588972-71632990	Kdm3a	Kdm3a
ENSMUSG00000059923	50.2077	80.3049	-0.677578	0.00010139	0.000954653	TRUE	11:115644045-115708597	Grb2	Grb2
ENSMUSG00000006412	90.9137	58.3506	0.639751	0.000101664	0.000956641	TRUE	1:171345670-171359254	Pfdn2	Pfdn2
ENSMUSG00000020198	18.9053	31.9081	-0.755133	0.000103057	0.000969147	TRUE	10:80706978-80742211	Ap3d1	Ap3d1
ENSMUSG00000039997	0.284758	1.2909	-2.18057	0.000103951	0.000976946	TRUE	1:173920407-173942672	Ifi203	Ifi203
ENSMUSG00000040483	0.29764	3.38785	-3.50872	0.000104451	0.000980878	TRUE	11:72301629-72313733	Xaf1	Xaf1
ENSMUSG00000078126	122.718	71.3227	0.782918	0.000104499	0.000980878	TRUE	14:34170655-34171168	Rpl23a-ps3	Rpl23a-ps3
ENSMUSG00000020696	8.13272	13.5633	-0.737899	0.00010487	0.00098279	TRUE	11:82802449-82871210	Rffl	Rffl
ENSMUSG00000028127	28.1562	44.9369	-0.674444	0.000104795	0.00098279	TRUE	3:121758774-121815302	Abcd3	Abcd3
ENSMUSG00000046351	18.7731	11.7455	0.676566	0.000104897	0.00098279	TRUE	13:23353103-23369208	Zfp322a	Zfp322a
ENSMUSG00000061436	11.7447	6.45352	0.863846	0.00010634	0.0009957	TRUE	6:38694390-38876165	Hipk2	Hipk2
ENSMUSG00000026930	11.5901	21.6061	-0.898548	0.000106474	0.000996344	TRUE	2:26315515-26348237	Gpsm1	Gpsm1
ENSMUSG00000037787	20.8697	12.4985	0.739651	0.000107007	0.00100071	TRUE	12:111713261-111754980	Apopt1	Apopt1
ENSMUSG00000093606	1.75404	0.582395	1.59061	0.000107198	0.00100188	TRUE	16:87495999-87504033	B130034C11Rik	B130034C11Rik
ENSMUSG00000023953	16.1175	10.302	0.645703	0.00010796	0.00100838	TRUE	17:46172004-46202625	Polh	Polh
ENSMUSG00000006575	3.34772	7.37069	-1.13862	0.000108041	0.00100851	TRUE	11:102393403-102402555	Rundc3a	Rundc3a
ENSMUSG00000060275	0.738873	1.93162	-1.38642	0.000108485	0.00101204	TRUE	18:36017707-36197380	Nrg2	Nrg2
ENSMUSG00000033855	30.1032	46.969	-0.641791	0.000109308	0.00101909	TRUE	17:88597684-88662586	Ston1	Ston1
ENSMUSG00000025572	20.4903	34.2569	-0.741453	0.000110418	0.00102881	TRUE	11:117765988-117782198	Tmc6	Tmc6
ENSMUSG00000025132	220.952	353.658	-0.678623	0.000112592	0.00104842	TRUE	11:120578104-120581624	Arhgdia	Arhgdia
ENSMUSG00000022091	25.9506	16.806	0.626793	0.000112732	0.00104908	TRUE	14:70180468-70207637	Sorbs3	Sorbs3
ENSMUSG00000020263	15.8479	28.2042	-0.831622	0.000113189	0.00105268	TRUE	10:83600033-83648738	Appl2	Appl2
ENSMUSG00000031666	12.5652	20.4893	-0.705435	0.000113634	0.00105618	TRUE	8:91070057-91123844	Rbl2	Rbl2
ENSMUSG00000102893	0.503911	0.117797	2.09686	0.000114017	0.00105909	TRUE	3:87157693-87162455	Gm37855	Gm37855
ENSMUSG00000020847	10.1555	5.37644	0.917538	0.000115685	0.00107392	TRUE	11:75830999-75938429	Rph3al	Rph3al
ENSMUSG00000037306	0.605039	0.135825	2.15528	0.000115815	0.00107447	TRUE	4:134561690-134704290	Man1c1	Man1c1
ENSMUSG00000009563	21.6841	35.9482	-0.729281	0.000116262	0.00107796	TRUE	2:32757234-32762244	Tor2a	Tor2a
ENSMUSG00000046947	2.80925	5.82693	-1.05255	0.000116365	0.00107826	TRUE	6:39573873-39588769	Adck2	Adck2
ENSMUSG00000024379	1.11132	0.138915	3	0.000116913	0.00108267	TRUE	18:32815383-32819799	Tslp	Tslp
ENSMUSG00000090000	22.0962	13.2424	0.738633	0.00011715	0.00108421	TRUE	18:76930017-76941605	Ier3ip1	Ier3ip1
ENSMUSG00000026822	425.694	711.575	-0.7412	0.000117531	0.00108707	TRUE	2:32384633-32388252	Lcn2	Lcn2
ENSMUSG00000063765	0.0734709	0.524792	-2.8365	0.000118005	0.00109079	TRUE	15:81678296-81697287	Chadl	Chadl
ENSMUSG00000031885	58.2194	91.8762	-0.658191	0.000118581	0.00109478	TRUE	8:105170674-105217989	Cbfb	Cbfb
ENSMUSG00000034487	4.98365	2.80081	0.831358	0.000118533	0.00109478	TRUE	9:53384023-53401867	Kdelc2	Kdelc2
ENSMUSG00000041625	27.0584	13.867	0.964422	0.000119268	0.00110045	TRUE	14:122816223-122913757	Ggact	Ggact
ENSMUSG00000078622	86.8981	134.829	-0.633732	0.000119543	0.00110232	TRUE	11:106197408-106216344	Ccdc47	Ccdc47
ENSMUSG00000037606	19.5862	12.0465	0.701219	0.000120877	0.00111327	TRUE	7:143688762-143756985	Osbpl5	Osbpl5
ENSMUSG00000086266	0.785179	0.126642	2.63227	0.000120849	0.00111327	TRUE	7:142659693-142670356	Igf2os	Igf2os
ENSMUSG00000019312	35.9696	54.7974	-0.60733	0.000121738	0.00112052	TRUE	11:98446394-98455373	Grb7	Grb7
ENSMUSG00000027894	12.4046	21.6216	-0.801601	0.000122511	0.00112695	TRUE	3:107467543-107518018	Slc6a17	Slc6a17
ENSMUSG00000021018	42.8029	26.6112	0.685676	0.00012337	0.00113417	TRUE	16:20717665-20722267	Polr2h	Polr2h
ENSMUSG00000039967	9.46877	5.91191	0.679554	0.000124813	0.00114674	TRUE	4:34803113-34882960	Zfp292	Zfp292
ENSMUSG00000027601	46.1346	71.5313	-0.632723	0.000125253	0.00115009	TRUE	3:19187327-19220817	Mtfr1	Mtfr1
ENSMUSG00000003033	34.0334	57.243	-0.750149	0.000125464	0.00115085	TRUE	8:72240018-72257385	Ap1m1	Ap1m1
ENSMUSG00000027248	1091.72	726.041	0.588479	0.000125488	0.00115085	TRUE	2:121413775-121438687	Pdia3	Pdia3
ENSMUSG00000102224	10.0602	4.40568	1.19122	0.000126036	0.00115517	TRUE	9:108133718-108138567	4930447F24Rik	4930447F24Rik
ENSMUSG00000084843	1.13747	0.270149	2.074	0.000126253	0.00115647	TRUE	2:180370491-180385885	B230312C02Rik	B230312C02Rik
ENSMUSG00000020308	19.0456	33.5278	-0.815897	0.00012638	0.00115693	TRUE	10:79669410-79676126	Tpgs1	Tpgs1
ENSMUSG00000039782	3.42846	1.71423	1	0.000127438	0.00116592	TRUE	5:43233170-43289724	Cpeb2	Cpeb2
ENSMUSG00000017697	1.53636	4.06811	-1.40484	0.000127997	0.00117033	TRUE	2:163726584-163750239	Ada	Ada
ENSMUSG00000027496	235.615	150.029	0.651192	0.000128106	0.00117062	TRUE	2:172356190-172370535	Aurka	Aurka
ENSMUSG00000044147	76.5822	51.203	0.58078	0.000128553	0.00117399	TRUE	12:69372150-69375979	Arf6	Arf6
ENSMUSG00000026484	52.7887	32.0533	0.719756	0.000129035	0.00117769	TRUE	1:151458004-151500955	Rnf2	Rnf2
ENSMUSG00000049532	7.68091	4.32844	0.82743	0.000129681	0.00118287	TRUE	14:52311172-52328762	Sall2	Sall2
ENSMUSG00000048087	45.9611	26.9018	0.772711	0.000130398	0.0011887	TRUE	16:46152997-46155077	Gm4737	Gm4737
ENSMUSG00000018008	0.156163	0.650678	-2.05889	0.000130523	0.00118913	TRUE	15:78597047-78622019	Cyth4	Cyth4
ENSMUSG00000034353	5.21272	1.74691	1.57723	0.000131682	0.00119896	TRUE	1:91179822-91225196	Ramp1	Ramp1
ENSMUSG00000037440	0.461026	0.0551227	3.06413	0.000132229	0.00120322	TRUE	10:23894688-23905343	Vnn1	Vnn1
ENSMUSG00000067148	130.838	80.8892	0.693767	0.000133638	0.00121532	TRUE	17:46243920-46248054	Polr1c	Polr1c
ENSMUSG00000001948	5.13096	1.86261	1.4619	0.000133884	0.00121682	TRUE	9:37603295-37613720	Spa17	Spa17
ENSMUSG00000062054	16.4833	26.9524	-0.70941	0.000134236	0.00121929	TRUE	12:21316392-21323605	Iah1	Iah1
ENSMUSG00000035614	15.5806	9.79809	0.669178	0.000134508	0.00122103	TRUE	12:64965742-65022573	Fam179b	Fam179b
ENSMUSG00000013846	57.6957	36.7167	0.652025	0.00013521	0.00122639	TRUE	15:67102875-67113992	St3gal1	St3gal1
ENSMUSG00000018102	17.4037	7.4846	1.2174	0.00013526	0.00122639	TRUE	13:23684199-23692488	Hist1h2bc	Hist1h2bc
ENSMUSG00000003420	0.0417962	0.585146	-3.80735	0.00013542	0.0012271	TRUE	7:45092993-45103822	Fcgrt	Fcgrt
ENSMUSG00000021266	98.8701	61.684	0.680639	0.000135564	0.00122768	TRUE	12:108860030-108894174	Wars	Wars
[truncated: 2,106 more rows]

## Sheet: S 3D) prognotic genes in RCC
favorable	unfavorable
Gene	Gene
GNG7	ANLN
KIF13B	CEP55
CRB3	TPX2
[truncated: 3,210 more rows]

## Sheet: TCGA_KIRC
sample	RANBP3L	SPARC	UNC5B	PMP22	COL4A1	COL4A2	GLIPR2	CBR1	SH3GL2	ATP6V0E2	PHACTR2	ALDH2	HOXA7	TRAF1	CP	DBN1	sample_type
[truncated: 605 more rows]

[truncated: 2 more sheets: TCGA_KICH, TCGA_KIRP]
