# Supplementary material for: Loss of RANBP3L leads to transformation of renal epithelial cells towards a renal clear cell carcinoma like phenotype
Source: J Exp Clin Cancer Res. 2021 Jul 7;40:226. doi: 10.1186/s13046-021-01982-y (PMC8265145; doi:10.1186/s13046-021-01982-y)
Supplement: Supplementary file 5 — Additional file 5: Table S4. Complete primer list. [file 13046_2021_1982_MOESM5_ESM.xlsx]

## Sheet: Tabelle1
Primers
US-sense	GAGGGCCTATTTCCCATGAT.
M13	GTAAAACGACGGCCAG
RT-qPCR Primer
	sense	antisense
Gapdh	TGGCCTTCCGTGTTCCTACC	GGTCCTCAGTGTAGCCCAAGATG
Ranbp3l	GAACTCTCCCAGCAGAAAGC	CAAGTCTCTGTGCTCTGTGG
Aqp2	CACCGGCTGCTCCATGAATCC	TCCGCCTCCAGGCCCTTGAGC
Slc6a12	CTGGGAGAGACGGGTTTTGGGTATTACATC	GGACCCCAGGTCGTGGAT
Sparc	CCTGGACTACATCGGACCAT	GCCCTCATCTCTCTCGTACA
Col4a1	GCAACATCAACAACGTCTGC	ACTGCGGAATCTGAATGGTC
Col4a2	CCCTGGTATCTCTCCACCAT	TGATTCCAGGAAGTGCGTTT
RT- Primer	sense	antisense
RANBP3L	CAGCAGCCACCTGCCTGGCAG	CTTCATACAGGGTGTCTTCTGCAGG
GAPDH	CAAGCTCATTTCCTGGTATGAC	GTGTGGTGGGGGACTGAGTGTGG
Promotorassay
	sense	antisense
Ranbp3l-2kb	CCGGCAGAGCTCACCAGGAATAGCCACTACAACAT	GGCCTACTCGAGGGTACCAACGATCTGGCTGTGAC
Ranbp3l-0,8kb	CCGGCAG AGCTCTTACAGAGTCCGAGAGTCCCAGC	GGCCTACTCGAGGGTACCAACGA TCTGGCTGTGAC
mut1	CTGGTCAGGAGCGCATTTTTTTGTACTGCTGGGACTCTCGGACTCTGT	ACAGAGTCCGAGAGTCCCAGCAGTACAAAAAAATGCGCTCCTGACCAG
mut2	CAGTTATTCTCAGGCACAAGCGAAATTTTTTAGATCCAGCTGGATCTGGTC	TCCTGACCA GATCCAGCTGGATCTAAAAAATTTCGCTTGTGCCTGAG AATAACTG
CRISPR cloning primer
NFat5
oligo1	CACCGCAATCTCGTCGTTTGACCCC	AAACGGGGTCAAACGACGAGATTGC
oligo2	CACCGTTTCGTTTTCGTGATTTACG	AAACCGTAAATCACGAAAACGAAAC
oligo3	CACCGGTTACTTACCCCCACGGCTG	AAACCAGCCGTGGGGGTAAGTAACC
Ranbp3l
oligo1	CACCGCTTTGTCTCAAACGCGTCTG	AAACCAGACGCGTTTGAGACAAAGC
oligo2	CACCGTTGCGACTGAACGACACGGC	AAACGCCGTGTCGTTCAGTCGCAAC
oligo3	CACCGCAGCTGACGCGTGCACGAAC	AAACGTTCGTGCACGCGTCAGCTGC
Mutation Sequencing primer
Nfat5
gRNA1 and gRNA2	AGCATCCATCAACCCCGAAG	TGTGGATACCAACCCATTTCCA
gRNA3	GTTACTTACCCCCACGGCTG	AGCCAGCCTAGGTGAAAACA
Ranbp3l
gRNA1	TTCGAAGGGCAACGAGACGG	AAACGATGTAAGCATGGCTGT
gRNA2	GTCGTCTTCTAAATCAGTCG	CTGTGACCCCCGATTTGACT
gRNA3	AGCAGCTGCTGATTCGATTA	TTCCATGGCAGAGAAAACAGT
